# Supplementary material for: Deciphering Cellular Heterogeneity and Communication Patterns in Porcine Antral Follicles by Single-Cell RNA Sequencing
Source: Animals (Basel). 2023 Sep 26;13(19):3019. doi: 10.3390/ani13193019 (PMC10571650; doi:10.3390/ani13193019)
Supplement: Supplementary file 1 [file animals-13-03019-s001.zip]

Archive with 1 entries (1 files):
- animals-2579034-supplementary.xlsx
