# Supplementary material for: Deciphering Cellular Heterogeneity and Communication Patterns in Porcine Antral Follicles by Single-Cell RNA Sequencing
Source: Animals (Basel). 2023 Sep 26;13(19):3019. doi: 10.3390/ani13193019 (PMC10571650; doi:10.3390/ani13193019)
Supplement: Supplementary file 1 [file animals-13-03019-s001.zip › animals-2579034-supplementary.xlsx]

## Sheet: Table S1
Table S1. Differentially expressed genes (DEGs) within each mGC subpopulation.
Gene	p_val	avg_logFC	pct.1	pct.2	p_val_adj	cluster
IL33	0	0.728299	0.994	0.961	0	mGC1
RPS6KA3	3.97119e-255	0.371529	0.978	0.903	4.89012e-251	mGC1
ITGB1	5.40841e-241	0.278566	1	0.999	6.65992e-237	mGC1
TGFB3	4.75456e-202	0.575475	0.57	0.32	5.85477e-198	mGC1
LIMCH1	1.10636e-184	0.330648	0.771	0.572	1.36237e-180	mGC1
UAP1	1.64607e-163	0.411775	0.896	0.809	2.02697e-159	mGC1
LOX	1.3036e-161	0.54269	0.865	0.733	1.60526e-157	mGC1
ANKRD22	1.54441e-154	0.303221	0.868	0.713	1.90179e-150	mGC1
ENSSSCG00000013411	2.86374e-153	0.331201	0.737	0.564	3.52641e-149	mGC1
PQLC1	1.19852e-150	0.262299	0.726	0.54	1.47586e-146	mGC1
ENPP2	1.22043e-144	0.329286	0.512	0.299	1.50283e-140	mGC1
AREG	1.55149e-138	0.437052	0.995	0.979	1.9105e-134	mGC1
ELL2	1.49314e-137	0.279079	0.804	0.664	1.83865e-133	mGC1
CYB5A	2.053e-134	0.313757	0.976	0.938	2.52806e-130	mGC1
ZMYND11	9.32265e-134	0.275633	0.876	0.768	1.14799e-129	mGC1
AMIGO2	4.01773e-133	0.258951	1	0.999	4.94743e-129	mGC1
MAN1A1	4.81837e-133	0.264652	0.953	0.881	5.93334e-129	mGC1
IGFBP7	1.44283e-131	0.332407	0.991	0.98	1.77671e-127	mGC1
EVA1A	5.05472e-119	0.252632	0.872	0.758	6.22439e-115	mGC1
API5	1.05171e-114	0.283516	0.898	0.812	1.29508e-110	mGC1
EIF1B	7.92414e-112	0.314186	0.97	0.944	9.75778e-108	mGC1
STAM2	5.8714e-102	0.252702	0.767	0.657	7.23004e-98	mGC1
MAP1A	1.92303e-98	0.255458	0.901	0.83	2.36802e-94	mGC1
PDK4	5.01004e-93	0.371225	0.959	0.936	6.16937e-89	mGC1
PLEKHO1	4.90493e-87	0.255139	0.876	0.788	6.03994e-83	mGC1
MTHFD2	7.68756e-72	0.312758	0.711	0.598	9.46646e-68	mGC1
ENSSSCG00000011567	2.52662e-67	0.268245	0.846	0.778	3.11127e-63	mGC1
CCNG1	6.23208e-54	0.256637	0.764	0.669	7.67419e-50	mGC1
ANXA1	7.94679e-37	0.284715	0.831	0.781	9.78567e-33	mGC1
HSPB3	8.09784e-35	0.285584	0.872	0.819	9.97168e-31	mGC1
GCG	3.72107e-05	0.387865	0.315	0.285	0.458212	mGC1
HMGCS1	0	0.881111	0.865	0.623	0	mGC2
VCAN	0	0.871379	0.927	0.791	0	mGC2
ENSSSCG00000029066	0	0.853332	0.944	0.771	0	mGC2
MSMO1	0	0.785323	0.95	0.79	0	mGC2
SQLE	0	0.761845	0.9	0.625	0	mGC2
ACAT2	0	0.733499	0.876	0.582	0	mGC2
HMGCR	0	0.724362	0.817	0.497	0	mGC2
MVD	0	0.670615	0.747	0.42	0	mGC2
CYP51A1	0	0.603507	0.802	0.476	0	mGC2
INSIG1	0	0.596468	0.597	0.232	0	mGC2
FDFT1	0	0.570234	0.844	0.576	0	mGC2
RARRES1	0	0.534166	0.999	0.997	0	mGC2
ENSSSCG00000011147	0	0.512945	1	0.999	0	mGC2
SCD	0	0.416789	0.55	0.232	0	mGC2
TUBA1B	0	0.36639	1	1	0	mGC2
APOA1	9.4955e-303	0.996408	0.974	0.939	1.16928e-298	mGC2
JPT1	2.59381e-281	0.330196	0.993	0.974	3.19402e-277	mGC2
RUSC1	1.14187e-271	0.358857	0.738	0.5	1.4061e-267	mGC2
STARD4	3.14885e-261	0.367951	0.455	0.186	3.87749e-257	mGC2
PDCD4	1.35277e-245	0.496064	0.984	0.957	1.6658e-241	mGC2
SLC6A4	1.67348e-234	0.452509	0.988	0.968	2.06072e-230	mGC2
PRCP	4.79051e-232	0.427243	0.792	0.597	5.89904e-228	mGC2
STMN1	1.20876e-231	0.372338	0.974	0.935	1.48847e-227	mGC2
EBP	1.10026e-226	0.385941	0.831	0.681	1.35486e-222	mGC2
ELOVL6	1.34388e-223	0.272167	0.373	0.136	1.65486e-219	mGC2
DHCR24	3.06575e-219	0.34672	0.694	0.459	3.77516e-215	mGC2
ENSSSCG00000031023	1.6303e-209	0.940189	0.726	0.534	2.00755e-205	mGC2
TMSB4X	3.56027e-206	0.256069	1	1	4.38412e-202	mGC2
NSDHL	1.40675e-196	0.299975	0.573	0.339	1.73227e-192	mGC2
SBSN	1.76024e-193	0.362211	0.999	0.998	2.16756e-189	mGC2
SC5D	3.36536e-190	0.260517	0.496	0.256	4.14411e-186	mGC2
TMSB10	2.05263e-183	0.267018	1	1	2.52761e-179	mGC2
INHBA	2.93159e-181	0.673089	0.913	0.856	3.60996e-177	mGC2
MRO	6.38868e-178	0.726526	0.668	0.48	7.86702e-174	mGC2
ENSSSCG00000035869	1.65349e-175	0.356174	0.912	0.83	2.0361e-171	mGC2
PRR15	2.81355e-174	0.276687	0.988	0.954	3.4646e-170	mGC2
HSD17B7	3.85295e-147	0.392122	0.905	0.808	4.74453e-143	mGC2
FSCN1	3.86067e-146	0.295237	0.841	0.7	4.75403e-142	mGC2
LDLR	5.78201e-141	0.30627	0.796	0.619	7.11997e-137	mGC2
ENSSSCG00000023264	1.59138e-138	0.271671	0.879	0.772	1.95963e-134	mGC2
MAP1B	5.93278e-134	0.297992	0.997	0.997	7.30562e-130	mGC2
GPC4	2.83059e-126	0.275227	0.711	0.551	3.48559e-122	mGC2
FABP3	4.53276e-101	0.306818	0.401	0.237	5.58164e-97	mGC2
S1PR1	1.9375e-98	0.341033	0.534	0.369	2.38584e-94	mGC2
GJA1	1.8092e-97	0.288063	0.981	0.976	2.22785e-93	mGC2
LXN	4.27235e-92	0.272739	0.975	0.941	5.26097e-88	mGC2
ME2	1.01536e-89	0.254902	0.694	0.579	1.25032e-85	mGC2
RSPO3	6.86103e-88	0.464899	0.717	0.609	8.44867e-84	mGC2
FBN2	1.54396e-79	0.287827	0.682	0.558	1.90123e-75	mGC2
ADAMTS1	1.11464e-52	0.290521	0.59	0.475	1.37257e-48	mGC2
PERP	5.10857e-30	0.252398	0.632	0.559	6.29069e-26	mGC2
MSMB	3.96133e-27	0.358555	0.923	0.907	4.87798e-23	mGC2
STAR	2.05132e-26	0.382878	0.327	0.256	2.526e-22	mGC2
NOV	5.63272e-22	0.364261	0.239	0.176	6.93613e-18	mGC2
PENK	1.97627e-10	0.484157	0.501	0.462	2.43358e-06	mGC2
PLOD2	1.54141e-174	1.2506	0.867	0.269	1.89809e-170	mGC3
C12orf75	4.26988e-157	1.18402	0.809	0.249	5.25793e-153	mGC3
DCLK1	8.33077e-134	1.74494	0.926	0.49	1.02585e-129	mGC3
SLC24A1	8.68739e-113	1.25689	0.696	0.221	1.06976e-108	mGC3
RASGRF2	3.00339e-79	0.52511	0.505	0.14	3.69837e-75	mGC3
ALDH1A2	6.20635e-72	0.500329	0.214	0.029	7.6425e-68	mGC3
RAB6B	3.36121e-62	0.620396	0.728	0.366	4.13899e-58	mGC3
OSGIN2	7.03987e-52	0.484352	0.625	0.297	8.6689e-48	mGC3
SHTN1	2.21336e-51	0.614106	0.79	0.491	2.72554e-47	mGC3
RBP1	2.41539e-50	0.644485	0.706	0.375	2.97431e-46	mGC3
ATP5F1C	2.48825e-47	0.624374	1	0.995	3.06403e-43	mGC3
GAPDH	2.92305e-47	0.411662	1	1	3.59944e-43	mGC3
EPS8	4.06983e-45	0.406893	0.612	0.298	5.01159e-41	mGC3
MED14	6.62102e-44	0.497297	0.638	0.344	8.15313e-40	mGC3
NR2F1	1.21104e-42	0.65896	0.385	0.132	1.49128e-38	mGC3
MARCKS	1.82284e-41	0.445748	0.997	0.992	2.24464e-37	mGC3
CACNA2D1	2.18243e-40	0.519741	0.68	0.389	2.68745e-36	mGC3
ENSSSCG00000039854	5.77743e-40	0.633864	0.858	0.633	7.11432e-36	mGC3
ESM1	1.84714e-39	1.12033	0.43	0.174	2.27457e-35	mGC3
EDNRB	3.18234e-39	0.269795	0.288	0.083	3.91873e-35	mGC3
VCAN1	6.07713e-39	0.538174	0.958	0.839	7.48338e-35	mGC3
FKBP5	6.29016e-39	0.483078	0.883	0.703	7.7457e-35	mGC3
ATP1B1	3.07764e-38	0.551355	0.54	0.259	3.78981e-34	mGC3
PSAP	7.86639e-38	0.27985	1	0.999	9.68667e-34	mGC3
ABHD4	8.90411e-38	0.586153	0.683	0.42	1.09645e-33	mGC3
SPOCK2	5.56937e-36	0.554862	0.602	0.316	6.85813e-32	mGC3
TMEM47	3.04682e-35	0.484401	0.55	0.283	3.75185e-31	mGC3
GLDN	3.6927e-35	0.819827	0.883	0.73	4.54719e-31	mGC3
TNFRSF6B	4.29888e-34	0.789077	0.715	0.484	5.29364e-30	mGC3
PTPRG	1.08266e-32	0.310587	0.54	0.271	1.33318e-28	mGC3
LDHA	2.64134e-32	0.531903	0.832	0.645	3.25254e-28	mGC3
IL6ST	3.73259e-32	0.481179	0.867	0.703	4.59631e-28	mGC3
ENSSSCG00000032556	6.79045e-32	0.359365	1	0.995	8.36176e-28	mGC3
TXN	6.91386e-32	0.269768	1	1	8.51373e-28	mGC3
TM4SF1	2.12323e-31	1.32166	0.822	0.68	2.61454e-27	mGC3
ADAMTS11	3.91093e-31	0.450897	0.786	0.511	4.81592e-27	mGC3
PCSK5	4.10257e-30	0.281469	0.466	0.217	5.05191e-26	mGC3
VIM	7.43417e-29	0.301369	1	1	9.15443e-25	mGC3
ITGB5	9.61452e-29	0.339488	0.437	0.204	1.18393e-24	mGC3
QRFPR	3.81994e-28	0.284669	0.427	0.196	4.70388e-24	mGC3
RBM47	9.53352e-28	0.312161	0.65	0.389	1.17396e-23	mGC3
FAM177A1	2.32712e-27	0.364875	0.67	0.44	2.86562e-23	mGC3
CAVIN2	4.178e-27	0.431069	0.155	0.037	5.14479e-23	mGC3
CDV3	7.40751e-27	0.354486	0.987	0.967	9.1216e-23	mGC3
CYP11A1	1.73874e-26	0.345522	1	0.994	2.14108e-22	mGC3
PLP2	2.51784e-26	0.332684	0.576	0.329	3.10047e-22	mGC3
UBA5	1.13286e-25	0.499598	0.822	0.689	1.39501e-21	mGC3
ENSSSCG00000024975	2.93553e-25	0.363751	0.99	0.969	3.61481e-21	mGC3
PTGFRN	1.4196e-24	0.327882	0.615	0.379	1.74809e-20	mGC3
MYLK	1.02505e-23	0.334808	0.592	0.36	1.26224e-19	mGC3
F3	1.0924e-23	0.358534	0.227	0.076	1.34518e-19	mGC3
CREBZF	1.09467e-23	0.384913	0.877	0.762	1.34798e-19	mGC3
ENSSSCG00000013380	4.01372e-23	0.536106	0.867	0.75	4.9425e-19	mGC3
ENSSSCG00000033212	1.82653e-22	0.408561	0.955	0.948	2.24919e-18	mGC3
FSTL3	1.24258e-21	0.335301	0.968	0.941	1.53011e-17	mGC3
ENSSSCG00000010703	1.15166e-20	0.341928	0.838	0.736	1.41815e-16	mGC3
NEFL	1.37435e-20	0.476789	0.408	0.209	1.69237e-16	mGC3
APP	3.6229e-20	0.275215	0.964	0.926	4.46123e-16	mGC3
SCG2	4.76005e-20	2.05655	0.511	0.337	5.86152e-16	mGC3
HKDC1	4.90753e-20	0.308851	0.301	0.132	6.04313e-16	mGC3
SPP1	1.64609e-19	0.520057	0.11	0.026	2.027e-15	mGC3
FDXR	1.92779e-19	0.283506	0.385	0.196	2.37388e-15	mGC3
ENSSSCG00000025281	4.45515e-19	0.565036	0.618	0.432	5.48607e-15	mGC3
CXCL14	9.01094e-19	0.882596	0.133	0.036	1.10961e-14	mGC3
SND1	1.93827e-18	0.254856	0.799	0.614	2.38678e-14	mGC3
TMEM45A	2.08829e-18	0.287453	0.46	0.259	2.57152e-14	mGC3
ZEB2	4.07084e-18	0.346561	0.835	0.713	5.01283e-14	mGC3
GSTA1	4.37346e-18	0.464775	1	1	5.38548e-14	mGC3
TKT	6.10183e-18	0.348037	0.968	0.932	7.5138e-14	mGC3
IER3	6.62116e-18	0.266022	0.43	0.239	8.1533e-14	mGC3
PPAT	1.50406e-17	0.309572	0.502	0.308	1.85209e-13	mGC3
KLHL5	5.66768e-17	0.267602	0.502	0.311	6.97919e-13	mGC3
PTHLH	1.10883e-16	0.430807	0.761	0.613	1.36542e-12	mGC3
HIF1A	2.50621e-16	0.409663	0.945	0.906	3.08615e-12	mGC3
IGFBP4	6.17323e-16	0.289463	0.667	0.451	7.60172e-12	mGC3
CALD1	6.80398e-16	0.362035	0.728	0.574	8.37842e-12	mGC3
GCA	1.456e-15	0.401507	0.641	0.471	1.79292e-11	mGC3
TPI1	2.41681e-15	0.309871	0.922	0.868	2.97606e-11	mGC3
RND3	3.46816e-15	0.28885	0.621	0.435	4.27069e-11	mGC3
BMPR1B	4.41632e-15	0.30316	0.961	0.877	5.43826e-11	mGC3
CPEB2	5.37402e-15	0.280131	0.453	0.279	6.61757e-11	mGC3
TMX4	2.45256e-14	0.417795	0.77	0.677	3.02008e-10	mGC3
CTGF	8.02976e-14	0.666851	0.343	0.191	9.88784e-10	mGC3
MGST1	8.37466e-14	0.665652	0.738	0.603	1.03126e-09	mGC3
EMP3	8.94643e-14	0.285541	0.728	0.563	1.10166e-09	mGC3
PPA2	1.06798e-13	0.283538	0.498	0.341	1.31511e-09	mGC3
TCAF1	1.07281e-13	0.278171	0.803	0.685	1.32106e-09	mGC3
ENSSSCG00000002379	1.08568e-13	0.310979	0.832	0.779	1.3369e-09	mGC3
IQGAP2	1.88487e-13	0.395641	0.735	0.639	2.32103e-09	mGC3
ENSSSCG00000014540	4.31603e-13	0.263266	1	1	5.31476e-09	mGC3
CNOT2	4.35333e-13	0.282734	0.521	0.367	5.36069e-09	mGC3
ENSSSCG000000310231	6.46259e-13	0.3843	0.731	0.603	7.95803e-09	mGC3
MLH3	1.37225e-12	0.264719	0.33	0.186	1.68978e-08	mGC3
DUSP1	2.24784e-12	0.260159	0.638	0.474	2.768e-08	mGC3
ENSSSCG00000001934	3.09378e-12	0.263586	0.673	0.547	3.80967e-08	mGC3
ENSSSCG00000030300	5.80446e-12	0.429758	0.994	0.988	7.14761e-08	mGC3
PRSS23	1.59385e-11	0.257737	0.786	0.675	1.96266e-07	mGC3
FST	1.64918e-11	0.366851	0.676	0.513	2.0308e-07	mGC3
ADAM10	2.36949e-11	0.295279	0.773	0.683	2.91778e-07	mGC3
ENSSSCG00000009851	2.68763e-11	0.266261	0.913	0.916	3.30954e-07	mGC3
DNER	4.54702e-11	0.308635	0.324	0.185	5.5992e-07	mGC3
S100A6	4.91889e-11	0.421154	0.854	0.778	6.05713e-07	mGC3
HK1	7.59571e-11	0.256774	0.706	0.58	9.35335e-07	mGC3
ENSSSCG00000008294	8.06088e-11	0.608117	0.362	0.218	9.92617e-07	mGC3
TXNIP	6.44945e-10	0.279807	0.453	0.311	7.94185e-06	mGC3
BBOX1	1.16601e-09	0.593111	0.311	0.197	1.43583e-05	mGC3
FBN21	6.84806e-09	0.326346	0.712	0.602	8.43271e-05	mGC3
DIRAS3	1.18459e-08	0.300674	0.155	0.072	0.000145871	mGC3
TPM2	1.45046e-07	0.263838	0.78	0.681	0.00178609	mGC3
MEST	1.95419e-07	0.328056	0.67	0.542	0.00240639	mGC3
PLK2	1.09346e-05	0.252808	0.469	0.368	0.134648	mGC3
THBS1	2.76544e-05	0.351264	0.272	0.186	0.340537	mGC3
CMPK2	0	0.315401	0.362	0.003	0	mGC4
MX1	1.29677e-176	1.67859	0.948	0.063	1.59684e-172	mGC4
IFIT1	1.22307e-162	1.86325	0.621	0.027	1.50608e-158	mGC4
BST2	7.42381e-147	0.384471	0.224	0.003	9.14168e-143	mGC4
HERC5	1.26333e-142	1.01215	0.707	0.041	1.55567e-138	mGC4
DDX58	1.30646e-96	0.89835	0.69	0.057	1.60878e-92	mGC4
EPSTI1	1.83855e-89	0.952136	0.81	0.089	2.26399e-85	mGC4
PARP9	1.14642e-78	0.383173	0.431	0.026	1.41171e-74	mGC4
DTX3L	1.02861e-71	0.37093	0.345	0.018	1.26663e-67	mGC4
ENSSSCG00000032436	1.56293e-69	0.398541	0.172	0.005	1.9246e-65	mGC4
USP18	1.32618e-68	1.04896	0.862	0.142	1.63305e-64	mGC4
IFIH1	6.6063e-55	0.667243	0.707	0.103	8.13499e-51	mGC4
TAP1	5.31081e-54	0.686926	0.569	0.068	6.53973e-50	mGC4
HERC6	5.83935e-51	0.311797	0.31	0.021	7.19058e-47	mGC4
ISG15	1.0854e-50	3.29313	1	0.356	1.33656e-46	mGC4
RNF213	6.0666e-47	0.890698	0.69	0.12	7.47041e-43	mGC4
UBE2L6	2.44943e-42	0.768363	0.672	0.119	3.01623e-38	mGC4
IFI44L	7.90572e-41	0.720443	0.845	0.199	9.7351e-37	mGC4
TRIM25	8.25958e-38	0.747584	0.69	0.147	1.01708e-33	mGC4
DHX58	3.09484e-37	0.387027	0.397	0.046	3.81099e-33	mGC4
PARP12	1.77312e-36	0.360495	0.431	0.055	2.18343e-32	mGC4
IFI44	1.94878e-36	0.353585	0.379	0.043	2.39973e-32	mGC4
IRF7	8.713e-35	0.474151	0.431	0.058	1.07292e-30	mGC4
EIF2AK2	2.19769e-32	0.977488	0.914	0.37	2.70624e-28	mGC4
ZNFX1	1.07546e-28	0.802501	0.776	0.261	1.32432e-24	mGC4
IFITM3	8.57536e-28	0.941447	0.534	0.113	1.05597e-23	mGC4
ISG12(A)	1.09675e-26	1.46594	0.897	0.413	1.35054e-22	mGC4
B2M	1.05655e-23	1.02805	1	0.859	1.30104e-19	mGC4
SP110	1.78825e-21	0.438829	0.466	0.102	2.20205e-17	mGC4
STAT1	1.04224e-20	0.873921	0.948	0.587	1.28342e-16	mGC4
ZC3HAV1	1.90922e-19	0.433084	0.621	0.187	2.35101e-15	mGC4
PML	3.58389e-17	0.293551	0.345	0.068	4.4132e-13	mGC4
ENSSSCG00000035634	3.34603e-15	0.265938	0.414	0.102	4.1203e-11	mGC4
IFIT5	1.25804e-12	0.50329	0.707	0.34	1.54915e-08	mGC4
ENSSSCG00000016262	3.99299e-11	0.264743	0.345	0.097	4.91697e-07	mGC4
ENSSSCG00000001341	5.48797e-11	0.341577	0.414	0.135	6.75788e-07	mGC4
ENSSSCG00000024973	1.35058e-10	0.458412	0.259	0.06	1.66311e-06	mGC4
LGALS3BP	2.23224e-10	0.554975	0.741	0.514	2.74878e-06	mGC4
N4BP1	9.93077e-10	0.362749	0.603	0.291	1.22287e-05	mGC4
ENSSSCG00000002004	1.70664e-09	0.500886	0.897	0.622	2.10155e-05	mGC4
IFI6	2.45354e-09	1.20217	0.845	0.582	3.02129e-05	mGC4
PNPT1	3.37093e-08	0.415607	0.621	0.347	0.000415096	mGC4
LGALS8	7.11404e-08	0.307281	0.552	0.27	0.000876023	mGC4
ENSSSCG00000034216	3.1823e-07	0.296332	0.552	0.279	0.00391869	mGC4
EHD4	1.50889e-05	0.27365	0.552	0.318	0.185805	mGC4
DDX24	3.4867e-05	0.293698	0.879	0.821	0.429352	mGC4
CASP7	0.000188071	0.267292	0.534	0.334	1	mGC4
LRRC17	0.00031462	0.290605	0.845	0.646	1	mGC4
SMCHD1	0.000423159	0.298991	0.552	0.372	1	mGC4
MEF2C	0.000651992	0.25238	0.345	0.19	1	mGC4
P4HA1	0.00113489	0.259303	0.966	0.934	1	mGC4
ENSSSCG00000027340	0.00173883	0.271029	0.483	0.338	1	mGC4

## Sheet: Table S2
Table S2. Gene Oncology (GO) enrichment results of DEGs within each mGC subpopulation.
Cluster	ID	Description	GeneRatio	BgRatio	pvalue	p.adjust	qvalue	geneID	Count
mGC1	GO:0005518	collagen binding	2/19	17/6977	0.000932617	0.0624854	0.0510485	397019/100525278	2
mGC1	GO:0019838	growth factor binding	2/19	42/6977	0.00566968	0.091458	0.0747182	100302573/397400	2
mGC1	GO:0030546	receptor activator activity	4/19	282/6977	0.00626027	0.091458	0.0747182	397668/397595/100518643/397400	4
mGC1	GO:0048018	receptor ligand activity	4/19	282/6977	0.00626027	0.091458	0.0747182	397668/397595/100518643/397400	4
mGC1	GO:0030545	receptor regulator activity	4/19	289/6977	0.00682522	0.091458	0.0747182	397668/397595/100518643/397400	4
mGC1	GO:0008135	translation factor activity, RNA binding	2/19	51/6977	0.00827441	0.0923976	0.0754859	414417/100523777	2
mGC1	GO:0090079	translation regulator activity, nucleic acid binding	2/19	57/6977	0.0102576	0.0981795	0.0802095	414417/100523777	2
mGC1	GO:0045182	translation regulator activity	2/19	64/6977	0.0128111	0.107293	0.087655	414417/100523777	2
mGC1	GO:0008083	growth factor activity	2/19	73/6977	0.0164592	0.122529	0.100103	397668/397400	2
mGC1	GO:0003746	translation elongation factor activity	1/19	11/6977	0.0295719	0.166051	0.135658	100523777	1
mGC1	GO:0016641	oxidoreductase activity, acting on the CH-NH2 group of donors, oxygen as acceptor	1/19	11/6977	0.0295719	0.166051	0.135658	100525278	1
mGC1	GO:0005509	calcium ion binding	3/19	254/6977	0.0300127	0.166051	0.135658	396942/503658/396919	3
mGC1	GO:0016638	oxidoreductase activity, acting on the CH-NH2 group of donors	1/19	12/6977	0.0322188	0.166051	0.135658	100525278	1
mGC1	GO:0044877	protein-containing complex binding	3/19	298/6977	0.0450212	0.202567	0.165491	414417/397019/100525278	3
mGC1	GO:0005520	insulin-like growth factor binding	1/19	17/6977	0.0453509	0.202567	0.165491	100302573	1
mGC1	GO:0005044	scavenger receptor activity	1/19	20/6977	0.0531489	0.219661	0.179456	503658	1
mGC1	GO:0005544	calcium-dependent phospholipid binding	1/19	21/6977	0.0557348	0.219661	0.179456	396942	1
mGC1	GO:0016538	cyclin-dependent protein serine/threonine kinase regulator activity	1/19	23/6977	0.0608866	0.226633	0.185152	595110	1
mGC1	GO:0005125	cytokine activity	2/19	154/6977	0.0647774	0.228426	0.186616	100518643/397400	2
mGC1	GO:0005507	copper ion binding	1/19	29/6977	0.0761826	0.232324	0.189801	100525278	1
mGC1	GO:0038024	cargo receptor activity	1/19	29/6977	0.0761826	0.232324	0.189801	503658	1
mGC1	GO:0008081	phosphoric diester hydrolase activity	1/19	30/6977	0.0787089	0.232324	0.189801	503658	1
mGC1	GO:0004620	phospholipase activity	1/19	32/6977	0.0837418	0.232324	0.189801	503658	1
mGC1	GO:0005178	integrin binding	1/19	33/6977	0.0862485	0.232324	0.189801	397019	1
mGC1	GO:0004527	exonuclease activity	1/19	35/6977	0.0912423	0.232324	0.189801	503658	1
mGC1	GO:0003743	translation initiation factor activity	1/19	36/6977	0.0937296	0.232324	0.189801	414417	1
mGC1	GO:0004553	hydrolase activity, hydrolyzing O-glycosyl compounds	1/19	38/6977	0.0986847	0.232324	0.189801	396919	1
mGC1	GO:0016772	transferase activity, transferring phosphorus-containing groups	3/19	420/6977	0.102585	0.232324	0.189801	100286778/100522174/100156649	3
mGC1	GO:0043021	ribonucleoprotein complex binding	1/19	40/6977	0.103614	0.232324	0.189801	414417	1
mGC1	GO:0042802	identical protein binding	3/19	434/6977	0.110541	0.232324	0.189801	397595/397400/100156649	3
mGC1	GO:0016298	lipase activity	1/19	43/6977	0.110961	0.232324	0.189801	503658	1
mGC1	GO:0070851	growth factor receptor binding	1/19	43/6977	0.110961	0.232324	0.189801	397668	1
mGC1	GO:0019887	protein kinase regulator activity	1/19	48/6977	0.123078	0.236488	0.193203	595110	1
mGC1	GO:0016798	hydrolase activity, acting on glycosyl bonds	1/19	51/6977	0.130273	0.236488	0.193203	396919	1
mGC1	GO:0019955	cytokine binding	1/19	53/6977	0.135039	0.236488	0.193203	397400	1
mGC1	GO:0052689	carboxylic ester hydrolase activity	1/19	53/6977	0.135039	0.236488	0.193203	503658	1
mGC1	GO:0009055	electron transfer activity	1/19	54/6977	0.137412	0.236488	0.193203	414799	1
mGC1	GO:0016779	nucleotidyltransferase activity	1/19	55/6977	0.139779	0.236488	0.193203	100156649	1
mGC1	GO:0004672	protein kinase activity	2/19	243/6977	0.140328	0.236488	0.193203	100286778/100522174	2
mGC1	GO:0019207	kinase regulator activity	1/19	56/6977	0.142141	0.236488	0.193203	595110	1
mGC1	GO:0003723	RNA binding	3/19	490/6977	0.144717	0.236488	0.193203	100522006/414417/100523777	3
mGC1	GO:0000287	magnesium ion binding	1/19	62/6977	0.156179	0.243349	0.198808	100522174	1
mGC1	GO:0050839	cell adhesion molecule binding	1/19	62/6977	0.156179	0.243349	0.198808	397019	1
mGC2	GO:0016491	oxidoreductase activity	9/32	400/6977	5.26319e-05	0.00494739	0.00404434	403334/100628197/100144446/100155418/396590/100157894/100520925/396670/100113409	9
mGC2	GO:0005506	iron ion binding	4/32	81/6977	0.000473471	0.0178243	0.0145708	403334/396590/100520925/396670	4
mGC2	GO:0016705	oxidoreductase activity, acting on paired donors, with incorporation or reduction of molecular oxygen	4/32	85/6977	0.000568862	0.0178243	0.0145708	403334/396590/396670/100113409	4
mGC2	GO:0071949	FAD binding	2/32	12/6977	0.00130715	0.0305846	0.025002	100628197/100113409	2
mGC2	GO:0008092	cytoskeletal protein binding	6/32	285/6977	0.00162684	0.0305846	0.025002	100286741/100518636/100519062/494463/100037998/733606	6
mGC2	GO:0016709	oxidoreductase activity, acting on paired donors, with incorporation or reduction of molecular oxygen, NAD(P)H as one donor, and incorporation of one atom of oxygen	2/32	15/6977	0.00206176	0.0323009	0.026405	396590/100113409	2
mGC2	GO:0004497	monooxygenase activity	3/32	62/6977	0.00275884	0.0355042	0.0290236	403334/396590/100113409	3
mGC2	GO:0015485	cholesterol binding	2/32	19/6977	0.00331952	0.0355042	0.0290236	396597/100233203	2
mGC2	GO:0016616	oxidoreductase activity, acting on the CH-OH group of donors, NAD or NADP as acceptor	3/32	68/6977	0.00358834	0.0355042	0.0290236	100144446/100155418/100157894	3
mGC2	GO:0032934	sterol binding	2/32	22/6977	0.00444598	0.0355042	0.0290236	396597/100233203	2
mGC2	GO:0003779	actin binding	4/32	150/6977	0.00462048	0.0355042	0.0290236	100286741/100519062/100037998/733606	4
mGC2	GO:0008289	lipid binding	5/32	246/6977	0.00483011	0.0355042	0.0290236	397691/399532/403162/396597/100233203	5
mGC2	GO:0016614	oxidoreductase activity, acting on CH-OH group of donors	3/32	76/6977	0.00491016	0.0355042	0.0290236	100144446/100155418/100157894	3
mGC2	GO:0043178	alcohol binding	2/32	27/6977	0.00665981	0.0447159	0.0365539	396597/100233203	2
mGC2	GO:0015631	tubulin binding	3/32	98/6977	0.00992369	0.0621885	0.0508372	100518636/100519062/494463	3
mGC2	GO:0005496	steroid binding	2/32	37/6977	0.0122816	0.0721541	0.0589838	396597/100233203	2
mGC2	GO:0050660	flavin adenine dinucleotide binding	2/32	40/6977	0.0142616	0.0788581	0.0644641	100628197/100113409	2
mGC2	GO:0005539	glycosaminoglycan binding	2/32	58/6977	0.0287191	0.149977	0.122602	100155208/397328	2
mGC2	GO:0004659	prenyltransferase activity	1/32	10/6977	0.0449583	0.201242	0.164509	100312971	1
mGC2	GO:0016229	steroid dehydrogenase activity	1/32	10/6977	0.0449583	0.201242	0.164509	100157894	1
mGC2	GO:0033612	receptor serine/threonine kinase binding	1/32	10/6977	0.0449583	0.201242	0.164509	397093	1
mGC2	GO:0016628	oxidoreductase activity, acting on the CH-CH group of donors, NAD or NADP as acceptor	1/32	12/6977	0.0537119	0.226181	0.184896	100628197	1
mGC2	GO:0046914	transition metal ion binding	5/32	458/6977	0.0553422	0.226181	0.184896	497061/403334/396590/100520925/396670	5
mGC2	GO:0022829	wide pore channel activity	1/32	13/6977	0.0580595	0.2274	0.185892	100518636	1
mGC3	GO:0050839	cell adhesion molecule binding	4/51	62/6977	0.00103381	0.139341	0.134905	100739671/100156725/397087/492313	4
mGC3	GO:0005178	integrin binding	3/51	33/6977	0.00172026	0.139341	0.134905	100739671/397087/492313	3
mGC3	GO:0019838	growth factor binding	3/51	42/6977	0.0034562	0.173328	0.16781	100739671/100144490/492313	3
mGC3	GO:0050840	extracellular matrix binding	2/51	14/6977	0.0045072	0.173328	0.16781	397087/492313	2
mGC3	GO:0004364	glutathione transferase activity	2/51	16/6977	0.00588835	0.173328	0.16781	397682/397567	2
mGC3	GO:0005520	insulin-like growth factor binding	2/51	17/6977	0.00664242	0.173328	0.16781	100739671/100144490	2
mGC3	GO:0001786	phosphatidylserine binding	2/51	19/6977	0.00827441	0.173328	0.16781	100517010/492313	2
mGC3	GO:0005539	glycosaminoglycan binding	3/51	58/6977	0.00855942	0.173328	0.16781	397663/492313/397328	3
mGC4	GO:0003724	RNA helicase activity	45005	33/6977	0.000104057	0.0092611	0.00690064	396723/100524520/100101927	3
mGC4	GO:0003950	NAD+ ADP-ribosyltransferase activity	44977	10/6977	0.00034653	0.0135054	0.0100631	100515805/100415778	2
mGC4	GO:0004386	helicase activity	45005	54/6977	0.000455237	0.0135054	0.0100631	396723/100524520/100101927	3
mGC4	GO:0140098	catalytic activity, acting on RNA	45036	171/6977	0.00124146	0.0214553	0.0159868	396723/100524520/100101927/100520431	4
mGC4	GO:0016887	ATPase activity	45036	179/6977	0.00147104	0.0214553	0.0159868	396723/100524520/100101927/733649	4
mGC4	GO:0003725	double-stranded RNA binding	44977	23/6977	0.00190521	0.0214553	0.0159868	100524520/397588	2
mGC4	GO:0016763	transferase activity, transferring pentosyl groups	44977	23/6977	0.00190521	0.0214553	0.0159868	100515805/100415778	2
mGC4	GO:0003723	RNA binding	45097	490/6977	0.00192857	0.0214553	0.0159868	396723/100524520/397588/100101927/100520431/100642182	6
mGC4	GO:0017111	nucleoside-triphosphatase activity	45066	341/6977	0.00228464	0.0225926	0.0168342	396723/100524520/100101927/397128/733649	5
mGC4	GO:0016462	pyrophosphatase activity	45066	365/6977	0.00307761	0.0230993	0.0172118	396723/100524520/100101927/397128/733649	5
mGC4	GO:0016817	hydrolase activity, acting on acid anhydrides	45066	366/6977	0.00311451	0.0230993	0.0172118	396723/100524520/100101927/397128/733649	5
mGC4	GO:0016818	hydrolase activity, acting on acid anhydrides, in phosphorus-containing anhydrides	45066	366/6977	0.00311451	0.0230993	0.0172118	396723/100524520/100101927/397128/733649	5
mGC4	GO:0046914	transition metal ion binding	45066	458/6977	0.00811112	0.05553	0.0413766	396723/100524520/100101927/100037299/100157336	5
mGC4	GO:0008270	zinc ion binding	45036	327/6977	0.0126446	0.0803834	0.0598954	396723/100524520/100101927/100157336	4
mGC4	GO:0031625	ubiquitin protein ligase binding	44977	72/6977	0.017698	0.105008	0.0782437	100145895/100514753	2
mGC4	GO:0044389	ubiquitin-like protein ligase binding	44977	78/6977	0.0205811	0.114482	0.0853032	100145895/100514753	2
mGC4	GO:0004518	nuclease activity	44977	88/6977	0.0257915	0.125838	0.0937647	100520431/100642182	2
mGC4	GO:0016702	oxidoreductase activity, acting on single donors with incorporation of molecular oxygen, incorporation of two atoms of oxygen	44946	10/6977	0.0283167	0.125838	0.0937647	100037299	1
mGC4	GO:0061631	ubiquitin conjugating enzyme activity	44946	10/6977	0.0283167	0.125838	0.0937647	100514753	1
mGC4	GO:0016701	oxidoreductase activity, acting on single donors with incorporation of molecular oxygen	44946	11/6977	0.0311061	0.125838	0.0937647	100037299	1
mGC4	GO:0031418	L-ascorbic acid binding	44946	11/6977	0.0311061	0.125838	0.0937647	100037299	1
mGC4	GO:0061650	ubiquitin-like protein conjugating enzyme activity	44946	11/6977	0.0311061	0.125838	0.0937647	100514753	1
mGC4	GO:0030246	carbohydrate binding	44977	111/6977	0.0395533	0.153054	0.114044	100156193/100037299	2
mGC4	GO:0016706	oxidoreductase activity, acting on paired donors, with incorporation or reduction of molecular oxygen, 2-oxoglutarate as one donor, and incorporation of one atom each of oxygen into both donors	44946	15/6977	0.0421877	0.156446	0.116571	100037299	1
mGC4	GO:1904680	peptide transmembrane transporter activity	44946	16/6977	0.0449393	0.159984	0.119207	733649	1
mGC4	GO:0042626	ATPase activity, coupled to transmembrane movement of substances	44946	17/6977	0.0476833	0.163224	0.121621	733649	1
mGC4	GO:0003727	single-stranded RNA binding	44946	18/6977	0.0504199	0.16589	0.123608	100524520	1
mGC4	GO:0015399	primary active transmembrane transporter activity	44946	19/6977	0.0531489	0.16589	0.123608	733649	1
mGC4	GO:0016757	transferase activity, transferring glycosyl groups	44977	132/6977	0.0540541	0.16589	0.123608	100515805/100415778	2
mGC4	GO:0000978	RNA polymerase II proximal promoter sequence-specific DNA binding	45005	327/6977	0.0644167	0.191103	0.142395	100037289/733590/396655	3
mGC4	GO:0042887	amide transmembrane transporter activity	44946	24/6977	0.0666829	0.19126	0.142512	733649	1
mGC4	GO:0000987	proximal promoter sequence-specific DNA binding	45005	336/6977	0.0687676	0.19126	0.142512	100037289/733590/396655	3
mGC4	GO:0043130	ubiquitin binding	44946	29/6977	0.0800329	0.197818	0.147399	100520431	1
mGC4	GO:0048029	monosaccharide binding	44946	29/6977	0.0800329	0.197818	0.147399	100037299	1
mGC4	GO:0000977	RNA polymerase II regulatory region sequence-specific DNA binding	45005	366/6977	0.0842355	0.197818	0.147399	100037289/733590/396655	3
mGC4	GO:0005178	integrin binding	44946	33/6977	0.0905822	0.197818	0.147399	100145895	1
mGC4	GO:0043177	organic acid binding	44946	35/6977	0.0958136	0.197818	0.147399	100037299	1
mGC4	GO:0000981	DNA-binding transcription factor activity, RNA polymerase II-specific	45005	390/6977	0.0976298	0.197818	0.147399	100037289/733590/396655	3
mGC4	GO:0032182	ubiquitin-like protein binding	44946	36/6977	0.0984185	0.197818	0.147399	100520431	1
mGC4	GO:0051213	dioxygenase activity	44946	37/6977	0.101016	0.197818	0.147399	100037299	1
mGC4	GO:0000976	transcription regulatory region sequence-specific DNA binding	45005	396/6977	0.101113	0.197818	0.147399	100037289/733590/396655	3
mGC4	GO:0001067	regulatory region nucleic acid binding	45005	396/6977	0.101113	0.197818	0.147399	100037289/733590/396655	3
mGC4	GO:0005525	GTP binding	44977	197/6977	0.108157	0.197818	0.147399	100525523/397128	2
mGC4	GO:0032550	purine ribonucleoside binding	44977	197/6977	0.108157	0.197818	0.147399	100525523/397128	2
mGC4	GO:0001883	purine nucleoside binding	44977	198/6977	0.109077	0.197818	0.147399	100525523/397128	2
mGC4	GO:0032549	ribonucleoside binding	44977	198/6977	0.109077	0.197818	0.147399	100525523/397128	2
mGC4	GO:0001882	nucleoside binding	44977	199/6977	0.109999	0.197818	0.147399	100525523/397128	2
mGC4	GO:1990837	sequence-specific double-stranded DNA binding	45005	413/6977	0.111263	0.197818	0.147399	100037289/733590/396655	3
mGC4	GO:0004843	thiol-dependent ubiquitin-specific protease activity	44946	41/6977	0.111337	0.197818	0.147399	396777	1
mGC4	GO:0032561	guanyl ribonucleotide binding	44977	203/6977	0.113711	0.197818	0.147399	100525523/397128	2
mGC4	GO:0101005	ubiquitinyl hydrolase activity	44946	42/6977	0.113899	0.197818	0.147399	396777	1
mGC4	GO:0019001	guanyl nucleotide binding	44977	205/6977	0.115579	0.197818	0.147399	100525523/397128	2
mGC4	GO:0031406	carboxylic acid binding	44946	45/6977	0.121545	0.204103	0.152082	100037299	1
mGC4	GO:0003690	double-stranded DNA binding	45005	436/6977	0.125624	0.204873	0.152655	100037289/733590/396655	3
mGC4	GO:0008242	omega peptidase activity	44946	47/6977	0.126607	0.204873	0.152655	396777	1
mGC4	GO:0004540	ribonuclease activity	44946	48/6977	0.129127	0.20522	0.152914	100520431	1
mGC4	GO:0016779	nucleotidyltransferase activity	44946	55/6977	0.146579	0.227216	0.169304	100642182	1
mGC4	GO:0003700	DNA-binding transcription factor activity	45005	470/6977	0.148074	0.227216	0.169304	100037289/733590/396655	3
mGC4	GO:0043565	sequence-specific DNA binding	45005	477/6977	0.152862	0.230589	0.171817	100037289/733590/396655	3
mGC4	GO:0019842	vitamin binding	44946	60/6977	0.158841	0.235614	0.175561	100037299	1
mGC4	GO:0050839	cell adhesion molecule binding	44946	62/6977	0.163698	0.238838	0.177964	100145895	1
mGC4	GO:0008017	microtubule binding	44946	69/6977	0.180491	0.259092	0.193055	397128	1
mGC4	GO:0022853	active ion transmembrane transporter activity	44946	72/6977	0.187589	0.265007	0.197462	733649	1

## Sheet: Table S3
Table S3. KEGG enrichment results of DEGs within each mGC subpopulation.
Cluster	ID	Description	GeneRatio	BgRatio	pvalue	p.adjust	qvalue	geneID	Count
mGC1	ssc03250	Viral life cycle - HIV-1	2/15	55/8908	0.0037329	0.141946	0.127206	100523777/100520470	2
mGC1	ssc05140	Leishmaniasis	2/15	73/8908	0.00649162	0.141946	0.127206	397019/397400	2
mGC1	ssc05210	Colorectal cancer	2/15	89/8908	0.00952415	0.141946	0.127206	397668/397400	2
mGC1	ssc05410	Hypertrophic cardiomyopathy	2/15	90/8908	0.00973116	0.141946	0.127206	397019/397400	2
mGC1	ssc05414	Dilated cardiomyopathy	2/15	95/8908	0.0107964	0.141946	0.127206	397019/397400	2
mGC1	ssc04010	MAPK signaling pathway	3/15	289/8908	0.0115091	0.141946	0.127206	397668/100522174/397400	3
mGC1	ssc05145	Toxoplasmosis	2/15	107/8908	0.0135538	0.143283	0.128405	397019/397400	2
mGC1	ssc05135	Yersinia infection	2/15	144/8908	0.0237413	0.219607	0.196803	397019/100522174	2
mGC1	ssc04390	Hippo signaling pathway	2/15	155/8908	0.0272293	0.221319	0.198337	397668/397400	2
mGC1	ssc00670	One carbon pool by folate	1/15	18/8908	0.029908	0.221319	0.198337	100737806	1
mGC2	ssc00100	Steroid biosynthesis	9/36	20/8908	1.58279e-17	9.49676e-16	7.66405e-16	403334/100628197/100312968/100312971/100155418/396590/100157894/100520925/100113409	9
mGC2	ssc00900	Terpenoid backbone biosynthesis	4/36	22/8908	1.56044e-06	4.68132e-05	3.7779e-05	100152303/100144446/100524223/110260885	4
mGC2	ssc03320	PPAR signaling pathway	4/36	78/8908	0.00025903	0.00518061	0.00418084	397691/399532/100524223/396670	4
mGC2	ssc04979	Cholesterol metabolism	3/36	50/8908	0.00104287	0.0152697	0.0123229	397691/396801/396597	3
mGC2	ssc04913	Ovarian steroidogenesis	3/36	56/8908	0.00145061	0.0152697	0.0123229	100155418/396801/396597	3
mGC2	ssc01212	Fatty acid metabolism	3/36	57/8908	0.00152697	0.0152697	0.0123229	100152303/100312970/396670	3
mGC2	ssc00650	Butanoate metabolism	2/36	25/8908	0.00449357	0.0385163	0.0310834	100152303/100524223	2
mGC2	ssc01040	Biosynthesis of unsaturated fatty acids	2/36	29/8908	0.00601998	0.0451499	0.0364367	100312970/396670	2
mGC2	ssc00620	Pyruvate metabolism	2/36	43/8908	0.0129237	0.08103	0.0653927	100152303/100524659	2
mGC2	ssc04975	Fat digestion and absorption	2/36	44/8908	0.013505	0.08103	0.0653927	100152303/397691	2
mGC2	ssc00280	Valine, leucine and isoleucine degradation	2/36	52/8908	0.018552	0.101193	0.0816643	100152303/100524223	2
mGC2	ssc04927	Cortisol synthesis and secretion	2/36	62/8908	0.0257999	0.128999	0.104105	396801/396597	2
mGC2	ssc04540	Gap junction	2/36	85/8908	0.0459814	0.197063	0.159033	100518636/733594	2
mGC2	ssc04976	Bile secretion	2/36	85/8908	0.0459814	0.197063	0.159033	100144446/396801	2
mGC2	ssc04925	Aldosterone synthesis and secretion	2/36	92/8908	0.0529822	0.211929	0.17103	396801/396597	2
mGC3	ssc00010	Glycolysis / Gluconeogenesis	5/53	62/8908	3.07762e-05	0.00381625	0.0032072	396823/100152344/100153520/407245/100157582	5
mGC3	ssc04066	HIF-1 signaling pathway	5/53	109/8908	0.000449955	0.0201137	0.0169037	396823/396696/100152344/100153520/407245	5
mGC3	ssc01200	Carbon metabolism	5/53	112/8908	0.00050978	0.0201137	0.0169037	396823/100152344/100153520/100127150/100157582	5
mGC3	ssc05230	Central carbon metabolism in cancer	4/53	67/8908	0.000648829	0.0201137	0.0169037	396696/100152344/100153520/407245	4
mGC3	ssc00051	Fructose and mannose metabolism	3/53	32/8908	0.00087324	0.0216563	0.0182002	100152344/100153520/100157582	3
mGC3	ssc05418	Fluid shear stress and atherosclerosis	5/53	139/8908	0.00135381	0.0279787	0.0235135	396691/100522469/397682/397567/397581	5
mGC3	ssc04973	Carbohydrate digestion and absorption	3/53	47/8908	0.00268087	0.0474896	0.0399106	396898/100152344/100153520	3
mGC3	ssc01230	Biosynthesis of amino acids	3/53	72/8908	0.00888381	0.137699	0.115723	396823/100127150/100157582	3
mGC3	ssc00052	Galactose metabolism	2/53	31/8908	0.014465	0.154926	0.130201	100152344/100153520	2
mGC3	ssc04260	Cardiac muscle contraction	3/53	87/8908	0.014835	0.154926	0.130201	396898/397377/396693	3
mGC3	ssc04512	ECM-receptor interaction	3/53	89/8908	0.0157631	0.154926	0.130201	100134977/397087/492313	3
mGC3	ssc05410	Hypertrophic cardiomyopathy	3/53	90/8908	0.0162393	0.154926	0.130201	397377/100134977/396693	3
mGC3	ssc00500	Starch and sucrose metabolism	2/53	34/8908	0.0172546	0.154926	0.130201	100152344/100153520	2
mGC3	ssc04350	TGF-beta signaling pathway	3/53	95/8908	0.018741	0.154926	0.130201	396691/445002/492313	3
mGC3	ssc05414	Dilated cardiomyopathy	3/53	95/8908	0.018741	0.154926	0.130201	397377/100134977/396693	3
mGC3	ssc01250	Biosynthesis of nucleotide sugars	2/53	38/8908	0.0212981	0.165061	0.138718	100152344/100153520	2
mGC3	ssc04510	Focal adhesion	4/53	200/8908	0.0307016	0.218099	0.183292	100134977/396848/397087/492313	4
mGC3	ssc04930	Type II diabetes mellitus	2/53	47/8908	0.0316595	0.218099	0.183292	100152344/100153520	2
mGC3	ssc04919	Thyroid hormone signaling pathway	3/53	120/8908	0.0342975	0.219946	0.184845	396898/396696/100515423	3
mGC3	ssc00520	Amino sugar and nucleotide sugar metabolism	2/53	50/8908	0.0354752	0.219946	0.184845	100152344/100153520	2
mGC3	ssc00982	Drug metabolism - cytochrome P450	2/53	53/8908	0.0394598	0.230428	0.193653	397682/397567	2
mGC3	ssc00480	Glutathione metabolism	2/53	57/8908	0.0450232	0.230428	0.193653	397682/397567	2
mGC3	ssc05208	Chemical carcinogenesis - reactive oxygen species	4/53	227/8908	0.0455256	0.230428	0.193653	102160861/397682/396696/397567	4
mGC3	ssc00980	Metabolism of xenobiotics by cytochrome P450	2/53	58/8908	0.0464572	0.230428	0.193653	397682/397567	2
mGC3	ssc05204	Chemical carcinogenesis - DNA adducts	2/53	58/8908	0.0464572	0.230428	0.193653	397682/397567	2
mGC4	ssc05164	Influenza A	45161	163/8908	4.10922e-09	2.06565e-07	1.63078e-07	396723/397588/100101927/100037289/397128/100157336/396655/100622285	8
mGC4	ssc05168	Herpes simplex virus 1 infection	45222	353/8908	6.07544e-09	2.06565e-07	1.63078e-07	397033/110255236/100302088/396723/397588/100101927/100037289/100157336/396655/733649	10
mGC4	ssc04622	RIG-I-like receptor signaling pathway	45100	74/8908	2.41409e-08	4.94729e-07	3.90576e-07	396723/100524520/100101927/100037289/100145895/100622285	6
mGC4	ssc05169	Epstein-Barr virus infection	45161	209/8908	2.91017e-08	4.94729e-07	3.90576e-07	397033/110255236/396723/397588/100037289/100145895/396655/733649	8
mGC4	ssc05162	Measles	45100	146/8908	1.40289e-06	1.90793e-05	1.50626e-05	396723/397588/100101927/100037289/397128/396655	6
mGC4	ssc05160	Hepatitis C	45100	157/8908	2.14591e-06	2.43203e-05	1.92002e-05	396723/397588/100153038/100037289/397128/396655	6
mGC4	ssc05171	Coronavirus disease - COVID-19	45100	251/8908	3.17968e-05	0.000308883	0.000243855	396723/397588/100101927/100145895/397128/396655	6
mGC4	ssc04612	Antigen processing and presentation	45008	63/8908	0.000539744	0.00458782	0.00362197	397033/110255236/733649	3
mGC4	ssc05161	Hepatitis B	45039	167/8908	0.000798672	0.00603441	0.00476401	396723/100101927/100037289/396655	4
mGC4	ssc05170	Human immunodeficiency virus 1 infection	45039	219/8908	0.00217928	0.0148191	0.0116993	397033/110255236/100302088/733649	4
mGC4	ssc03250	Viral life cycle - HIV-1	44980	55/8908	0.00871489	0.052014	0.0410637	100302088/397128	2
mGC4	ssc05165	Human papillomavirus infection	45039	328/8908	0.00917894	0.052014	0.0410637	397588/100145895/397128/396655	4
mGC4	ssc04623	Cytosolic DNA-sensing pathway	44980	64/8908	0.0116659	0.0610215	0.0481749	396723/100037289	2
mGC4	ssc05167	Kaposi sarcoma-associated herpesvirus infection	45008	196/8908	0.0134334	0.0652478	0.0515114	397588/100037289/396655	3
mGC4	ssc05163	Human cytomegalovirus infection	45008	228/8908	0.0200855	0.0910545	0.0718851	397033/110255236/733649	3
mGC4	ssc04620	Toll-like receptor signaling pathway	44980	104/8908	0.0291206	0.12276	0.0969155	100037289/396655	2
mGC4	ssc04064	NF-kappa B signaling pathway	44980	107/8908	0.0306899	0.12276	0.0969155	396723/100622285	2
mGC4	ssc04120	Ubiquitin mediated proteolysis	44980	144/8908	0.0526138	0.198763	0.156918	100157336/100514753	2
mGC4	ssc04217	Necroptosis	44980	157/8908	0.0613343	0.219512	0.173299	397588/396655	2
mGC4	ssc04621	NOD-like receptor signaling pathway	44980	174/8908	0.0734332	0.249673	0.19711	100037289/396655	2
mGC4	ssc05202	Transcriptional misregulation in cancer	44980	185/8908	0.0816463	0.252274	0.199164	733590/100157336	2
mGC4	ssc04215	Apoptosis - multiple species	44949	35/8908	0.0866704	0.252274	0.199164	100156777	1
mGC4	ssc05203	Viral carcinogenesis	44980	192/8908	0.0870181	0.252274	0.199164	397588/100037289	2
mGC4	ssc05340	Primary immunodeficiency	44949	36/8908	0.0890378	0.252274	0.199164	733649	1

## Sheet: Table S4
Table S4. Differentially expressed genes (DEGs) within each cGC subpopulation.
Gene	p_val	avg_logFC	pct.1	pct.2	p_val_adj	cluster
INHA	0	0.94674	1	1	0	cGC1
ANXA2	0	0.727303	1	1	0	cGC1
AMIGO2	3.51235e-254	0.864578	0.985	0.815	4.32511e-250	cGC1
LRP4	9.39106e-252	0.972544	0.812	0.371	1.15642e-247	cGC1
GSTA1	1.58354e-221	1.0665	1	0.998	1.94997e-217	cGC1
ENSSSCG00000011565	3.69255e-220	0.56208	0.995	0.907	4.54701e-216	cGC1
S100A10	5.7798e-214	0.907313	0.96	0.793	7.11725e-210	cGC1
SDC4	2.04444e-209	0.643576	0.999	0.919	2.51752e-205	cGC1
EHBP1	3.13957e-209	0.676712	0.895	0.548	3.86607e-205	cGC1
SLC6A4	5.94296e-209	0.77104	0.992	0.863	7.31816e-205	cGC1
HADH	9.01721e-204	0.783239	0.976	0.846	1.11038e-199	cGC1
SGMS2	1.69483e-201	0.64327	0.98	0.688	2.08701e-197	cGC1
SCARB1	7.36046e-200	0.59783	0.997	0.859	9.06367e-196	cGC1
RWDD4	5.93949e-195	0.702689	0.957	0.753	7.31388e-191	cGC1
HSPB1	2.84523e-183	0.494864	1	1	3.50362e-179	cGC1
GSTA4	1.33331e-182	0.489846	0.999	0.96	1.64184e-178	cGC1
SRXN1	1.63407e-174	0.600491	0.954	0.748	2.01219e-170	cGC1
DESI2	9.86617e-168	0.625633	0.897	0.593	1.21492e-163	cGC1
FGD4	4.62602e-164	0.547642	0.847	0.454	5.69649e-160	cGC1
RETREG1	8.02991e-162	0.579509	1	0.983	9.88803e-158	cGC1
AREG	1.23112e-157	1.50116	0.911	0.731	1.516e-153	cGC1
MYO1B	3.08613e-157	0.503672	0.989	0.879	3.80026e-153	cGC1
LXN	3.93217e-155	0.739315	0.956	0.775	4.84208e-151	cGC1
MAP1LC3A	1.22053e-154	0.642648	0.978	0.911	1.50296e-150	cGC1
RCAN1	2.13515e-149	0.534427	0.916	0.62	2.62922e-145	cGC1
NDUFB11	6.00447e-148	0.497346	0.975	0.833	7.3939e-144	cGC1
ST3GAL5	4.45023e-145	0.547134	0.882	0.523	5.48002e-141	cGC1
CDH2	2.58033e-141	0.422835	0.999	0.961	3.17742e-137	cGC1
ENSSSCG00000040203	5.28025e-140	0.480328	0.924	0.633	6.5021e-136	cGC1
IKBIP	5.51963e-139	0.479498	0.903	0.619	6.79688e-135	cGC1
SELENOT	1.69767e-137	0.424065	0.973	0.838	2.09051e-133	cGC1
BZW2	7.98732e-137	0.44621	0.977	0.791	9.83558e-133	cGC1
RTN4	1.51787e-136	0.433297	0.984	0.881	1.8691e-132	cGC1
GPC1	1.47636e-133	0.531249	0.917	0.693	1.81799e-129	cGC1
SELENOS	3.64858e-131	0.450379	0.985	0.845	4.49286e-127	cGC1
NPY1R	6.52067e-130	0.557047	0.901	0.644	8.02955e-126	cGC1
PGRMC1	3.04328e-127	0.54344	0.991	0.933	3.7475e-123	cGC1
GMFB	6.22505e-122	0.437558	0.905	0.639	7.66552e-118	cGC1
PRDX2	1.26919e-121	0.311272	1	1	1.56288e-117	cGC1
TP53BP2	4.34033e-120	0.430243	0.993	0.836	5.34468e-116	cGC1
DYNLRB1	7.47003e-120	0.331153	0.99	0.932	9.19859e-116	cGC1
EVA1A	3.18664e-119	0.495943	0.632	0.296	3.92402e-115	cGC1
SERPINE2	7.42641e-117	0.473272	1	0.995	9.14489e-113	cGC1
ATP6V0B	4.08877e-115	0.379358	0.987	0.908	5.03491e-111	cGC1
DHRS11	1.83441e-113	0.438037	0.76	0.443	2.25889e-109	cGC1
MAP1B	3.56823e-113	0.482765	0.998	0.977	4.39392e-109	cGC1
GPRC5B	5.47321e-112	0.465524	0.819	0.527	6.73971e-108	cGC1
TNFRSF1B	1.42735e-111	0.491447	0.793	0.499	1.75764e-107	cGC1
JPT1	1.53295e-109	0.364134	0.991	0.892	1.88767e-105	cGC1
ENSSSCG00000010948	5.03162e-109	0.706297	0.978	0.898	6.19593e-105	cGC1
STRIP2	8.96115e-104	0.545509	0.551	0.247	1.10348e-99	cGC1
SLC25A24	9.15615e-101	0.352221	0.999	0.894	1.12749e-96	cGC1
ANO3	1.26792e-100	0.486843	0.828	0.521	1.56132e-96	cGC1
BTG1	3.49569e-100	0.350558	0.999	0.923	4.30459e-96	cGC1
RBM18	6.24082e-99	0.460939	0.899	0.693	7.68495e-95	cGC1
CD44	3.40652e-98	0.571434	0.853	0.595	4.19479e-94	cGC1
AGFG1	8.05416e-98	0.403178	0.883	0.661	9.91789e-94	cGC1
SERPINE1	3.71535e-97	0.554391	0.933	0.665	4.57509e-93	cGC1
ENSSSCG00000011567	4.44791e-97	0.4456	0.759	0.482	5.47715e-93	cGC1
YWHAG	8.21252e-97	0.363878	0.962	0.855	1.01129e-92	cGC1
RARRES1	9.28019e-96	0.387146	0.999	0.998	1.14276e-91	cGC1
JAG1	1.98125e-95	0.501171	0.661	0.357	2.43972e-91	cGC1
DHCR7	9.36361e-95	0.389651	0.812	0.519	1.15304e-90	cGC1
TFPI2	1.534e-93	0.393642	1	0.943	1.88897e-89	cGC1
RAB3B	3.74867e-93	0.386223	0.443	0.155	4.61612e-89	cGC1
ENSSSCG00000006703	5.54922e-93	0.367753	0.656	0.348	6.8333e-89	cGC1
ELOVL7	5.87331e-93	0.44094	0.595	0.298	7.23239e-89	cGC1
ENSSSCG00000035762	1.50178e-91	0.467183	0.788	0.526	1.84929e-87	cGC1
ALDH3A2	1.51444e-91	0.417786	0.916	0.77	1.86488e-87	cGC1
IGFBP7	1.73873e-90	0.650468	0.936	0.847	2.14107e-86	cGC1
WFDC1	6.57673e-90	0.565175	0.539	0.25	8.09858e-86	cGC1
RSRC2	1.66241e-89	0.400262	0.975	0.895	2.04709e-85	cGC1
ATP5F1C	1.91333e-89	0.517336	0.981	0.921	2.35607e-85	cGC1
APAF1	1.86974e-88	0.375928	0.829	0.581	2.3024e-84	cGC1
RABAC1	2.1478e-88	0.281077	0.997	0.962	2.6448e-84	cGC1
ENSSSCG00000005518	1.20794e-87	0.398312	0.889	0.685	1.48746e-83	cGC1
KIF1B	3.43543e-87	0.350101	0.925	0.736	4.23038e-83	cGC1
RGS2	1.98611e-86	0.506645	0.959	0.863	2.4457e-82	cGC1
ATP6V1E1	3.59404e-85	0.274296	0.996	0.943	4.4257e-81	cGC1
ENSSSCG00000036505	3.99463e-85	0.355527	0.787	0.51	4.91899e-81	cGC1
ENSSSCG00000014850	1.11506e-84	0.29025	0.992	0.909	1.37308e-80	cGC1
DERL1	3.37593e-84	0.306421	0.966	0.822	4.15711e-80	cGC1
CCDC88A	3.84991e-84	0.368104	0.968	0.86	4.74078e-80	cGC1
ROCK2	3.93615e-83	0.354452	0.823	0.56	4.84697e-79	cGC1
CTNNBIP1	1.34018e-82	0.3762	0.662	0.374	1.65029e-78	cGC1
WWP2	2.58852e-82	0.355663	0.94	0.713	3.18751e-78	cGC1
ENSSSCG00000040538	1.50258e-80	0.354322	0.63	0.341	1.85027e-76	cGC1
EIF4EBP1	2.99187e-80	0.326851	0.984	0.873	3.68419e-76	cGC1
SNX18	2.0246e-79	0.320565	0.917	0.668	2.4931e-75	cGC1
LOX	5.04484e-79	0.966463	0.669	0.423	6.21221e-75	cGC1
ENSSSCG00000015545	1.27598e-78	0.559601	0.973	0.933	1.57124e-74	cGC1
TMEM35A	2.08096e-78	0.334571	0.447	0.181	2.56249e-74	cGC1
AP3S1	2.1212e-78	0.312385	0.958	0.819	2.61204e-74	cGC1
FBN2	2.95921e-78	0.39856	0.785	0.484	3.64397e-74	cGC1
ENSSSCG00000027792	9.75019e-78	0.415507	0.842	0.643	1.20064e-73	cGC1
TENT4B	6.5341e-77	0.33126	0.597	0.311	8.04609e-73	cGC1
TMA16	1.18648e-76	0.351391	0.874	0.662	1.46103e-72	cGC1
OCIAD2	1.24139e-76	0.323128	0.577	0.292	1.52865e-72	cGC1
ENSSSCG00000003079	7.62463e-75	0.413711	0.629	0.358	9.38896e-71	cGC1
ANKRD22	1.04283e-74	0.412764	0.468	0.206	1.28414e-70	cGC1
ENSSSCG00000014361	1.25312e-74	0.313702	0.689	0.426	1.54309e-70	cGC1
LIMCH1	2.13976e-74	0.287878	0.381	0.13	2.6349e-70	cGC1
YIF1A	1.68215e-73	0.309755	0.809	0.57	2.0714e-69	cGC1
MSMO1	1.96356e-73	0.530976	0.777	0.565	2.41793e-69	cGC1
H2AFJ	2.70883e-73	0.328422	0.767	0.526	3.33565e-69	cGC1
EMC3	6.40714e-73	0.309042	0.923	0.74	7.88976e-69	cGC1
NCCRP1	1.05717e-72	0.448342	0.572	0.308	1.3018e-68	cGC1
HSPB3	2.21961e-72	1.09392	0.729	0.526	2.73323e-68	cGC1
LRPAP1	5.88669e-72	0.26293	0.985	0.938	7.24887e-68	cGC1
PDK4	6.45487e-72	0.681146	0.938	0.876	7.94853e-68	cGC1
BAG1	2.89182e-71	0.346666	0.889	0.735	3.56098e-67	cGC1
RPS6KA3	6.52267e-71	0.436008	0.758	0.546	8.03202e-67	cGC1
HSPA5	7.3011e-71	0.325343	0.969	0.863	8.99057e-67	cGC1
ENSSSCG00000029066	1.19337e-70	0.450627	0.788	0.533	1.46951e-66	cGC1
HSD17B7	1.92895e-70	0.422388	0.922	0.69	2.37531e-66	cGC1
EMP1	4.21316e-70	0.4101	0.345	0.114	5.18808e-66	cGC1
RHOC	1.00778e-69	0.267483	0.985	0.92	1.24098e-65	cGC1
RCOR2	6.53159e-69	0.355063	0.573	0.312	8.043e-65	cGC1
ENSSSCG00000005247	5.79788e-68	0.300924	0.554	0.292	7.1395e-64	cGC1
C18orf32	3.21628e-67	0.288412	0.928	0.784	3.96053e-63	cGC1
ENSSSCG00000016545	5.31766e-67	0.365872	0.905	0.746	6.54816e-63	cGC1
FSTL3	6.82431e-67	0.318781	0.977	0.787	8.40346e-63	cGC1
UQCR10	1.2132e-66	0.251652	0.969	0.892	1.49394e-62	cGC1
TRIB3	1.56186e-66	0.304991	0.576	0.315	1.92327e-62	cGC1
PHC2	2.02361e-66	0.377111	0.905	0.787	2.49187e-62	cGC1
ENSSSCG00000036401	2.81252e-66	0.35853	0.764	0.525	3.46334e-62	cGC1
GRIK2	2.98924e-66	0.292097	0.503	0.246	3.68095e-62	cGC1
IL33	3.43609e-65	0.72925	0.919	0.835	4.2312e-61	cGC1
VSTM4	3.81748e-65	0.296914	0.967	0.735	4.70085e-61	cGC1
HERPUD2	4.87217e-65	0.283923	0.714	0.449	5.99959e-61	cGC1
ARL6IP5	7.13692e-65	0.293279	0.942	0.812	8.7884e-61	cGC1
DBNDD2	1.59618e-64	0.310354	0.872	0.651	1.96553e-60	cGC1
BAG3	6.00881e-64	0.314867	0.695	0.451	7.39924e-60	cGC1
ADD1	7.82696e-63	0.32901	0.801	0.603	9.63812e-59	cGC1
DUSP4	9.58017e-63	0.27606	0.632	0.352	1.1797e-58	cGC1
ENSSSCG00000035675	6.14555e-61	0.379319	0.422	0.189	7.56762e-57	cGC1
METTL21A	3.15202e-60	0.292125	0.73	0.484	3.8814e-56	cGC1
NTRK1	5.30894e-60	0.309875	0.436	0.204	6.53743e-56	cGC1
ABL2	6.70988e-60	0.341573	0.592	0.352	8.26255e-56	cGC1
IPMK	2.60505e-59	0.369527	0.576	0.336	3.20786e-55	cGC1
PRCP	3.21882e-59	0.294966	0.946	0.813	3.96366e-55	cGC1
ENSSSCG00000016758	3.06097e-58	0.348913	0.553	0.32	3.76928e-54	cGC1
ACAT2	1.14751e-57	0.37229	0.673	0.444	1.41304e-53	cGC1
MALSU1	1.57275e-57	0.311988	0.739	0.52	1.93668e-53	cGC1
OSTC	1.71233e-57	0.258828	0.976	0.868	2.10857e-53	cGC1
MAP1A	2.30242e-57	0.366982	0.793	0.605	2.83519e-53	cGC1
LZTS1	2.78415e-57	0.258454	0.542	0.294	3.4284e-53	cGC1
FAM171B	3.69583e-57	0.387037	0.581	0.341	4.55105e-53	cGC1
CDK6	3.80238e-57	0.285177	0.85	0.633	4.68225e-53	cGC1
EBP	4.18949e-57	0.338207	0.641	0.405	5.15894e-53	cGC1
YKT6	2.87707e-56	0.276328	0.926	0.804	3.54282e-52	cGC1
ENSSSCG00000011147	1.03308e-55	0.291946	1	0.998	1.27213e-51	cGC1
MAP2K1	2.01298e-55	0.259744	0.693	0.463	2.47879e-51	cGC1
SLC27A4	3.60456e-55	0.315362	0.71	0.485	4.43865e-51	cGC1
ANKMY2	4.11471e-55	0.254698	0.821	0.59	5.06685e-51	cGC1
ENSSSCG00000012686	1.96034e-54	0.319552	0.807	0.619	2.41397e-50	cGC1
RRBP1	3.49424e-54	0.307625	0.979	0.909	4.30281e-50	cGC1
ENSSSCG00000002790	4.83723e-54	0.253134	0.852	0.665	5.95656e-50	cGC1
SQLE	7.91743e-54	0.435129	0.653	0.434	9.74953e-50	cGC1
ENSSSCG00000027746	2.55112e-53	0.305209	0.972	0.932	3.14145e-49	cGC1
APOA1	2.70003e-53	0.284562	0.992	0.896	3.32482e-49	cGC1
COTL1	6.53081e-53	0.256375	0.59	0.346	8.04204e-49	cGC1
TMEM189	8.70341e-53	0.27295	0.673	0.442	1.07174e-48	cGC1
ATP1A1	1.02577e-52	0.255988	0.891	0.752	1.26313e-48	cGC1
PANX1	3.21995e-52	0.261645	0.661	0.419	3.96505e-48	cGC1
RANBP6	4.10212e-52	0.250306	0.818	0.601	5.05135e-48	cGC1
ENSSSCG00000003768	4.71092e-52	0.31096	0.466	0.241	5.80103e-48	cGC1
PTK2	5.12698e-52	0.305122	0.718	0.499	6.31336e-48	cGC1
RUSC1	1.9376e-51	0.257113	0.522	0.295	2.38596e-47	cGC1
PRNP	2.37441e-50	0.278496	0.679	0.445	2.92384e-46	cGC1
SERINC3	2.91716e-50	0.27788	0.9	0.751	3.59219e-46	cGC1
TM4SF1	4.21085e-50	0.941836	0.588	0.391	5.18524e-46	cGC1
ENSSSCG00000039071	9.04321e-50	0.271743	0.835	0.678	1.11358e-45	cGC1
ENSSSCG00000034072	1.18e-49	0.268961	0.995	0.972	1.45305e-45	cGC1
SUPT3H	2.00479e-49	0.349291	0.861	0.732	2.4687e-45	cGC1
KPNA3	1.34289e-47	0.25477	0.848	0.643	1.65364e-43	cGC1
CISD2	3.84343e-47	0.289992	0.759	0.567	4.7328e-43	cGC1
PHLPP1	9.91351e-47	0.251252	0.594	0.375	1.22075e-42	cGC1
TKT	1.42103e-46	0.300038	0.904	0.741	1.74986e-42	cGC1
ANXA1	2.87789e-46	0.603323	0.688	0.515	3.54383e-42	cGC1
APMAP	6.45881e-46	0.256402	0.741	0.534	7.95337e-42	cGC1
BMP2K	5.9392e-45	0.31353	0.821	0.652	7.31353e-41	cGC1
ENSSSCG00000013380	1.16703e-44	0.284156	0.607	0.395	1.43708e-40	cGC1
PAM	1.92614e-44	0.258331	0.905	0.78	2.37185e-40	cGC1
CDC37L1	2.36665e-44	0.281812	0.674	0.479	2.91429e-40	cGC1
SMIM3	1.79811e-43	0.26008	0.78	0.563	2.21419e-39	cGC1
EXT1	6.99927e-43	0.256774	0.855	0.649	8.6189e-39	cGC1
ENSSSCG00000034896	1.15079e-42	0.26098	0.758	0.554	1.41709e-38	cGC1
PKIG	8.32936e-41	0.331915	0.502	0.303	1.02568e-36	cGC1
CYB5A	8.86728e-41	0.287709	0.797	0.642	1.09192e-36	cGC1
HMGCR	1.16762e-40	0.322809	0.616	0.412	1.43781e-36	cGC1
ERBIN	1.77184e-40	0.258109	0.917	0.812	2.18184e-36	cGC1
TIMP1	6.82278e-40	0.435642	1	0.999	8.40158e-36	cGC1
ABHD2	7.30366e-40	0.252457	0.55	0.346	8.99373e-36	cGC1
DIAPH2	1.24625e-39	0.254201	0.738	0.553	1.53463e-35	cGC1
UBE2D1	1.74599e-39	0.277742	0.611	0.422	2.15001e-35	cGC1
GCA	2.42316e-38	0.274589	0.441	0.256	2.98388e-34	cGC1
INSL3	4.94602e-35	0.716144	0.444	0.271	6.09053e-31	cGC1
TMEM178A	2.23839e-34	0.293353	0.387	0.22	2.75635e-30	cGC1
HMGCS1	1.37774e-33	0.406531	0.665	0.518	1.69654e-29	cGC1
MAN1A1	4.37179e-31	0.269408	0.715	0.552	5.38342e-27	cGC1
PTHLH	1.31663e-30	0.292925	0.341	0.188	1.6213e-26	cGC1
CYP51A1	1.59521e-30	0.271206	0.556	0.39	1.96434e-26	cGC1
FDFT1	8.18066e-30	0.261738	0.618	0.452	1.00737e-25	cGC1
EIF1B	4.00333e-29	0.294075	0.959	0.911	4.9297e-25	cGC1
KIAA2026	1.60469e-28	0.262258	0.647	0.499	1.97602e-24	cGC1
MVD	2.16338e-28	0.257624	0.517	0.353	2.66399e-24	cGC1
FOXP1	9.14934e-28	0.255216	0.932	0.85	1.12665e-23	cGC1
ESM1	3.80935e-25	0.275762	0.162	0.06	4.69084e-21	cGC1
UAP1	3.82268e-21	0.251798	0.892	0.741	4.70724e-17	cGC1
MTHFD2	4.45681e-20	0.275677	0.544	0.413	5.48811e-16	cGC1
TGFB3	2.01338e-17	0.270187	0.235	0.137	2.47927e-13	cGC1
ENSSSCG00000031023	5.1657e-16	0.364224	0.791	0.721	6.36105e-12	cGC1
MGARP	5.6096e-13	0.263297	0.692	0.606	6.90766e-09	cGC1
CCNG1	3.89615e-10	0.320137	0.538	0.456	4.79771e-06	cGC1
ENSSSCG00000008294	4.79262e-05	0.354668	0.188	0.143	0.590164	cGC1
SCG2	7.28749e-05	0.72783	0.287	0.239	0.897381	cGC1
GCG	0.000830413	0.958194	0.26	0.217	1	cGC1
ARPP21	1.04446e-296	1.12809	0.786	0.173	1.28614e-292	cGC2
VCAN	2.09823e-290	1.12875	1	0.964	2.58376e-286	cGC2
LDHA	1.62405e-230	0.945704	0.97	0.686	1.99985e-226	cGC2
SHAS2	5.47196e-226	1.0063	0.828	0.275	6.73817e-222	cGC2
MIF	5.40528e-225	0.638738	0.999	0.993	6.65606e-221	cGC2
INHBA	5.42143e-219	0.996681	1	0.903	6.67595e-215	cGC2
ENSSSCG00000024568	2.98771e-217	1.13091	0.77	0.244	3.67907e-213	cGC2
ENSSSCG00000032556	3.6457e-209	0.73348	1	0.986	4.48932e-205	cGC2
TNFAIP6	6.21918e-198	1.72728	0.883	0.501	7.6583e-194	cGC2
ENSSSCG00000007188	4.51639e-193	0.766945	0.98	0.883	5.56149e-189	cGC2
ENO1	1.57809e-191	0.771051	0.999	0.999	1.94326e-187	cGC2
MRPS6	6.22495e-190	0.723104	0.995	0.876	7.66541e-186	cGC2
POMP	1.08624e-186	0.608857	0.999	0.968	1.3376e-182	cGC2
SLC16A3	5.65221e-183	0.722008	0.785	0.309	6.96013e-179	cGC2
TNFRSF6B	1.56297e-181	1.11468	0.914	0.653	1.92464e-177	cGC2
ALPK2	4.3291e-177	0.915295	0.414	0.053	5.33086e-173	cGC2
ENSSSCG00000022925	3.84045e-172	0.976722	0.848	0.494	4.72913e-168	cGC2
NAV2	5.16841e-171	0.847194	0.921	0.501	6.36438e-167	cGC2
SLC5A3	1.04774e-164	0.702448	0.833	0.388	1.29019e-160	cGC2
FBXO7	3.18454e-163	0.657367	0.949	0.577	3.92144e-159	cGC2
ENSSSCG00000014540	1.51589e-162	0.77071	1	1	1.86667e-158	cGC2
REXO2	2.71968e-157	0.681078	0.997	0.977	3.34901e-153	cGC2
THBS1	3.31822e-157	1.31971	0.874	0.526	4.08606e-153	cGC2
SLC10A4	3.51278e-157	0.71067	0.41	0.066	4.32564e-153	cGC2
SBSN	8.23537e-156	0.640771	0.999	0.919	1.0141e-151	cGC2
ARHGAP20	2.81915e-155	0.558337	0.6	0.181	3.4715e-151	cGC2
CDO1	7.91114e-152	0.721818	0.998	0.871	9.74178e-148	cGC2
ENSSSCG00000008433	1.65838e-151	0.627939	1	0.998	2.04213e-147	cGC2
BCL9	3.16381e-148	0.60712	0.899	0.498	3.89592e-144	cGC2
TPI1	2.46009e-145	0.614364	0.973	0.875	3.02936e-141	cGC2
ENSSSCG00000006395	1.88909e-144	0.53148	1	0.925	2.32623e-140	cGC2
INHBB	7.61716e-144	1.05017	0.717	0.333	9.37977e-140	cGC2
LAPTM4B	4.09197e-143	0.610801	0.992	0.952	5.03886e-139	cGC2
FAM102B	2.3983e-142	0.594305	0.92	0.679	2.95327e-138	cGC2
NPHS2	3.88241e-142	0.653239	0.64	0.238	4.7808e-138	cGC2
SLC46A3	2.13414e-135	0.881642	0.886	0.608	2.62798e-131	cGC2
NCALD	1.22537e-133	0.745599	0.82	0.426	1.50892e-129	cGC2
PRSS12	2.29332e-131	0.771814	0.569	0.187	2.824e-127	cGC2
MT1A	3.62855e-126	0.830958	0.999	0.964	4.4682e-122	cGC2
HIF1A	9.68599e-118	0.581239	0.992	0.925	1.19273e-113	cGC2
MAL2	1.6869e-116	0.439385	0.37	0.074	2.07725e-112	cGC2
MRO	2.41468e-115	0.880001	0.92	0.641	2.97343e-111	cGC2
CLMP	2.86703e-115	0.469679	0.599	0.217	3.53047e-111	cGC2
TRPM7	1.26963e-114	0.743001	0.798	0.52	1.56342e-110	cGC2
ARHGAP28	8.82148e-114	0.657028	0.57	0.217	1.08628e-109	cGC2
PFDN2	9.25639e-114	0.419566	0.992	0.937	1.13983e-109	cGC2
KTN1	1.32124e-113	0.514168	1	0.977	1.62698e-109	cGC2
PKM	2.29974e-109	0.372164	1	0.999	2.8319e-105	cGC2
NTM	6.64997e-109	0.271334	0.268	0.033	8.18877e-105	cGC2
PDCD4	4.58083e-106	0.442721	1	0.988	5.64083e-102	cGC2
APOD	2.10095e-105	0.79713	0.619	0.259	2.58711e-101	cGC2
COX4I2	2.34544e-105	0.542001	0.542	0.212	2.88818e-101	cGC2
YWHAH	6.14537e-105	0.439855	0.995	0.909	7.56741e-101	cGC2
BMPR1B	7.78442e-105	0.568748	0.991	0.896	9.58574e-101	cGC2
HCN1	1.5904e-101	0.326229	0.384	0.094	1.95842e-97	cGC2
SDC1	5.25194e-100	0.563813	0.987	0.868	6.46724e-96	cGC2
ACSL4	8.40917e-100	0.749812	0.989	0.945	1.03551e-95	cGC2
GAPDH	1.72092e-99	0.369739	1	0.998	2.11914e-95	cGC2
RGS4	3.49542e-99	0.783059	0.522	0.187	4.30426e-95	cGC2
NR4A1	2.00903e-97	0.436791	0.405	0.113	2.47392e-93	cGC2
PENK	7.88525e-97	1.19089	0.825	0.541	9.70989e-93	cGC2
ALDH2	1.74434e-94	0.536411	0.901	0.637	2.14798e-90	cGC2
ENSSSCG00000000951	9.80162e-93	0.52641	0.891	0.626	1.20697e-88	cGC2
HK1	2.064e-91	0.512913	0.874	0.639	2.54161e-87	cGC2
RSPO3	4.2504e-90	0.588101	0.96	0.702	5.23394e-86	cGC2
CALCRL	1.64851e-89	0.585528	0.216	0.026	2.02998e-85	cGC2
HK2	4.16312e-89	0.322286	0.41	0.121	5.12646e-85	cGC2
CORIN	4.12622e-87	0.389141	0.356	0.094	5.08102e-83	cGC2
ENC1	6.27658e-86	0.590998	0.633	0.305	7.72898e-82	cGC2
TMOD1	4.06982e-85	0.497921	0.695	0.393	5.01157e-81	cGC2
ENSSSCG00000038419	1.1771e-83	0.397006	0.388	0.111	1.44948e-79	cGC2
NME2	2.7092e-83	0.353881	0.997	0.987	3.33611e-79	cGC2
ITGA5	2.38759e-82	0.522966	0.863	0.597	2.94007e-78	cGC2
GPX3	4.06761e-82	0.331228	1	1	5.00885e-78	cGC2
PMEPA1	3.07608e-80	0.438568	0.964	0.806	3.78788e-76	cGC2
PRKCE	6.86085e-80	0.378445	0.447	0.164	8.44845e-76	cGC2
EDNRB	2.28023e-78	0.450871	0.317	0.082	2.80788e-74	cGC2
FNDC3A	7.15221e-77	0.391786	0.998	0.949	8.80723e-73	cGC2
PGAM1	1.40114e-75	0.386796	0.893	0.721	1.72536e-71	cGC2
TXN	2.16581e-75	0.379214	1	0.998	2.66697e-71	cGC2
ENSSSCG00000031838	2.3578e-75	0.263503	1	1	2.90339e-71	cGC2
BNIP3	4.55141e-75	0.520298	0.74	0.5	5.6046e-71	cGC2
SLC16A9	6.71984e-75	0.468448	0.813	0.553	8.27481e-71	cGC2
NGF	6.96211e-75	0.437783	0.211	0.032	8.57314e-71	cGC2
CNN3	2.47094e-74	0.356226	0.999	0.992	3.04272e-70	cGC2
SFTPC	6.51051e-74	0.824765	0.386	0.128	8.01704e-70	cGC2
MYO5A	6.83437e-74	0.531174	0.989	0.944	8.41585e-70	cGC2
BMP1	2.25562e-72	0.338446	0.988	0.902	2.77757e-68	cGC2
S1PR1	2.61382e-72	0.458445	0.973	0.836	3.21866e-68	cGC2
PHLDB2	1.16789e-71	0.388748	0.643	0.349	1.43814e-67	cGC2
ST6GALNAC5	2.04557e-71	0.374309	0.256	0.055	2.51892e-67	cGC2
VEGFA	1.27625e-70	0.411623	0.444	0.184	1.57157e-66	cGC2
DNAJC21	1.9345e-70	0.38017	0.933	0.731	2.38215e-66	cGC2
EPB41L3	3.77292e-70	0.449503	0.611	0.342	4.64597e-66	cGC2
LMNA	4.41178e-70	0.373798	0.968	0.889	5.43267e-66	cGC2
PTGS2	3.17015e-69	0.481366	0.167	0.019	3.90372e-65	cGC2
GNA14	4.09733e-68	0.393497	0.672	0.4	5.04546e-64	cGC2
FGF12	1.15363e-67	0.432197	0.6	0.331	1.42058e-63	cGC2
SSR4	4.53579e-67	0.294465	0.993	0.979	5.58538e-63	cGC2
SOX9	1.13355e-66	0.421897	0.205	0.036	1.39586e-62	cGC2
ERG28	1.78153e-66	0.509234	0.949	0.813	2.19377e-62	cGC2
ENSSSCG00000008845	2.26743e-66	0.549696	0.566	0.319	2.79211e-62	cGC2
KDR	8.50499e-66	0.469633	0.216	0.041	1.0473e-61	cGC2
PHEX	1.83105e-65	0.517403	0.498	0.224	2.25476e-61	cGC2
P4HB	4.00123e-62	0.350231	0.89	0.729	4.92711e-58	cGC2
LONRF3	1.14009e-61	0.441125	0.633	0.373	1.4039e-57	cGC2
SV2C	1.8549e-61	0.274882	0.344	0.119	2.28412e-57	cGC2
IGFBP6	1.89987e-61	0.43621	0.519	0.255	2.3395e-57	cGC2
ENSSSCG00000032877	4.47755e-61	0.296363	0.461	0.2	5.51365e-57	cGC2
PTCH2	9.20873e-61	0.480564	0.536	0.29	1.13396e-56	cGC2
PRKAR1A	1.22727e-59	0.32249	0.976	0.949	1.51127e-55	cGC2
B3GNT5	1.7727e-59	0.401801	0.663	0.422	2.18291e-55	cGC2
ARHGAP29	3.22508e-59	0.317937	0.496	0.246	3.97137e-55	cGC2
PLXNC1	3.76285e-59	0.429255	0.762	0.519	4.63357e-55	cGC2
RB1CC1	1.63687e-58	0.425626	0.915	0.81	2.01564e-54	cGC2
CHST11	2.47757e-58	0.348199	0.617	0.364	3.05088e-54	cGC2
RBP1	5.03543e-58	0.443804	0.804	0.612	6.20063e-54	cGC2
PFKP	2.22241e-57	0.342856	0.628	0.363	2.73667e-53	cGC2
GABRA4	3.63857e-57	0.28643	0.412	0.159	4.48053e-53	cGC2
CHGA	1.26945e-56	0.350409	0.798	0.581	1.56321e-52	cGC2
TXNDC5	1.84157e-56	0.346269	0.92	0.823	2.26771e-52	cGC2
PCDH17	5.18439e-56	0.653833	0.638	0.415	6.38406e-52	cGC2
ENSSSCG00000035869	8.19573e-56	0.315282	0.981	0.905	1.00922e-51	cGC2
RABEP1	8.34784e-56	0.325475	0.95	0.885	1.02795e-51	cGC2
PGK1	4.50499e-55	0.336554	0.857	0.7	5.54745e-51	cGC2
MFAP2	2.71934e-54	0.35922	0.643	0.409	3.34859e-50	cGC2
ME2	3.91349e-54	0.404711	0.87	0.679	4.81907e-50	cGC2
POR	1.0993e-53	0.386912	0.89	0.77	1.35368e-49	cGC2
TFPI21	3.006e-53	0.442591	0.998	0.962	3.70159e-49	cGC2
OGFRL1	4.27063e-53	0.429828	0.572	0.338	5.25885e-49	cGC2
ATOX1	4.2989e-53	0.277993	0.979	0.956	5.29367e-49	cGC2
ADGRA3	7.78886e-53	0.2755	0.993	0.944	9.5912e-49	cGC2
APOA11	2.39044e-52	0.604693	0.995	0.926	2.94359e-48	cGC2
CTGF	4.74659e-52	0.741141	0.742	0.504	5.84495e-48	cGC2
GABRB1	5.24108e-52	0.337509	0.602	0.33	6.45386e-48	cGC2
LHPP	7.03755e-52	0.622953	0.896	0.77	8.66603e-48	cGC2
GRIA3	1.50264e-51	0.295205	0.449	0.218	1.85036e-47	cGC2
ENSSSCG00000038187	2.22314e-51	0.341755	0.844	0.666	2.73757e-47	cGC2
SDCBP2	3.66217e-51	0.520372	0.8	0.557	4.50959e-47	cGC2
LITAF	4.14508e-51	0.405726	0.826	0.697	5.10425e-47	cGC2
RASAL2	1.08603e-50	0.340709	0.752	0.549	1.33734e-46	cGC2
FAT1	1.57682e-50	0.362314	0.607	0.371	1.9417e-46	cGC2
FAM3C	1.67906e-50	0.339919	0.894	0.777	2.06759e-46	cGC2
PLCXD3	6.69433e-50	0.372703	0.647	0.415	8.2434e-46	cGC2
SEMA6A	1.97709e-49	0.29491	0.389	0.162	2.43459e-45	cGC2
G0S2	7.3536e-48	0.383417	0.397	0.181	9.05523e-44	cGC2
GRAMD2B	1.72016e-45	0.346382	0.881	0.752	2.11821e-41	cGC2
TUBB6	1.44511e-44	0.313843	0.646	0.416	1.77951e-40	cGC2
PLAT	1.47247e-44	0.326153	0.544	0.316	1.8132e-40	cGC2
ENSSSCG00000031224	4.48623e-43	0.28843	0.808	0.661	5.52435e-39	cGC2
SLC25A5	9.11982e-43	0.342235	0.723	0.561	1.12301e-38	cGC2
RASSF1	1.45954e-41	0.303431	0.919	0.746	1.79728e-37	cGC2
PFKL	4.26941e-41	0.287493	0.596	0.379	5.25735e-37	cGC2
SOD3	6.68052e-41	0.386258	0.837	0.666	8.22639e-37	cGC2
SYNM	7.18051e-41	0.255446	0.255	0.091	8.84208e-37	cGC2
CTSC	8.24041e-41	0.325552	0.989	0.915	1.01472e-36	cGC2
TMEM176B	2.3227e-40	0.274698	0.896	0.8	2.86017e-36	cGC2
CTSV	5.87711e-40	0.269477	0.968	0.949	7.23707e-36	cGC2
SGK1	1.08504e-39	0.380196	0.383	0.188	1.33612e-35	cGC2
FLT1	1.70322e-39	0.339018	0.379	0.19	2.09735e-35	cGC2
ENSSSCG00000004150	7.83043e-39	0.340932	0.54	0.333	9.64239e-35	cGC2
TNFRSF12A	1.05452e-38	0.28908	0.932	0.757	1.29853e-34	cGC2
PPIC	4.55626e-38	0.283808	0.53	0.337	5.61057e-34	cGC2
UGP2	8.6979e-38	0.364986	0.738	0.603	1.07106e-33	cGC2
GNG11	1.5653e-37	0.461308	0.942	0.878	1.92751e-33	cGC2
UAP11	2.20782e-37	0.250849	0.919	0.782	2.7187e-33	cGC2
ENSSSCG00000008584	6.26438e-37	0.442993	0.591	0.41	7.71396e-33	cGC2
SLCO3A1	6.3138e-37	0.268709	0.451	0.261	7.77481e-33	cGC2
HSPG2	1.10504e-36	0.263877	0.658	0.477	1.36075e-32	cGC2
ENSSSCG00000003047	7.89334e-36	0.417928	0.125	0.025	9.71986e-32	cGC2
SSR1	9.47511e-36	0.266016	0.958	0.888	1.16677e-31	cGC2
SPRYD7	6.61379e-35	0.263329	0.88	0.731	8.14422e-31	cGC2
NIT1	1.39408e-34	0.304297	0.558	0.375	1.71667e-30	cGC2
PRSS23	3.862e-34	0.568622	0.766	0.668	4.75566e-30	cGC2
AGO2	1.30944e-33	0.261418	0.716	0.565	1.61245e-29	cGC2
TPK1	1.40495e-33	0.293858	0.209	0.074	1.73006e-29	cGC2
PHLDA2	3.55283e-33	0.28543	0.412	0.224	4.37496e-29	cGC2
SENP2	1.32592e-32	0.265096	0.501	0.328	1.63274e-28	cGC2
MAOB	3.35469e-32	0.325396	0.749	0.587	4.13096e-28	cGC2
UCHL3	3.69193e-32	0.313635	0.751	0.605	4.54625e-28	cGC2
EPS8	1.08042e-31	0.251085	0.61	0.422	1.33043e-27	cGC2
BET1	3.72949e-31	0.311814	0.73	0.601	4.5925e-27	cGC2
ARHGEF2	4.40801e-30	0.25531	0.54	0.368	5.42802e-26	cGC2
NID2	1.24312e-29	0.338969	0.426	0.248	1.53078e-25	cGC2
TUBB2B	1.72714e-29	0.299981	0.961	0.885	2.1268e-25	cGC2
ENSSSCG00000024975	2.13983e-29	0.328407	0.933	0.843	2.63498e-25	cGC2
RGS5	2.16717e-29	0.554049	0.895	0.816	2.66865e-25	cGC2
FAM129A	3.3166e-29	0.282967	0.302	0.148	4.08406e-25	cGC2
PGR	3.63469e-28	0.251561	0.828	0.669	4.47576e-24	cGC2
OSGIN1	8.42297e-28	0.263669	0.439	0.272	1.0372e-23	cGC2
NEFL	2.14829e-27	0.672669	0.333	0.181	2.64541e-23	cGC2
P4HA1	3.43387e-27	0.281197	0.969	0.891	4.22847e-23	cGC2
NPR3	5.02054e-27	0.252759	0.377	0.21	6.18229e-23	cGC2
ENSSSCG00000002883	1.52008e-25	0.282847	0.528	0.364	1.87183e-21	cGC2
DACH1	5.32822e-25	0.251138	0.568	0.405	6.56117e-21	cGC2
NDFIP2	5.62187e-25	0.269722	0.798	0.696	6.92277e-21	cGC2
CITED1	2.91171e-23	0.504819	0.499	0.368	3.58548e-19	cGC2
PALM2	6.25642e-23	0.263754	0.849	0.798	7.70415e-19	cGC2
SERP1	2.01024e-22	0.266831	0.887	0.821	2.47541e-18	cGC2
ST8SIA1	2.41856e-22	0.272709	0.506	0.352	2.97822e-18	cGC2
ENSSSCG00000034853	4.08761e-22	0.265567	0.69	0.532	5.03348e-18	cGC2
GFPT2	1.04773e-21	0.295774	0.802	0.697	1.29018e-17	cGC2
SLC41A1	3.01102e-20	0.276514	0.773	0.694	3.70777e-16	cGC2
FGF13	4.15059e-20	0.319612	0.297	0.164	5.11104e-16	cGC2
EREG	6.89199e-20	0.397606	0.251	0.134	8.4868e-16	cGC2
QKI	1.02005e-19	0.290882	0.822	0.741	1.25609e-15	cGC2
NEFM	1.02769e-16	0.405644	0.174	0.083	1.2655e-12	cGC2
TCAF1	1.47262e-14	0.261544	0.758	0.692	1.81339e-10	cGC2
PERP	1.39417e-13	0.346022	0.786	0.676	1.71678e-09	cGC2
PEG10	2.53242e-11	0.322098	0.415	0.309	3.11842e-07	cGC2
RIF1	5.0617e-11	0.31075	0.691	0.632	6.23298e-07	cGC2
HIPK1	6.03295e-10	0.251462	0.478	0.408	7.42897e-06	cGC2
MEST	2.72978e-09	0.424126	0.572	0.501	3.36145e-05	cGC2
DCLK1	2.19869e-07	0.321864	0.502	0.425	0.00270747	cGC2
ADAMTS4	0.00240472	0.265429	0.165	0.132	1	cGC2
SELENOP	0	2.88789	0.991	0.179	0	cGC3
TXNIP	0	2.52458	0.978	0.257	0	cGC3
NUPR1	0	2.2858	0.973	0.551	0	cGC3
CCDC80	0	2.1951	0.655	0.035	0	cGC3
FBXO32	0	1.7178	0.784	0.052	0	cGC3
FOXO1	0	1.60255	0.906	0.245	0	cGC3
MITF	0	1.32785	0.706	0.053	0	cGC3
TESC	0	1.17486	0.698	0.072	0	cGC3
NFE2L3	0	1.06188	0.669	0.078	0	cGC3
EEF1A1	1.93296e-287	0.655397	1	1	2.38024e-283	cGC3
CST3	7.04696e-285	1.23365	1	0.991	8.67763e-281	cGC3
RPL34	2.12322e-278	0.817027	1	0.999	2.61453e-274	cGC3
SLC40A1	1.767e-274	0.749882	0.42	0.012	2.17588e-270	cGC3
CEMIP	8.16744e-272	2.32623	0.433	0.016	1.00574e-267	cGC3
RPS2	1.61646e-268	0.813159	1	0.998	1.9905e-264	cGC3
SAT1	1.73986e-267	1.54134	0.914	0.453	2.14246e-263	cGC3
MXRA8	2.20328e-266	0.960153	0.702	0.139	2.71312e-262	cGC3
MARCKS	7.34446e-264	1.14136	1	0.986	9.04397e-260	cGC3
RPL10	4.67012e-258	0.593762	1	1	5.75079e-254	cGC3
S100A1	4.84243e-256	1.61692	0.878	0.371	5.96297e-252	cGC3
ENSSSCG00000037274	1.21466e-251	0.694864	1	1	1.49573e-247	cGC3
ENSSSCG00000010497	1.50346e-250	0.87742	0.564	0.071	1.85136e-246	cGC3
FTL	6.17134e-250	1.1052	1	0.975	7.59939e-246	cGC3
CRABP2	3.69839e-248	0.95794	0.372	0.009	4.55419e-244	cGC3
NPNT	9.89253e-247	1.16222	0.586	0.086	1.21817e-242	cGC3
HMOX1	4.7689e-246	1.23124	0.631	0.109	5.87242e-242	cGC3
GMDS	1.3476e-236	0.748127	0.531	0.062	1.65943e-232	cGC3
SCARB2	3.10141e-231	1.18825	0.964	0.759	3.81908e-227	cGC3
RALGPS2	3.53639e-231	1.32573	0.811	0.322	4.35471e-227	cGC3
CLU	2.26661e-230	1.66106	0.866	0.387	2.79111e-226	cGC3
RPLP0	2.91566e-230	0.651053	1	1	3.59034e-226	cGC3
CLDN11	8.09801e-228	1.19942	0.645	0.125	9.97188e-224	cGC3
ENSSSCG00000003165	2.5143e-226	0.552439	1	1	3.09611e-222	cGC3
GOLIM4	1.99621e-223	1.25079	0.894	0.496	2.45813e-219	cGC3
FILIP1L	8.02314e-223	1.18715	0.667	0.16	9.8797e-219	cGC3
ENSSSCG00000034448	1.26562e-222	0.585422	1	1	1.55849e-218	cGC3
DAPL1	2.83946e-221	0.79613	0.445	0.036	3.49652e-217	cGC3
RPS20	5.82191e-219	0.475584	1	1	7.1691e-215	cGC3
S100A13	2.32073e-218	1.01053	0.738	0.235	2.85774e-214	cGC3
RPL11	4.76053e-213	0.549132	1	1	5.86211e-209	cGC3
TSC22D1	5.36628e-213	1.28737	0.902	0.571	6.60803e-209	cGC3
CALD1	4.76721e-212	1.38745	0.903	0.545	5.87034e-208	cGC3
ID3	3.7443e-211	1.25854	0.733	0.204	4.61073e-207	cGC3
ENSSSCG00000030849	3.60724e-208	0.528763	1	1	4.44196e-204	cGC3
YPEL3	9.63973e-206	0.815299	0.594	0.12	1.18704e-201	cGC3
NCOA4	1.65668e-204	1.31215	0.927	0.719	2.04004e-200	cGC3
SYTL4	2.13674e-204	0.948501	0.641	0.159	2.63119e-200	cGC3
H3F3A	1.89445e-201	0.620755	1	1	2.33283e-197	cGC3
ICA1	1.79406e-197	0.798746	0.495	0.073	2.20921e-193	cGC3
SLC25A6	3.77243e-197	0.577141	1	0.998	4.64537e-193	cGC3
RPS7	1.46513e-196	0.488141	1	1	1.80417e-192	cGC3
TNFAIP8L3	2.3728e-196	1.30345	0.83	0.412	2.92186e-192	cGC3
ENSSSCG00000004970	3.02507e-195	0.496856	1	1	3.72507e-191	cGC3
ENSSSCG00000006063	6.41115e-193	0.957607	0.959	0.862	7.89469e-189	cGC3
ENSSSCG00000000959	1.38121e-188	0.888558	0.706	0.248	1.70082e-184	cGC3
PNRC1	1.474e-188	0.986407	0.875	0.58	1.81509e-184	cGC3
RPS4X	2.77978e-188	0.5823	0.998	0.999	3.42303e-184	cGC3
OLFML2A	6.68517e-187	0.659052	0.43	0.049	8.23212e-183	cGC3
RPL17-C18orf32	2.73351e-186	0.597032	1	0.999	3.36604e-182	cGC3
DHRS3	3.27095e-183	0.679246	0.375	0.031	4.02784e-179	cGC3
RPL7	7.88379e-183	0.489345	1	1	9.70809e-179	cGC3
AIF1L	5.3271e-181	0.461777	0.27	0.005	6.55979e-177	cGC3
FBLIM1	1.04339e-178	0.537991	0.32	0.017	1.28483e-174	cGC3
RASL11B	2.42633e-177	0.614034	0.316	0.016	2.98779e-173	cGC3
RPSA	2.53574e-177	0.567401	1	0.997	3.12252e-173	cGC3
MRC2	3.49737e-177	0.778593	0.625	0.175	4.30666e-173	cGC3
RAB27B	3.76835e-177	0.804273	0.373	0.034	4.64034e-173	cGC3
ENSSSCG00000039854	1.16068e-176	0.996925	0.927	0.688	1.42926e-172	cGC3
RPL26	3.56174e-175	0.494279	1	0.999	4.38592e-171	cGC3
ABLIM1	1.90707e-172	0.725319	0.447	0.064	2.34836e-168	cGC3
QSOX1	5.63848e-172	0.853203	0.692	0.252	6.94322e-168	cGC3
ENSSSCG00000010331	4.79954e-171	0.924801	0.677	0.247	5.91015e-167	cGC3
ENSSSCG00000000146	2.08927e-170	0.716841	0.262	0.006	2.57273e-166	cGC3
RPL5	1.80317e-168	0.515672	1	0.999	2.22042e-164	cGC3
GLCCI1	2.10108e-165	0.609131	0.336	0.027	2.58727e-161	cGC3
ENSSSCG00000013260	2.61185e-165	1.1856	0.92	0.698	3.21623e-161	cGC3
ID2	8.93369e-165	1.34723	0.836	0.447	1.10009e-160	cGC3
TAX1BP1	2.84387e-163	0.797003	0.936	0.826	3.50194e-159	cGC3
H3F3B	3.13427e-158	0.468783	1	1	3.85954e-154	cGC3
RPL6	1.36293e-157	0.418209	1	1	1.67832e-153	cGC3
NAP1L1	3.65518e-157	0.660788	0.986	0.96	4.50099e-153	cGC3
ENSSSCG00000039740	7.27672e-157	0.435954	1	1	8.96055e-153	cGC3
TAGLN	2.5782e-153	1.02567	0.412	0.06	3.17479e-149	cGC3
ENSSSCG00000037030	5.01927e-153	0.41354	1	1	6.18072e-149	cGC3
TOP2B	5.79229e-153	0.910199	0.909	0.748	7.13262e-149	cGC3
ITM2B	1.95638e-152	0.650268	1	1	2.40909e-148	cGC3
RPS28	2.54194e-152	0.4494	1	0.999	3.13014e-148	cGC3
ALCAM	1.40958e-151	0.449474	0.289	0.019	1.73576e-147	cGC3
FNDC3B	2.1661e-151	1.02734	0.922	0.79	2.66733e-147	cGC3
RPS5	2.66947e-151	0.472789	0.998	0.999	3.28718e-147	cGC3
ENSSSCG00000035904	1.26352e-150	0.391867	1	1	1.5559e-146	cGC3
SRRM2	1.40097e-149	0.79393	0.967	0.949	1.72515e-145	cGC3
ENSSSCG00000020830	3.30282e-149	0.501661	1	0.998	4.06709e-145	cGC3
DKK3	9.00679e-149	0.811536	0.969	0.871	1.1091e-144	cGC3
IGFBP2	1.0982e-148	0.79441	0.988	0.971	1.35233e-144	cGC3
ENSSSCG00000023322	2.03595e-147	1.13359	0.767	0.406	2.50707e-143	cGC3
RPS26	7.51912e-146	0.469928	1	0.998	9.25905e-142	cGC3
IFITM3	9.7698e-145	0.913617	0.672	0.244	1.20305e-140	cGC3
EFNB2	9.85497e-144	0.90429	0.628	0.219	1.21354e-139	cGC3
CADM1	2.33608e-143	0.574723	0.402	0.063	2.87665e-139	cGC3
C1QTNF1	7.81797e-143	0.522527	0.356	0.044	9.62705e-139	cGC3
ENSSSCG00000036114	2.1595e-141	0.753313	0.836	0.517	2.65921e-137	cGC3
MMP2	3.35148e-140	0.888519	0.502	0.127	4.12702e-136	cGC3
LHFPL2	2.11594e-139	0.919314	0.894	0.73	2.60557e-135	cGC3
ENSSSCG00000013889	1.98465e-138	0.393056	1	1	2.44389e-134	cGC3
ZNF484	2.56103e-138	0.608568	0.419	0.077	3.15365e-134	cGC3
TPT1	4.30393e-138	0.287605	1	1	5.29986e-134	cGC3
SLC38A2	4.70234e-138	0.984819	0.87	0.65	5.79046e-134	cGC3
CCDC3	6.7639e-138	0.7629	0.538	0.142	8.32907e-134	cGC3
NELL2	3.43636e-137	0.734579	0.43	0.082	4.23154e-133	cGC3
B4GALT5	6.23733e-136	0.629283	0.478	0.114	7.68065e-132	cGC3
ENSSSCG00000014097	9.2441e-135	0.507097	0.33	0.039	1.13832e-130	cGC3
RPL37	1.3335e-134	0.35705	1	1	1.64207e-130	cGC3
YBX3	1.35591e-134	0.722317	0.98	0.955	1.66966e-130	cGC3
NDRG2	3.14957e-133	0.65421	0.484	0.122	3.87838e-129	cGC3
ZFPM2	1.12146e-132	0.653232	0.392	0.068	1.38096e-128	cGC3
ENSSSCG00000008987	1.95569e-132	0.778521	0.859	0.682	2.40824e-128	cGC3
DPF3	4.91896e-132	0.460766	0.316	0.036	6.05721e-128	cGC3
EML4	1.02455e-131	0.801167	0.894	0.76	1.26163e-127	cGC3
CCSER2	2.44324e-131	0.939856	0.722	0.407	3.0086e-127	cGC3
SSPN	3.34075e-130	0.543842	0.392	0.068	4.1138e-126	cGC3
AFF1	1.88295e-129	0.818716	0.669	0.308	2.31867e-125	cGC3
RAB11B	3.22425e-129	0.679824	0.873	0.721	3.97034e-125	cGC3
ENSSSCG000000318381	3.96056e-129	0.453082	1	1	4.87703e-125	cGC3
ENSSSCG00000040273	1.8392e-128	0.379921	1	0.999	2.26479e-124	cGC3
S100A6	1.44004e-127	1.13261	0.933	0.804	1.77326e-123	cGC3
CMAH	1.59057e-127	0.300147	0.194	0.004	1.95863e-123	cGC3
ENSSSCG00000027013	3.11481e-126	0.314615	0.195	0.005	3.83557e-122	cGC3
PSAP	4.65751e-126	0.550726	0.997	0.998	5.73526e-122	cGC3
ENSSSCG00000033019	1.04905e-125	0.422456	1	1	1.29179e-121	cGC3
EEF1B2	1.18128e-124	0.468071	0.997	0.996	1.45463e-120	cGC3
ENSSSCG00000035080	1.02906e-123	0.375577	1	1	1.26718e-119	cGC3
APP	1.97064e-123	0.776949	0.956	0.89	2.42665e-119	cGC3
STMN1	4.62118e-122	0.707932	0.998	0.978	5.69052e-118	cGC3
C2orf72	1.58304e-121	0.568557	0.381	0.071	1.94935e-117	cGC3
CSDC2	3.93163e-121	0.63152	0.478	0.13	4.84141e-117	cGC3
LGR4	1.89006e-120	0.775258	0.542	0.182	2.32742e-116	cGC3
THRA	7.48317e-120	0.375405	0.267	0.025	9.21477e-116	cGC3
ANTXR1	1.35091e-118	0.763898	0.616	0.261	1.66351e-114	cGC3
NPC2	2.57543e-118	0.935543	0.555	0.208	3.17138e-114	cGC3
ENSSSCG00000014855	2.84233e-118	0.369669	1	0.999	3.50004e-114	cGC3
RPL22	3.28923e-118	0.403008	1	0.999	4.05036e-114	cGC3
PTPN13	4.5293e-118	0.606082	0.438	0.105	5.57738e-114	cGC3
AKAP12	8.28034e-118	1.05843	0.719	0.358	1.01964e-113	cGC3
RPS14	7.93285e-117	0.372602	1	0.999	9.76851e-113	cGC3
RPL9	9.71395e-117	0.3757	1	1	1.19618e-112	cGC3
ENSSSCG00000032436	1.06256e-116	0.404229	0.231	0.016	1.30843e-112	cGC3
PLS3	2.02889e-115	0.877767	0.825	0.582	2.49838e-111	cGC3
RND3	2.73691e-115	1.19274	0.722	0.43	3.37024e-111	cGC3
DDX17	1.63393e-114	0.60834	0.947	0.905	2.01202e-110	cGC3
SRPX	3.48294e-114	0.567087	0.372	0.073	4.28889e-110	cGC3
RPS15A	1.44928e-112	0.342998	1	1	1.78465e-108	cGC3
RPLP2	1.70671e-112	0.36044	1	1	2.10164e-108	cGC3
C9orf3	1.20442e-111	0.789265	0.784	0.559	1.48312e-107	cGC3
SULT1A3	4.08661e-111	0.284571	0.184	0.006	5.03225e-107	cGC3
CITED2	9.44719e-111	0.850473	0.673	0.334	1.16333e-106	cGC3
ATP1B1	1.73916e-110	0.994223	0.62	0.261	2.1416e-106	cGC3
HS6ST1	3.58658e-109	0.895503	0.498	0.165	4.41652e-105	cGC3
SLC43A2	2.33825e-107	0.549837	0.43	0.112	2.87932e-103	cGC3
RPS29	3.45794e-107	0.302965	1	1	4.2581e-103	cGC3
RPL35	1.0304e-106	0.361328	0.998	1	1.26884e-102	cGC3
COL12A1	1.99637e-106	0.833802	0.497	0.151	2.45833e-102	cGC3
SUMO2	8.27837e-106	0.436088	0.994	0.992	1.0194e-101	cGC3
HDGF	1.74654e-105	0.691882	0.797	0.607	2.15069e-101	cGC3
ASPH	3.7752e-105	0.738471	0.845	0.669	4.64878e-101	cGC3
ADGRL4	5.86354e-105	0.339347	0.164	0.004	7.22036e-101	cGC3
RPS23	1.05373e-104	0.325026	1	1	1.29756e-100	cGC3
CTSF	2.16697e-103	0.664871	0.798	0.619	2.66841e-99	cGC3
TRIB2	3.5028e-103	0.73528	0.447	0.132	4.31334e-99	cGC3
TMEM123	4.50192e-103	0.713094	0.575	0.248	5.54366e-99	cGC3
ENSSSCG00000003719	6.31963e-103	0.455984	0.358	0.075	7.78199e-99	cGC3
F3	9.27697e-103	0.916144	0.519	0.17	1.14237e-98	cGC3
MGST3	6.13549e-102	0.726597	0.611	0.3	7.55524e-98	cGC3
ENSSSCG00000013155	1.14122e-101	0.592272	0.869	0.767	1.4053e-97	cGC3
ARNT2	1.04294e-100	0.513832	0.317	0.057	1.28428e-96	cGC3
RNF144A	1.70864e-100	0.76467	0.548	0.228	2.10401e-96	cGC3
ENSSSCG00000000576	5.88273e-100	0.495984	0.967	0.951	7.24399e-96	cGC3
PSIP1	5.28097e-99	0.712727	0.7	0.442	6.50298e-95	cGC3
RPL19	6.27649e-99	0.341377	1	1	7.72886e-95	cGC3
ACAT1	8.15777e-99	0.69993	0.702	0.439	1.00455e-94	cGC3
INSR	3.71004e-98	0.457584	0.325	0.063	4.56854e-94	cGC3
ETNK2	4.11514e-98	0.253733	0.164	0.006	5.06738e-94	cGC3
HSP90AB1	1.07473e-97	0.360954	1	0.999	1.32342e-93	cGC3
SPOCK3	1.37825e-97	0.691859	0.733	0.484	1.69718e-93	cGC3
RPL32	1.21085e-96	0.2948	1	1	1.49104e-92	cGC3
ENSSSCG00000003930	2.1419e-96	0.282155	1	1	2.63753e-92	cGC3
ADM	1.54608e-95	0.738087	0.377	0.089	1.90385e-91	cGC3
BAZ2B	2.62245e-95	0.72695	0.688	0.418	3.22928e-91	cGC3
IDH2	2.68229e-95	0.641048	0.861	0.769	3.30298e-91	cGC3
C1orf198	8.79867e-95	0.506362	0.409	0.115	1.08347e-90	cGC3
HMGN4	8.84457e-95	0.582687	0.477	0.169	1.08912e-90	cGC3
SH3D19	9.1004e-95	0.453665	0.328	0.067	1.12062e-90	cGC3
YPEL2	1.70214e-94	0.346688	0.209	0.019	2.09602e-90	cGC3
ENSSSCG00000014569	1.92724e-94	0.282425	1	1	2.37321e-90	cGC3
ENSSSCG00000008061	3.07385e-94	0.534958	0.944	0.912	3.78513e-90	cGC3
PNISR	3.40584e-94	0.724785	0.847	0.764	4.19395e-90	cGC3
ACTB	5.84691e-94	0.48372	1	0.998	7.19988e-90	cGC3
ATF7IP	7.90801e-94	0.635631	0.584	0.282	9.73793e-90	cGC3
EIF4A2	8.22667e-94	0.560763	0.933	0.896	1.01303e-89	cGC3
ENSSSCG00000039793	8.93287e-94	0.272899	0.202	0.017	1.09999e-89	cGC3
NFKBIA	1.49316e-93	0.599317	0.434	0.133	1.83867e-89	cGC3
ENSSSCG00000001063	2.44949e-93	0.314686	0.177	0.01	3.0163e-89	cGC3
RPS10	1.85339e-92	0.29132	1	1	2.28227e-88	cGC3
ENSSSCG00000039460	2.24907e-92	0.290758	1	1	2.76951e-88	cGC3
ENSSSCG00000025928	2.78475e-92	0.306847	1	1	3.42915e-88	cGC3
EIF3F	7.55575e-92	0.510463	0.942	0.907	9.30415e-88	cGC3
ENSSSCG00000017239	1.44299e-91	0.32507	1	1	1.7769e-87	cGC3
ENSSSCG00000012699	3.54322e-91	0.67411	0.603	0.304	4.36312e-87	cGC3
ACSS1	4.48835e-91	0.526053	0.445	0.147	5.52695e-87	cGC3
SORL1	4.70526e-91	0.498802	0.372	0.095	5.79406e-87	cGC3
ENSSSCG00000010212	5.93743e-91	0.298691	0.191	0.014	7.31135e-87	cGC3
RAP2B	6.62216e-91	0.732078	0.803	0.61	8.15453e-87	cGC3
SMAD9	7.07755e-91	0.678547	0.514	0.208	8.71529e-87	cGC3
RCN2	8.67875e-91	0.593462	0.909	0.861	1.0687e-86	cGC3
TBL1XR1	1.26663e-90	0.6591	0.708	0.485	1.55972e-86	cGC3
TCEA2	1.43165e-90	0.55148	0.566	0.265	1.76294e-86	cGC3
ENSSSCG00000034617	4.09391e-90	0.273092	0.998	1	5.04124e-86	cGC3
TSPAN3	4.90396e-90	0.54141	0.873	0.784	6.03873e-86	cGC3
MYOF	9.91162e-90	0.739998	0.588	0.295	1.22052e-85	cGC3
FOSL2	1.33364e-89	0.81804	0.795	0.646	1.64225e-85	cGC3
NAB2	1.8215e-89	0.541166	0.439	0.144	2.24299e-85	cGC3
BCL2L11	3.64972e-89	0.385066	0.27	0.043	4.49427e-85	cGC3
EGLN1	1.15901e-88	0.853063	0.816	0.704	1.4272e-84	cGC3
PLPPR3	2.56447e-88	0.577805	0.438	0.144	3.15789e-84	cGC3
CYBRD1	2.87138e-88	0.363144	0.264	0.041	3.53582e-84	cGC3
UBE2H	3.44489e-88	0.649664	0.788	0.643	4.24204e-84	cGC3
NRP1	3.60647e-88	0.407059	0.252	0.036	4.44101e-84	cGC3
IRS1	1.12407e-87	0.274186	0.191	0.016	1.38418e-83	cGC3
RPS27L	1.97636e-87	0.574337	0.886	0.822	2.43369e-83	cGC3
ENSSSCG00000022176	2.55208e-87	0.527381	0.473	0.179	3.14263e-83	cGC3
ENSSSCG00000032028	3.09444e-87	0.523521	0.908	0.856	3.81049e-83	cGC3
FBLN1	3.51132e-87	0.641204	0.731	0.463	4.32384e-83	cGC3
OSBPL3	7.20174e-87	0.36044	0.247	0.036	8.86822e-83	cGC3
NUCKS1	8.98796e-87	0.514761	0.988	0.982	1.10678e-82	cGC3
KIAA1217	1.88502e-86	0.400311	0.294	0.056	2.32122e-82	cGC3
RAB31	3.37757e-86	0.333639	0.227	0.029	4.15914e-82	cGC3
LGALS3	3.43723e-86	1.02831	0.444	0.157	4.23261e-82	cGC3
RPS19	5.52111e-86	0.27731	1	1	6.7987e-82	cGC3
BCLAF1	3.1146e-85	0.608736	0.838	0.728	3.83531e-81	cGC3
CXXC5	5.27638e-85	0.280975	0.2	0.02	6.49733e-81	cGC3
HMGB1	3.14706e-84	0.415587	0.997	0.999	3.87529e-80	cGC3
SERHL2	4.43701e-84	0.584139	0.367	0.101	5.46373e-80	cGC3
AMHR2	4.53183e-84	0.330216	0.192	0.018	5.5805e-80	cGC3
RUFY1	6.24323e-84	0.600991	0.631	0.371	7.68791e-80	cGC3
MGMT	6.37322e-84	0.674386	0.588	0.304	7.84798e-80	cGC3
TMEM98	1.12246e-83	0.624236	0.722	0.516	1.3822e-79	cGC3
GSN	1.55357e-83	0.373582	0.278	0.051	1.91307e-79	cGC3
ENSSSCG00000018034	1.16121e-82	0.618981	0.82	0.716	1.42991e-78	cGC3
CUX1	3.06498e-82	0.606621	0.673	0.45	3.77421e-78	cGC3
CCDC68	3.0729e-82	0.261773	0.123	0.002	3.78396e-78	cGC3
ENSSSCG00000012126	1.19139e-81	0.536188	0.417	0.137	1.46708e-77	cGC3
CMBL	1.70218e-81	0.598623	0.508	0.225	2.09606e-77	cGC3
STAT5A	1.96156e-81	0.393373	0.309	0.07	2.41546e-77	cGC3
FAM20C	2.65774e-81	0.263396	0.194	0.02	3.27274e-77	cGC3
RPS17	2.7527e-81	0.354037	0.997	0.999	3.38967e-77	cGC3
EPHA4	4.89018e-81	0.327984	0.125	0.003	6.02177e-77	cGC3
VIM	7.75568e-81	0.505805	1	0.999	9.55034e-77	cGC3
PHACTR2	9.00707e-81	0.563511	0.467	0.182	1.10913e-76	cGC3
RPL30	9.10463e-81	0.299401	1	1	1.12114e-76	cGC3
TP53INP1	1.17746e-80	0.504428	0.419	0.143	1.44992e-76	cGC3
RAB13	1.83141e-80	0.568285	0.822	0.672	2.2552e-76	cGC3
C2orf88	1.94986e-80	0.697475	0.422	0.144	2.40106e-76	cGC3
SRRM1	2.63169e-80	0.528464	0.902	0.867	3.24066e-76	cGC3
ATRX	1.36095e-79	0.602754	0.831	0.743	1.67587e-75	cGC3
PARK7	2.77062e-79	0.434876	0.952	0.961	3.41174e-75	cGC3
ENSSSCG00000011272	2.83401e-79	0.308291	1	0.999	3.48981e-75	cGC3
EIF3E	1.27955e-78	0.535358	0.8	0.679	1.57563e-74	cGC3
KANK2	1.83005e-78	0.443058	0.345	0.093	2.25353e-74	cGC3
TMEM47	2.09424e-78	0.911326	0.48	0.202	2.57885e-74	cGC3
RPS13	2.69878e-77	0.283664	1	1	3.32328e-73	cGC3
AES	9.8553e-77	0.583942	0.709	0.524	1.21358e-72	cGC3
SHISAL1	1.08482e-76	0.289846	0.216	0.03	1.33585e-72	cGC3
MCF2	1.73954e-76	0.276964	0.177	0.017	2.14207e-72	cGC3
EEF2	1.79661e-76	0.35014	0.998	0.998	2.21235e-72	cGC3
ENSSSCG00000032702	2.3851e-76	0.634863	0.531	0.257	2.93701e-72	cGC3
TMEM141	2.41346e-76	0.412111	0.306	0.073	2.97193e-72	cGC3
SASH1	1.16416e-75	0.432809	0.283	0.061	1.43355e-71	cGC3
CDKN1C	1.36719e-75	0.514099	0.283	0.061	1.68356e-71	cGC3
NEO1	2.32727e-75	0.547189	0.536	0.273	2.86579e-71	cGC3
PDLIM4	2.37485e-75	0.442684	0.314	0.077	2.92438e-71	cGC3
SMAD3	3.98969e-75	0.411397	0.323	0.084	4.9129e-71	cGC3
VCL	6.70994e-75	0.688523	0.683	0.483	8.26262e-71	cGC3
DPYSL2	5.88344e-74	0.635533	0.595	0.36	7.24487e-70	cGC3
KLHL24	1.57323e-73	0.554892	0.459	0.194	1.93727e-69	cGC3
JAK1	4.94189e-73	0.484565	0.95	0.953	6.08544e-69	cGC3
CHD4	1.4855e-72	0.652371	0.805	0.709	1.82925e-68	cGC3
CRIM1	1.8782e-72	0.674207	0.545	0.286	2.31281e-68	cGC3
NFIC	5.98734e-72	0.552642	0.802	0.719	7.37281e-68	cGC3
PTPN18	1.76634e-71	0.59983	0.538	0.288	2.17508e-67	cGC3
CBLB	2.11428e-71	0.585011	0.636	0.425	2.60352e-67	cGC3
EIF3H	1.16211e-70	0.466655	0.88	0.836	1.43103e-66	cGC3
ENSSSCG00000017555	1.18123e-70	0.56185	0.806	0.739	1.45457e-66	cGC3
ENSSSCG00000013064	2.3865e-70	0.370843	0.975	0.976	2.93874e-66	cGC3
GSTP1	5.6429e-70	0.547749	0.922	0.922	6.94867e-66	cGC3
PAPSS2	6.91827e-70	0.506393	0.298	0.074	8.51916e-66	cGC3
FGL2	8.58152e-70	0.49235	0.281	0.067	1.05673e-65	cGC3
PBX1	9.48953e-70	0.290096	0.194	0.026	1.16854e-65	cGC3
SMARCE1	1.66033e-69	0.467177	0.892	0.87	2.04453e-65	cGC3
PLCB4	3.10531e-69	0.343554	0.209	0.033	3.82388e-65	cGC3
CTSA	1.02976e-68	0.551704	0.716	0.581	1.26805e-64	cGC3
RHOBTB1	1.10212e-68	0.43566	0.33	0.096	1.35715e-64	cGC3
HNRNPDL	7.18546e-68	0.362187	0.991	0.997	8.84818e-64	cGC3
KIF16B	3.86996e-67	0.497029	0.397	0.149	4.76547e-63	cGC3
KLF11	4.03009e-67	0.274908	0.188	0.025	4.96265e-63	cGC3
SNX33	4.27126e-67	0.35405	0.261	0.058	5.25963e-63	cGC3
ENSSSCG00000027573	5.1377e-67	0.2731	1	1	6.32656e-63	cGC3
RPL8	1.24675e-66	0.272438	1	1	1.53525e-62	cGC3
TBC1D1	2.15504e-66	0.673737	0.683	0.536	2.65372e-62	cGC3
OPTN	5.26403e-66	0.586639	0.727	0.609	6.48213e-62	cGC3
CTBP2	2.25354e-65	0.532756	0.495	0.247	2.77501e-61	cGC3
ZFAND5	2.65574e-65	0.614306	0.769	0.699	3.27028e-61	cGC3
SYNE2	1.87178e-64	0.717462	0.623	0.403	2.30491e-60	cGC3
HS3ST1	1.88956e-64	0.452422	0.27	0.063	2.3268e-60	cGC3
ENSSSCG00000036284	1.93679e-64	0.534171	0.494	0.252	2.38496e-60	cGC3
BRD2	3.24613e-64	0.513875	0.725	0.586	3.99729e-60	cGC3
ATP6V1D	5.77964e-64	0.695698	0.619	0.444	7.11705e-60	cGC3
PCBP2	6.13359e-64	0.461763	0.864	0.845	7.55291e-60	cGC3
MTUS1	7.427e-64	0.410367	0.3	0.083	9.14561e-60	cGC3
SON	1.29344e-63	0.373012	0.969	0.984	1.59274e-59	cGC3
LAMP1	1.60184e-63	0.478904	0.83	0.777	1.97251e-59	cGC3
ENSSSCG00000005656	1.90808e-63	0.446327	0.938	0.927	2.34961e-59	cGC3
ENSSSCG00000008170	4.91102e-63	0.309132	0.995	0.997	6.04743e-59	cGC3
TBC1D9	6.30625e-63	0.58793	0.533	0.303	7.76551e-59	cGC3
UBC	1.20518e-62	0.46682	0.933	0.927	1.48406e-58	cGC3
RPS3A	1.91923e-62	0.278249	1	1	2.36334e-58	cGC3
SRI	3.22779e-62	0.469327	0.87	0.833	3.9747e-58	cGC3
WBP1L	3.41858e-62	0.511414	0.386	0.151	4.20964e-58	cGC3
ENSSSCG00000033385	4.44114e-62	0.392252	0.283	0.074	5.46882e-58	cGC3
UBR2	5.28651e-62	0.55659	0.566	0.358	6.50981e-58	cGC3
ENSSSCG00000001075	1.54504e-61	0.481591	0.798	0.699	1.90257e-57	cGC3
FAM198B	2.93069e-61	0.580124	0.37	0.131	3.60885e-57	cGC3
FKBP5	8.94206e-61	0.538938	0.852	0.825	1.10113e-56	cGC3
ENSSSCG00000014071	1.55007e-60	0.338269	0.984	0.987	1.90875e-56	cGC3
FOXO3	3.08053e-60	0.554382	0.641	0.446	3.79336e-56	cGC3
SH3PXD2B	3.25561e-60	0.549251	0.547	0.329	4.00896e-56	cGC3
GRB14	4.60278e-60	0.836631	0.808	0.733	5.66786e-56	cGC3
MLLT3	9.90763e-60	0.325386	0.266	0.068	1.22003e-55	cGC3
CCL26	1.9109e-59	0.296274	0.119	0.008	2.35308e-55	cGC3
ZBTB16	2.05086e-59	0.377508	0.277	0.073	2.52543e-55	cGC3
YAP1	2.47688e-59	0.515265	0.592	0.387	3.05003e-55	cGC3
ENSSSCG00000004854	3.05456e-59	0.588568	0.65	0.495	3.76139e-55	cGC3
ASAH1	4.46907e-59	0.493411	0.459	0.224	5.50322e-55	cGC3
CSRP1	4.78114e-59	0.39608	0.298	0.087	5.8875e-55	cGC3
ENSSSCG00000036622	6.31582e-59	0.257777	0.189	0.031	7.7773e-55	cGC3
ZBTB20	6.53527e-59	0.526429	0.483	0.248	8.04753e-55	cGC3
ENSSSCG00000008422	7.18e-59	0.36467	0.278	0.076	8.84146e-55	cGC3
GPSM2	8.15557e-59	0.439059	0.344	0.122	1.00428e-54	cGC3
RIN2	9.07435e-59	0.257486	0.203	0.037	1.11741e-54	cGC3
RHOBTB3	1.25635e-58	0.58115	0.52	0.299	1.54707e-54	cGC3
RAB11FIP2	1.34271e-58	0.545502	0.48	0.249	1.65341e-54	cGC3
ANTXR2	1.66994e-58	0.59163	0.556	0.343	2.05636e-54	cGC3
PPAT	3.84577e-58	0.764499	0.434	0.205	4.73569e-54	cGC3
PDGFRB	4.30007e-58	0.289378	0.208	0.04	5.29511e-54	cGC3
NR1D2	5.116e-58	0.250278	0.159	0.021	6.29984e-54	cGC3
ENSSSCG00000040118	5.58326e-58	0.337802	0.994	0.994	6.87522e-54	cGC3
EEF1D	2.132e-57	0.407485	0.92	0.91	2.62535e-53	cGC3
BNIP3L	2.23364e-57	0.472247	0.762	0.675	2.7505e-53	cGC3
PPM1K	3.20027e-57	0.59564	0.344	0.125	3.94081e-53	cGC3
TMEM86A	4.95752e-57	0.256875	0.191	0.033	6.10469e-53	cGC3
C3orf58	5.16634e-57	0.536761	0.317	0.105	6.36184e-53	cGC3
HBP1	5.34407e-57	0.524048	0.631	0.463	6.58069e-53	cGC3
UBE2E3	9.72521e-57	0.452679	0.805	0.753	1.19756e-52	cGC3
TGM2	1.14127e-56	0.612935	0.35	0.126	1.40536e-52	cGC3
NNAT	2.47873e-56	0.355654	0.27	0.075	3.05231e-52	cGC3
WIPF1	8.77578e-56	0.422548	0.409	0.182	1.08065e-51	cGC3
ISG12(A)	3.35445e-55	0.769313	0.694	0.522	4.13067e-51	cGC3
PRRC2C	6.037e-55	0.648263	0.942	0.969	7.43397e-51	cGC3
ND5	6.63113e-55	0.435769	0.934	0.898	8.16557e-51	cGC3
EPB41L2	7.4452e-55	0.506785	0.589	0.389	9.16802e-51	cGC3
MFGE8	1.71515e-54	0.409053	0.344	0.129	2.11203e-50	cGC3
ANKRD12	2.18017e-54	0.47075	0.817	0.757	2.68466e-50	cGC3
FHOD3	2.59603e-54	0.393957	0.325	0.113	3.19676e-50	cGC3
EIF4G3	3.07389e-54	0.531857	0.583	0.399	3.78519e-50	cGC3
HECTD1	4.09886e-54	0.445262	0.819	0.782	5.04734e-50	cGC3
FXR1	1.33858e-53	0.441636	0.788	0.72	1.64832e-49	cGC3
SPTBN1	1.36642e-53	0.466234	0.688	0.543	1.68261e-49	cGC3
MMP11	4.58298e-53	0.473087	0.484	0.272	5.64348e-49	cGC3
ENSSSCG00000033500	6.18642e-53	0.310069	0.975	0.982	7.61795e-49	cGC3
SNRPN	6.51699e-53	0.446724	0.764	0.728	8.02502e-49	cGC3
FDXR	6.62102e-53	0.541739	0.391	0.171	8.15312e-49	cGC3
ENSSSCG00000034702	7.29724e-53	0.427739	0.383	0.163	8.98583e-49	cGC3
SLC39A10	1.52167e-52	0.512104	0.477	0.263	1.87378e-48	cGC3
MAN2A1	1.54141e-52	0.526749	0.833	0.763	1.89809e-48	cGC3
PLIN2	1.6255e-52	0.666681	0.605	0.439	2.00164e-48	cGC3
ARID5B	3.80183e-52	0.635105	0.63	0.466	4.68157e-48	cGC3
HSD11B1L	7.30881e-52	0.271994	0.995	0.999	9.00006e-48	cGC3
PMM1	1.39073e-51	0.405011	0.352	0.141	1.71254e-47	cGC3
SMARCC1	7.5525e-51	0.477505	0.655	0.525	9.30015e-47	cGC3
ZFPM1	9.93653e-51	0.388136	0.322	0.116	1.22358e-46	cGC3
NONO	1.62221e-50	0.396153	0.88	0.885	1.99759e-46	cGC3
HNRNPD	2.48628e-50	0.378244	0.905	0.908	3.0616e-46	cGC3
IVNS1ABP	2.59977e-50	0.580624	0.714	0.631	3.20136e-46	cGC3
EGR1	2.88735e-50	0.789659	0.678	0.53	3.55548e-46	cGC3
ARHGEF12	4.77274e-50	0.493254	0.586	0.415	5.87715e-46	cGC3
ENSSSCG00000029289	5.28619e-50	0.310473	0.144	0.019	6.50941e-46	cGC3
RBMS1	7.36416e-50	0.553632	0.553	0.379	9.06823e-46	cGC3
GUSB	8.19438e-50	0.589509	0.603	0.454	1.00906e-45	cGC3
EIF3G	1.3092e-49	0.343467	0.928	0.939	1.61215e-45	cGC3
ZNF395	2.30301e-49	0.49239	0.495	0.285	2.83592e-45	cGC3
ANAPC16	2.33574e-49	0.463329	0.727	0.637	2.87624e-45	cGC3
S100A2	1.22163e-48	0.44339	0.295	0.1	1.50431e-44	cGC3
ENSSSCG00000005481	1.36854e-48	0.294358	0.2	0.045	1.68522e-44	cGC3
EMX2	1.50859e-48	0.514736	0.536	0.338	1.85767e-44	cGC3
NPTX2	1.82859e-48	0.648063	0.383	0.174	2.25172e-44	cGC3
JUP	1.94555e-48	0.515647	0.611	0.462	2.39575e-44	cGC3
CYP1B1	2.20757e-48	0.406389	0.234	0.06	2.71841e-44	cGC3
PSME1	2.36298e-48	0.353606	0.344	0.139	2.90978e-44	cGC3
ACIN1	3.14667e-48	0.527165	0.644	0.521	3.8748e-44	cGC3
ATM	3.9234e-48	0.477135	0.497	0.299	4.83128e-44	cGC3
FNBP4	4.68436e-48	0.470202	0.667	0.563	5.76832e-44	cGC3
MAZ	6.3098e-48	0.472553	0.552	0.378	7.76989e-44	cGC3
ARAP2	1.45995e-47	0.329966	0.23	0.062	1.79778e-43	cGC3
AKT3	2.15254e-47	0.430911	0.369	0.167	2.65063e-43	cGC3
PYGL	4.16154e-47	0.527656	0.652	0.563	5.12453e-43	cGC3
CCND3	4.74433e-47	0.272974	0.222	0.058	5.84217e-43	cGC3
ATP6V1G1	8.68512e-47	0.349523	0.911	0.912	1.06949e-42	cGC3
SELENBP1	9.31197e-47	0.4212	0.227	0.061	1.14668e-42	cGC3
SOX4	1.11887e-46	0.520607	0.942	0.953	1.37777e-42	cGC3
CSDE1	1.13434e-46	0.384575	0.848	0.844	1.39682e-42	cGC3
HDAC2	1.40758e-46	0.438437	0.767	0.733	1.73329e-42	cGC3
ENSSSCG00000023479	1.56299e-46	0.573424	0.544	0.347	1.92466e-42	cGC3
VEZF1	5.8811e-46	0.463054	0.677	0.581	7.24199e-42	cGC3
CDKN1B	6.34676e-46	0.443333	0.45	0.255	7.8154e-42	cGC3
ZNF428	1.71577e-45	0.435473	0.553	0.389	2.1128e-41	cGC3
TPM1	1.72081e-45	0.471069	0.717	0.6	2.11901e-41	cGC3
MTURN	2.08422e-45	0.329004	0.247	0.075	2.5665e-41	cGC3
PAIP2	2.1673e-45	0.34543	0.945	0.955	2.66881e-41	cGC3
BRD3	2.28976e-45	0.495413	0.63	0.52	2.8196e-41	cGC3
DUSP6	3.28704e-45	0.541743	0.383	0.182	4.04766e-41	cGC3
SPATS2L	7.72004e-45	0.575118	0.638	0.549	9.50646e-41	cGC3
ENSSSCG00000009851	1.01359e-44	0.373141	0.895	0.86	1.24814e-40	cGC3
BPTF	3.0034e-44	0.472842	0.714	0.654	3.69839e-40	cGC3
FSCN1	3.89095e-44	0.430891	0.872	0.824	4.79132e-40	cGC3
HEXB	8.25955e-44	0.497887	0.544	0.379	1.01708e-39	cGC3
PABPN1	1.41915e-43	0.354945	0.952	0.963	1.74754e-39	cGC3
ISCU	1.56958e-43	0.426507	0.667	0.587	1.93278e-39	cGC3
PHF3	2.97136e-43	0.458547	0.583	0.439	3.65893e-39	cGC3
BBX	3.75884e-43	0.496555	0.608	0.478	4.62863e-39	cGC3
APPL1	5.63504e-43	0.503902	0.589	0.448	6.93899e-39	cGC3
ARRDC3	8.77426e-43	0.776925	0.769	0.797	1.08046e-38	cGC3
TCF7L2	1.24246e-42	0.386472	0.333	0.143	1.52997e-38	cGC3
GPX4	1.81608e-42	0.418018	0.775	0.747	2.23632e-38	cGC3
BMPER	2.99415e-42	0.32615	0.233	0.071	3.687e-38	cGC3
RCAN3	3.07784e-42	0.392824	0.355	0.165	3.79005e-38	cGC3
NFE2L1	3.52275e-42	0.328794	0.958	0.957	4.33791e-38	cGC3
CPPED1	4.30367e-42	0.385958	0.331	0.145	5.29954e-38	cGC3
PCM1	5.27978e-42	0.410535	0.767	0.719	6.50153e-38	cGC3
PTBP3	5.30548e-42	0.496869	0.686	0.637	6.53317e-38	cGC3
FBXL5	5.64666e-42	0.437279	0.566	0.406	6.9533e-38	cGC3
CDC42EP3	9.40174e-42	0.388183	0.294	0.111	1.15773e-37	cGC3
ENSSSCG00000006388	9.67731e-42	0.447773	0.597	0.472	1.19166e-37	cGC3
AR	2.56742e-41	0.442036	0.653	0.498	3.16152e-37	cGC3
B4GALNT1	2.61224e-41	0.442608	0.419	0.227	3.21672e-37	cGC3
MAPK3	2.67093e-41	0.426435	0.684	0.575	3.28899e-37	cGC3
JCAD	2.97228e-41	0.297276	0.222	0.065	3.66006e-37	cGC3
CAPZB	3.01523e-41	0.413916	0.78	0.782	3.71296e-37	cGC3
STAT3	4.0204e-41	0.466372	0.616	0.507	4.95072e-37	cGC3
THRAP3	4.34114e-41	0.39633	0.812	0.804	5.34568e-37	cGC3
TANC1	4.70847e-41	0.495796	0.43	0.24	5.79801e-37	cGC3
TSPAN6	6.90491e-41	0.416812	0.725	0.664	8.50271e-37	cGC3
NBR1	1.11969e-40	0.437411	0.541	0.399	1.37879e-36	cGC3
TOR1AIP2	1.14454e-40	0.401902	0.673	0.564	1.40939e-36	cGC3
MMD	1.23638e-40	0.523449	0.681	0.597	1.52248e-36	cGC3
DCBLD2	1.403e-40	0.502271	0.553	0.414	1.72765e-36	cGC3
THSD4	2.50177e-40	0.322275	0.266	0.095	3.08068e-36	cGC3
CUEDC2	3.19919e-40	0.431424	0.592	0.483	3.93948e-36	cGC3
SRSF4	3.58258e-40	0.390818	0.736	0.712	4.41159e-36	cGC3
TRAK1	5.78558e-40	0.346816	0.25	0.086	7.12436e-36	cGC3
TIA1	6.43261e-40	0.428667	0.706	0.648	7.92111e-36	cGC3
AOX1	7.45071e-40	0.493176	0.5	0.321	9.17481e-36	cGC3
ARRDC4	8.4108e-40	0.577955	0.652	0.524	1.03571e-35	cGC3
SESN3	8.66275e-40	0.314017	0.236	0.077	1.06673e-35	cGC3
RTF1	9.38655e-40	0.339163	0.897	0.899	1.15586e-35	cGC3
CPNE1	1.58887e-39	0.417251	0.45	0.273	1.95654e-35	cGC3
RUNX2	1.6888e-39	0.633951	0.342	0.161	2.07959e-35	cGC3
ENSSSCG00000029251	2.04494e-39	0.402436	0.675	0.598	2.51814e-35	cGC3
SOD2	4.98254e-39	0.423292	0.253	0.091	6.1355e-35	cGC3
HACD4	1.03027e-38	0.497458	0.517	0.345	1.26867e-34	cGC3
PLEKHO1	1.21709e-38	0.51865	0.738	0.679	1.49872e-34	cGC3
NDUFS4	1.8935e-38	0.356198	0.906	0.916	2.33166e-34	cGC3
DAB2	1.91399e-38	0.58257	0.558	0.405	2.35688e-34	cGC3
BRD4	2.48433e-38	0.375178	0.741	0.707	3.05921e-34	cGC3
DNLZ	2.78624e-38	0.43181	0.683	0.653	3.43097e-34	cGC3
ARID4B	2.79576e-38	0.393129	0.797	0.82	3.44269e-34	cGC3
ENSSSCG00000037142	3.20794e-38	0.432348	0.25	0.088	3.95025e-34	cGC3
ZNF444	3.27057e-38	0.406917	0.483	0.323	4.02738e-34	cGC3
ENSSSCG00000004082	3.38646e-38	0.519297	0.633	0.54	4.17009e-34	cGC3
RRAD	3.60288e-38	0.279722	0.188	0.05	4.43659e-34	cGC3
TROVE2	5.13508e-38	0.394147	0.748	0.744	6.32333e-34	cGC3
SERINC5	6.97126e-38	0.450748	0.484	0.295	8.58441e-34	cGC3
PAICS	7.8548e-38	0.568924	0.566	0.453	9.6724e-34	cGC3
FST	8.51605e-38	0.688143	0.683	0.567	1.04867e-33	cGC3
SMC3	8.74212e-38	0.394627	0.73	0.679	1.0765e-33	cGC3
BRI3	9.35131e-38	0.375568	0.733	0.686	1.15152e-33	cGC3
TOM1	1.22465e-37	0.392412	0.453	0.283	1.50804e-33	cGC3
ENSSSCG00000004024	1.37876e-37	0.29454	0.242	0.085	1.6978e-33	cGC3
HSF4	1.6809e-37	0.50066	0.453	0.296	2.06986e-33	cGC3
ENSSSCG00000001571	1.80572e-37	0.329016	0.889	0.894	2.22356e-33	cGC3
CTNND1	2.46112e-37	0.39416	0.531	0.397	3.03062e-33	cGC3
GABARAP	3.01682e-37	0.290935	0.98	0.988	3.71492e-33	cGC3
ARHGAP35	3.15886e-37	0.436828	0.594	0.495	3.88982e-33	cGC3
ENSSSCG00000009172	3.79067e-37	0.363466	0.316	0.141	4.66783e-33	cGC3
A4GALT	4.39957e-37	0.338867	0.253	0.092	5.41762e-33	cGC3
RORA	4.67705e-37	0.375857	0.241	0.084	5.75931e-33	cGC3
SMARCD3	6.08464e-37	0.327209	0.283	0.116	7.49262e-33	cGC3
ENSSSCG00000023956	6.86162e-37	0.27088	0.169	0.041	8.4494e-33	cGC3
USP28	8.34586e-37	0.345452	0.339	0.163	1.02771e-32	cGC3
RNPC3	9.88527e-37	0.520355	0.409	0.238	1.21727e-32	cGC3
PIK3R1	1.02451e-36	0.5262	0.436	0.266	1.26158e-32	cGC3
TSNAX	1.12054e-36	0.428706	0.409	0.238	1.37983e-32	cGC3
DAPK1	1.72148e-36	0.377555	0.328	0.154	2.11983e-32	cGC3
NFE2L2	2.31276e-36	0.440414	0.547	0.418	2.84794e-32	cGC3
DSG2	4.04106e-36	0.407502	0.386	0.21	4.97616e-32	cGC3
ZNF277	7.2607e-36	0.416073	0.539	0.412	8.94083e-32	cGC3
CDC5L	7.58608e-36	0.414703	0.648	0.59	9.3415e-32	cGC3
KLF9	1.12104e-35	0.324607	0.202	0.061	1.38045e-31	cGC3
SPHK1	1.34328e-35	0.45666	0.317	0.14	1.65412e-31	cGC3
NME7	1.43727e-35	0.325856	0.303	0.136	1.76985e-31	cGC3
RASSF2	1.66097e-35	0.419321	0.436	0.266	2.04531e-31	cGC3
DHX40	2.08686e-35	0.372979	0.423	0.255	2.56976e-31	cGC3
NUMA1	2.70681e-35	0.413528	0.514	0.382	3.33317e-31	cGC3
TGFB1I1	2.95693e-35	0.414575	0.406	0.23	3.64116e-31	cGC3
ENSSSCG00000033733	2.96329e-35	0.287567	0.973	0.982	3.64899e-31	cGC3
IK	3.4307e-35	0.373947	0.778	0.766	4.22456e-31	cGC3
HSPE1	3.55737e-35	0.282269	0.952	0.955	4.38055e-31	cGC3
ESYT2	3.59187e-35	0.41741	0.589	0.494	4.42303e-31	cGC3
ADI1	3.61917e-35	0.380813	0.448	0.29	4.45665e-31	cGC3
COL5A2	7.16138e-35	0.310092	0.223	0.076	8.81852e-31	cGC3
SPEN	1.03515e-34	0.435686	0.483	0.332	1.27469e-30	cGC3
PDZRN4	1.32523e-34	0.273886	0.164	0.041	1.63189e-30	cGC3
LIMD2	1.74381e-34	0.287942	0.238	0.085	2.14733e-30	cGC3
MKL2	1.95896e-34	0.313195	0.281	0.12	2.41226e-30	cGC3
NCKAP1	1.97227e-34	0.393103	0.545	0.421	2.42865e-30	cGC3
PHF14	2.05883e-34	0.437558	0.517	0.393	2.53524e-30	cGC3
UACA	3.25407e-34	0.55719	0.395	0.231	4.00706e-30	cGC3
MAT2A	3.7017e-34	0.417597	0.733	0.699	4.55827e-30	cGC3
SDC2	3.91145e-34	0.470867	0.583	0.45	4.81656e-30	cGC3
TMSB4X	4.03368e-34	0.493363	0.998	1	4.96707e-30	cGC3
DDX3X	4.10895e-34	0.395698	0.805	0.824	5.05976e-30	cGC3
B2M	4.18171e-34	0.407313	0.841	0.847	5.14936e-30	cGC3
SLC25A36	6.11879e-34	0.439058	0.639	0.577	7.53467e-30	cGC3
MBNL1	7.37419e-34	0.466777	0.52	0.385	9.08058e-30	cGC3
NCL	8.3851e-34	0.372393	0.912	0.909	1.03254e-29	cGC3
SREK1	1.31705e-33	0.398163	0.55	0.424	1.62182e-29	cGC3
CPD	3.57703e-33	0.388588	0.647	0.584	4.40476e-29	cGC3
NUP214	4.36461e-33	0.432622	0.444	0.296	5.37458e-29	cGC3
PALLD	4.90859e-33	0.42447	0.391	0.227	6.04444e-29	cGC3
CIRBP	5.48398e-33	0.287089	0.93	0.964	6.75298e-29	cGC3
PCGF2	7.11328e-33	0.352602	0.373	0.212	8.7593e-29	cGC3
SLC35A1	7.60688e-33	0.501898	0.527	0.415	9.36712e-29	cGC3
DAAM1	9.55754e-33	0.466533	0.766	0.719	1.17692e-28	cGC3
ENSSSCG00000038506	1.01862e-32	0.364121	0.73	0.71	1.25433e-28	cGC3
NXPE3	1.84967e-32	0.285159	0.239	0.091	2.27768e-28	cGC3
SPART	1.87095e-32	0.380507	0.428	0.273	2.30389e-28	cGC3
FMR1	2.31666e-32	0.435764	0.55	0.438	2.85274e-28	cGC3
ENSSSCG00000035067	2.6437e-32	0.31249	0.262	0.11	3.25546e-28	cGC3
ENSSSCG00000014343	4.94231e-32	0.319845	0.866	0.895	6.08596e-28	cGC3
TXNRD1	4.95328e-32	0.357028	0.598	0.495	6.09947e-28	cGC3
ACOX1	5.40839e-32	0.370343	0.605	0.524	6.65989e-28	cGC3
EIF3L	5.91752e-32	0.335844	0.789	0.797	7.28683e-28	cGC3
PAFAH1B3	7.11435e-32	0.38368	0.536	0.418	8.76061e-28	cGC3
TMEM9	9.94984e-32	0.329356	0.334	0.173	1.22522e-27	cGC3
ENSSSCG00000007454	1.16273e-31	0.322429	0.294	0.137	1.43179e-27	cGC3
ZRANB1	1.16994e-31	0.257818	0.248	0.099	1.44066e-27	cGC3
SRSF11	1.17983e-31	0.373867	0.653	0.594	1.45285e-27	cGC3
CTCF	1.44877e-31	0.382285	0.442	0.295	1.78401e-27	cGC3
RBBP4	1.54882e-31	0.318028	0.788	0.811	1.90721e-27	cGC3
TRIM28	2.67295e-31	0.388829	0.617	0.555	3.29147e-27	cGC3
H2AFY2	3.54404e-31	0.360228	0.384	0.225	4.36413e-27	cGC3
HP1BP3	4.75297e-31	0.353613	0.728	0.714	5.8528e-27	cGC3
RARS2	6.80978e-31	0.330069	0.284	0.132	8.38557e-27	cGC3
PRDX6	6.86262e-31	0.415086	0.531	0.403	8.45063e-27	cGC3
CCNG2	7.62218e-31	0.399549	0.517	0.402	9.38596e-27	cGC3
ENSSSCG00000001398	7.72415e-31	0.333386	0.284	0.131	9.51152e-27	cGC3
CRADD	8.0437e-31	0.278558	0.233	0.091	9.90501e-27	cGC3
SSH1	8.13369e-31	0.419845	0.408	0.259	1.00158e-26	cGC3
TPPP3	9.30132e-31	0.452828	0.362	0.204	1.14537e-26	cGC3
DAB1	1.20866e-30	0.46801	0.264	0.115	1.48835e-26	cGC3
YTHDC1	1.82757e-30	0.384569	0.703	0.682	2.25047e-26	cGC3
CC2D2A	2.24541e-30	0.266928	0.247	0.102	2.76499e-26	cGC3
YY1	5.34454e-30	0.368897	0.68	0.653	6.58127e-26	cGC3
GABARAPL1	6.47776e-30	0.380894	0.656	0.616	7.97671e-26	cGC3
PPP2R2A	6.83344e-30	0.389736	0.608	0.546	8.41469e-26	cGC3
STAG1	8.87883e-30	0.373713	0.523	0.415	1.09334e-25	cGC3
BHLHB9	1.09685e-29	0.328917	0.327	0.172	1.35066e-25	cGC3
EIF3D	1.15521e-29	0.300765	0.786	0.795	1.42253e-25	cGC3
SF3B1	1.24344e-29	0.313632	0.869	0.918	1.53117e-25	cGC3
ENSSSCG00000024045	1.33192e-29	0.250946	0.241	0.098	1.64013e-25	cGC3
DHX9	1.98016e-29	0.325229	0.848	0.867	2.43837e-25	cGC3
PHIP	2.17086e-29	0.416843	0.469	0.339	2.67319e-25	cGC3
CD81	2.4176e-29	0.269713	0.925	0.936	2.97704e-25	cGC3
TRIM44	2.70298e-29	0.405178	0.516	0.396	3.32845e-25	cGC3
FUNDC1	2.98358e-29	0.386117	0.595	0.519	3.67398e-25	cGC3
KIAA1551	3.04004e-29	0.461618	0.434	0.291	3.7435e-25	cGC3
PNN	3.93909e-29	0.329534	0.847	0.88	4.85059e-25	cGC3
CHD3	4.25547e-29	0.386787	0.702	0.684	5.24019e-25	cGC3
ID1	4.54859e-29	0.558383	0.339	0.178	5.60113e-25	cGC3
GPT2	4.84686e-29	0.398974	0.341	0.188	5.96842e-25	cGC3
SMARCD1	5.09285e-29	0.36395	0.625	0.582	6.27133e-25	cGC3
ENSSSCG00000014094	7.32773e-29	0.34773	0.575	0.496	9.02337e-25	cGC3
SUMF1	8.05993e-29	0.350175	0.522	0.425	9.925e-25	cGC3
NCOR1	8.72079e-29	0.374649	0.584	0.523	1.07388e-24	cGC3
C12orf57	1.04849e-28	0.344894	0.392	0.248	1.29111e-24	cGC3
DDAH2	1.10815e-28	0.290006	0.906	0.829	1.36458e-24	cGC3
ENSSSCG00000040843	1.1812e-28	0.479809	0.333	0.177	1.45452e-24	cGC3
RABEP11	1.64482e-28	0.328571	0.888	0.902	2.02543e-24	cGC3
NBL1	2.1277e-28	0.359943	0.719	0.653	2.62005e-24	cGC3
APOE	4.87404e-28	0.652059	0.275	0.13	6.0019e-24	cGC3
SCARA3	5.52328e-28	0.252447	0.216	0.084	6.80137e-24	cGC3
HNRNPK	6.18651e-28	0.251578	0.955	0.974	7.61807e-24	cGC3
MUM1L1	7.67047e-28	0.365227	0.358	0.203	9.44542e-24	cGC3
IL1R1	8.64621e-28	0.538788	0.361	0.205	1.06469e-23	cGC3
ST3GAL1	9.90328e-28	0.486033	0.602	0.513	1.21949e-23	cGC3
TBC1D15	1.04142e-27	0.360728	0.384	0.243	1.2824e-23	cGC3
SUCLG2	1.17282e-27	0.351551	0.608	0.553	1.44421e-23	cGC3
WDR82	1.2457e-27	0.326598	0.675	0.663	1.53395e-23	cGC3
TGIF1	1.3379e-27	0.400661	0.497	0.383	1.64749e-23	cGC3
SH3BGRL3	1.37176e-27	0.35261	0.772	0.774	1.68919e-23	cGC3
SIRT1	1.44528e-27	0.31081	0.292	0.148	1.77972e-23	cGC3
AKAP9	1.64227e-27	0.353129	0.891	0.914	2.02229e-23	cGC3
GOLGB1	1.85584e-27	0.380851	0.803	0.798	2.28528e-23	cGC3
NKAIN3	2.79371e-27	0.374265	0.394	0.247	3.44017e-23	cGC3
CNBP	2.99019e-27	0.284081	0.866	0.908	3.68212e-23	cGC3
ND4	3.09066e-27	0.257096	0.991	0.985	3.80584e-23	cGC3
PHYH	3.87499e-27	0.370852	0.367	0.225	4.77166e-23	cGC3
HDAC5	4.06357e-27	0.25538	0.228	0.095	5.00387e-23	cGC3
FHL3	4.23508e-27	0.358337	0.395	0.252	5.21508e-23	cGC3
CREBRF	4.813e-27	0.285762	0.281	0.138	5.92673e-23	cGC3
ARMH4	5.09032e-27	0.345294	0.367	0.218	6.26822e-23	cGC3
ENSSSCG00000022778	5.45716e-27	0.273299	0.239	0.105	6.71994e-23	cGC3
SRPK1	6.94768e-27	0.350336	0.517	0.414	8.55537e-23	cGC3
NAGLU	8.42222e-27	0.474916	0.322	0.178	1.03711e-22	cGC3
SLK	1.22223e-26	0.368081	0.589	0.513	1.50506e-22	cGC3
BOD1L1	1.42686e-26	0.407198	0.669	0.669	1.75703e-22	cGC3
ENSSSCG00000003136	1.68528e-26	0.346698	0.584	0.524	2.07525e-22	cGC3
HNRNPF	2.25258e-26	0.298216	0.802	0.845	2.77383e-22	cGC3
ZNF358	2.59859e-26	0.337861	0.416	0.285	3.19991e-22	cGC3
CCDC50	2.98442e-26	0.327642	0.662	0.614	3.67502e-22	cGC3
BEX3	3.67841e-26	0.385133	0.616	0.556	4.52959e-22	cGC3
ENSSSCG00000033720	3.69651e-26	0.273567	0.266	0.127	4.55188e-22	cGC3
TMEM63B	3.92062e-26	0.300122	0.281	0.143	4.82785e-22	cGC3
ENSSSCG00000012382	4.1312e-26	0.355073	0.567	0.51	5.08716e-22	cGC3
NDRG1	5.91808e-26	0.357552	0.319	0.178	7.28752e-22	cGC3
RERE	6.45488e-26	0.279078	0.241	0.109	7.94853e-22	cGC3
TIMP3	6.62495e-26	0.378534	0.392	0.232	8.15796e-22	cGC3
MAP4K4	6.88435e-26	0.35289	0.739	0.769	8.47739e-22	cGC3
SUN2	9.09571e-26	0.390754	0.522	0.43	1.12005e-21	cGC3
GGACT	1.01433e-25	0.275874	0.256	0.122	1.24904e-21	cGC3
MBNL2	1.03087e-25	0.381994	0.483	0.376	1.26941e-21	cGC3
HMGXB4	1.05649e-25	0.392966	0.57	0.512	1.30096e-21	cGC3
ENSSSCG00000003679	1.08408e-25	0.313834	0.397	0.261	1.33494e-21	cGC3
DBN1	1.12755e-25	0.407452	0.678	0.64	1.38846e-21	cGC3
CCDC93	1.15619e-25	0.390486	0.477	0.365	1.42373e-21	cGC3
ARHGEF11	1.33956e-25	0.317999	0.352	0.212	1.64953e-21	cGC3
ENSSSCG00000010703	1.47853e-25	0.321187	0.823	0.836	1.82066e-21	cGC3
ZC3H6	1.56687e-25	0.276272	0.236	0.104	1.92945e-21	cGC3
PUM2	1.78147e-25	0.331556	0.536	0.45	2.1937e-21	cGC3
RHEB	2.02479e-25	0.385371	0.755	0.792	2.49333e-21	cGC3
ARL5A	2.55577e-25	0.406208	0.527	0.449	3.14717e-21	cGC3
ARFGAP3	2.84272e-25	0.353389	0.63	0.551	3.50052e-21	cGC3
ARGLU1	3.06384e-25	0.324448	0.819	0.875	3.77281e-21	cGC3
IFI44L	4.01446e-25	0.306024	0.309	0.17	4.9434e-21	cGC3
DAG1	4.51538e-25	0.365948	0.614	0.575	5.56023e-21	cGC3
MLEC	5.27723e-25	0.338302	0.753	0.771	6.49838e-21	cGC3
TUT4	5.38319e-25	0.362473	0.558	0.491	6.62885e-21	cGC3
SEMA6D	6.42431e-25	0.374825	0.342	0.199	7.91089e-21	cGC3
PTGES	7.96607e-25	0.394097	0.619	0.528	9.80942e-21	cGC3
USF2	8.58412e-25	0.331987	0.466	0.362	1.05705e-20	cGC3
MVP	1.31729e-24	0.340131	0.681	0.683	1.62211e-20	cGC3
IQGAP1	1.35721e-24	0.332847	0.72	0.693	1.67127e-20	cGC3
ZFAND6	2.21604e-24	0.349056	0.578	0.537	2.72883e-20	cGC3
SRSF5	2.33473e-24	0.29532	0.791	0.814	2.87498e-20	cGC3
MTREX	3.02283e-24	0.356806	0.514	0.436	3.72231e-20	cGC3
DDX46	3.35035e-24	0.319503	0.814	0.84	4.12562e-20	cGC3
BPHL	4.29292e-24	0.260355	0.288	0.152	5.28631e-20	cGC3
PIP4K2A	4.54194e-24	0.411185	0.662	0.67	5.59294e-20	cGC3
MSI2	5.53346e-24	0.360806	0.523	0.427	6.8139e-20	cGC3
NOL8	6.44562e-24	0.358298	0.509	0.427	7.93713e-20	cGC3
CPEB2	7.68877e-24	0.540627	0.359	0.232	9.46796e-20	cGC3
TEAD2	7.75441e-24	0.334194	0.452	0.339	9.54878e-20	cGC3
EPC1	8.43873e-24	0.359943	0.511	0.422	1.03915e-19	cGC3
RIMKLB	8.50079e-24	0.371631	0.462	0.35	1.04679e-19	cGC3
ZNF24	9.84202e-24	0.32079	0.558	0.497	1.21195e-19	cGC3
MAOA	9.92381e-24	0.261174	0.216	0.093	1.22202e-19	cGC3
CAPRIN1	9.98221e-24	0.28733	0.811	0.84	1.22921e-19	cGC3
GNPTAB	1.06526e-23	0.502686	0.581	0.548	1.31176e-19	cGC3
METRNL	1.13713e-23	0.293206	0.244	0.116	1.40027e-19	cGC3
RCOR3	1.26718e-23	0.266635	0.248	0.12	1.56041e-19	cGC3
ENSSSCG00000002953	1.39431e-23	0.410356	0.514	0.423	1.71696e-19	cGC3
FBXO25	1.86543e-23	0.303467	0.286	0.156	2.29709e-19	cGC3
ENSSSCG00000001696	2.07077e-23	0.290304	0.723	0.741	2.54994e-19	cGC3
CTNNB1	2.49223e-23	0.274939	0.78	0.797	3.06893e-19	cGC3
KARS	3.79337e-23	0.293093	0.72	0.736	4.67115e-19	cGC3
PTOV1	5.56656e-23	0.299356	0.383	0.259	6.85466e-19	cGC3
DDX42	7.08487e-23	0.288426	0.716	0.731	8.72431e-19	cGC3
ZC3H13	9.42322e-23	0.372285	0.62	0.59	1.16038e-18	cGC3
ZNF292	1.03023e-22	0.376135	0.602	0.564	1.26863e-18	cGC3
SMAD2	1.04731e-22	0.432233	0.722	0.706	1.28966e-18	cGC3
DEAF1	1.11643e-22	0.308482	0.306	0.178	1.37477e-18	cGC3
TFDP2	1.18764e-22	0.270337	0.252	0.126	1.46246e-18	cGC3
SORT1	1.22821e-22	0.368985	0.469	0.37	1.51242e-18	cGC3
CREBBP	2.20328e-22	0.310111	0.325	0.198	2.71312e-18	cGC3
ENSSSCG00000031317	2.37635e-22	0.293763	0.231	0.11	2.92624e-18	cGC3
STAG2	2.39942e-22	0.326231	0.609	0.573	2.95465e-18	cGC3
TMEM245	2.69162e-22	0.317139	0.353	0.23	3.31446e-18	cGC3
PRSS231	2.76534e-22	0.265352	0.745	0.68	3.40524e-18	cGC3
UTP6	3.03391e-22	0.338861	0.483	0.401	3.73596e-18	cGC3
CPSF6	3.62059e-22	0.316413	0.702	0.718	4.45839e-18	cGC3
GPX1	3.63299e-22	0.446388	0.455	0.347	4.47366e-18	cGC3
LAP3	3.77557e-22	0.358351	0.58	0.508	4.64924e-18	cGC3
SERINC1	4.98434e-22	0.289136	0.709	0.689	6.13771e-18	cGC3
UBTF	5.61172e-22	0.334907	0.452	0.35	6.91027e-18	cGC3
TM2D1	6.21274e-22	0.306227	0.542	0.477	7.65037e-18	cGC3
APLP2	7.16791e-22	0.29076	0.761	0.764	8.82657e-18	cGC3
KAT6B	8.54907e-22	0.358434	0.395	0.28	1.05273e-17	cGC3
PDGFC	8.58409e-22	0.274325	0.23	0.109	1.05705e-17	cGC3
MARVELD2	1.0317e-21	0.333571	0.311	0.172	1.27043e-17	cGC3
WTAP	1.13132e-21	0.296371	0.695	0.717	1.39311e-17	cGC3
MISP3	1.20544e-21	0.276241	0.288	0.16	1.48437e-17	cGC3
SKIL	1.36565e-21	0.346523	0.872	0.902	1.68166e-17	cGC3
CETN3	1.47027e-21	0.324101	0.597	0.569	1.81049e-17	cGC3
MPDZ	1.66847e-21	0.354918	0.455	0.36	2.05455e-17	cGC3
HNRNPR	1.88778e-21	0.272536	0.791	0.825	2.32461e-17	cGC3
ITPR2	1.91508e-21	0.391796	0.453	0.362	2.35823e-17	cGC3
ENSSSCG00000006581	2.07157e-21	0.392946	0.336	0.214	2.55093e-17	cGC3
STXBP3	2.10662e-21	0.30566	0.683	0.695	2.59409e-17	cGC3
NIPBL	2.12358e-21	0.314644	0.677	0.678	2.61498e-17	cGC3
MANEA	3.27622e-21	0.33403	0.331	0.207	4.03434e-17	cGC3
RPRD1B	4.26728e-21	0.306712	0.328	0.208	5.25473e-17	cGC3
DDIT4	4.71848e-21	0.449658	0.794	0.721	5.81034e-17	cGC3
NXT1	4.89114e-21	0.320712	0.458	0.369	6.02295e-17	cGC3
MIER1	5.43266e-21	0.33335	0.508	0.439	6.68978e-17	cGC3
KLF13	5.47339e-21	0.365671	0.388	0.276	6.73994e-17	cGC3
MAP2	6.00731e-21	0.310432	0.203	0.09	7.3974e-17	cGC3
ENSSSCG00000010401	7.54855e-21	0.283971	0.292	0.172	9.29529e-17	cGC3
ZNF608	1.11707e-20	0.269679	0.258	0.136	1.37556e-16	cGC3
ADAM10	1.29964e-20	0.32534	0.548	0.505	1.60038e-16	cGC3
ENSSSCG00000039921	1.31667e-20	0.417159	0.408	0.305	1.62135e-16	cGC3
FCGRT	1.32842e-20	0.304598	0.661	0.659	1.63582e-16	cGC3
PTTG1IP	1.36245e-20	0.306521	0.766	0.801	1.67772e-16	cGC3
LRRC28	1.41157e-20	0.260364	0.264	0.145	1.7382e-16	cGC3
BCAM	1.55282e-20	0.338742	0.488	0.411	1.91214e-16	cGC3
NPTN	1.55562e-20	0.328897	0.634	0.644	1.91559e-16	cGC3
CRISPLD2	2.05762e-20	0.338103	0.334	0.194	2.53375e-16	cGC3
PLD1	2.09647e-20	0.326515	0.63	0.598	2.5816e-16	cGC3
JAM2	2.33956e-20	0.279736	0.741	0.734	2.88093e-16	cGC3
NTAN1	2.36381e-20	0.333455	0.625	0.632	2.91079e-16	cGC3
ZNF532	2.45416e-20	0.260187	0.258	0.136	3.02206e-16	cGC3
ENSSSCG00000013990	3.06305e-20	0.323912	0.57	0.539	3.77184e-16	cGC3
FNIP1	3.22062e-20	0.267978	0.312	0.192	3.96587e-16	cGC3
AIMP1	3.78086e-20	0.266396	0.767	0.826	4.65575e-16	cGC3
ENSSSCG00000040056	3.94558e-20	0.336773	0.433	0.334	4.85859e-16	cGC3
FOXN3	5.14635e-20	0.352815	0.5	0.422	6.33721e-16	cGC3
TGFBR3	5.23396e-20	0.262864	0.192	0.085	6.4451e-16	cGC3
KDSR	5.96359e-20	0.305906	0.536	0.476	7.34357e-16	cGC3
NOP53	8.10304e-20	0.28405	0.442	0.354	9.97809e-16	cGC3
IFT46	8.19494e-20	0.313992	0.409	0.311	1.00912e-15	cGC3
NOVA1	9.56201e-20	0.377534	0.302	0.184	1.17747e-15	cGC3
CEBPB	9.86245e-20	0.469707	0.609	0.56	1.21446e-15	cGC3
AP3B1	1.39818e-19	0.327981	0.553	0.521	1.72172e-15	cGC3
VPS4B	2.24773e-19	0.278128	0.68	0.711	2.76786e-15	cGC3
CREB3L2	2.78373e-19	0.323571	0.684	0.696	3.42788e-15	cGC3
GKAP1	3.13476e-19	0.265736	0.267	0.152	3.86014e-15	cGC3
EAPP	3.61347e-19	0.278829	0.52	0.465	4.44962e-15	cGC3
SPAG9	5.83766e-19	0.295784	0.588	0.547	7.18849e-15	cGC3
RMND5A	6.33439e-19	0.273933	0.325	0.213	7.80017e-15	cGC3
CWF19L2	6.77723e-19	0.339223	0.452	0.367	8.34548e-15	cGC3
CHD6	6.79023e-19	0.325721	0.416	0.324	8.36149e-15	cGC3
RSBN1	7.65497e-19	0.308346	0.414	0.325	9.42633e-15	cGC3
PBRM1	7.78294e-19	0.267065	0.75	0.794	9.58391e-15	cGC3
MSMB	1.06183e-18	0.680058	0.87	0.85	1.30754e-14	cGC3
MIDN	1.06363e-18	0.313512	0.428	0.336	1.30976e-14	cGC3
KIDINS220	1.12119e-18	0.32904	0.57	0.535	1.38064e-14	cGC3
USP9X	1.15188e-18	0.328645	0.578	0.552	1.41842e-14	cGC3
EVL	1.30789e-18	0.327822	0.495	0.447	1.61053e-14	cGC3
ATL2	1.35788e-18	0.319772	0.345	0.24	1.67209e-14	cGC3
ELF1	1.41058e-18	0.253379	0.273	0.156	1.73699e-14	cGC3
HEG1	1.42675e-18	0.297796	0.378	0.269	1.7569e-14	cGC3
LRBA	1.5945e-18	0.25948	0.219	0.111	1.96347e-14	cGC3
SMARCC2	2.04223e-18	0.323684	0.442	0.363	2.5148e-14	cGC3
PLEKHA5	2.22432e-18	0.260347	0.22	0.112	2.73903e-14	cGC3
TMEM223	2.2772e-18	0.307891	0.544	0.513	2.80415e-14	cGC3
MINDY1	2.78562e-18	0.290547	0.291	0.182	3.43021e-14	cGC3
ENSSSCG00000015814	5.49202e-18	0.320636	0.405	0.314	6.76287e-14	cGC3
MED13	8.09266e-18	0.318205	0.523	0.472	9.96531e-14	cGC3
ANGPTL4	8.63996e-18	0.379006	0.386	0.271	1.06392e-13	cGC3
STAU1	8.90577e-18	0.283634	0.511	0.464	1.09666e-13	cGC3
SOS1	9.6517e-18	0.2656	0.319	0.21	1.18851e-13	cGC3
SMC6	9.73148e-18	0.283527	0.564	0.505	1.19833e-13	cGC3
SRSF10	1.1676e-17	0.257586	0.731	0.759	1.43778e-13	cGC3
MACF1	1.1722e-17	0.389621	0.528	0.485	1.44345e-13	cGC3
DYNC1I2	1.45897e-17	0.250529	0.891	0.932	1.79657e-13	cGC3
MED13L	1.5288e-17	0.263531	0.42	0.322	1.88256e-13	cGC3
TSPYL5	1.55173e-17	0.251287	0.258	0.148	1.91079e-13	cGC3
TGIF2	1.60545e-17	0.263721	0.231	0.123	1.97695e-13	cGC3
NREP	1.77075e-17	0.281648	0.581	0.513	2.18051e-13	cGC3
ENSSSCG00000016711	1.77611e-17	0.278383	0.677	0.705	2.18711e-13	cGC3
SMARCA2	1.82045e-17	0.276529	0.245	0.136	2.2417e-13	cGC3
ENSSSCG00000021738	1.90041e-17	0.322505	0.469	0.406	2.34016e-13	cGC3
SLU7	2.11246e-17	0.307143	0.45	0.38	2.60128e-13	cGC3
ALDH9A1	2.28511e-17	0.333784	0.52	0.489	2.81389e-13	cGC3
USP7	2.32651e-17	0.276584	0.561	0.539	2.86486e-13	cGC3
PPP2R5A	2.64646e-17	0.288347	0.347	0.245	3.25885e-13	cGC3
PPIG	2.69014e-17	0.259367	0.777	0.82	3.31263e-13	cGC3
PKD2	2.79538e-17	0.290912	0.441	0.352	3.44223e-13	cGC3
TPP1	2.89635e-17	0.283358	0.356	0.254	3.56657e-13	cGC3
VEGFB	3.08057e-17	0.350934	0.442	0.375	3.79342e-13	cGC3
FBXO30	3.48634e-17	0.297744	0.327	0.224	4.29308e-13	cGC3
MEF2A	3.6968e-17	0.32194	0.448	0.381	4.55224e-13	cGC3
ENSSSCG00000007314	4.32463e-17	0.266273	0.259	0.152	5.32535e-13	cGC3
RSBN1L	4.37786e-17	0.313318	0.419	0.337	5.3909e-13	cGC3
KIAA0513	4.42638e-17	0.294573	0.331	0.225	5.45065e-13	cGC3
N4BP2L2	4.80119e-17	0.328773	0.475	0.431	5.91219e-13	cGC3
GCLC	4.81055e-17	0.406171	0.508	0.437	5.92371e-13	cGC3
ENSSSCG00000012046	4.82146e-17	0.321212	0.548	0.534	5.93714e-13	cGC3
ENSSSCG00000012654	5.5792e-17	0.287946	0.352	0.25	6.87022e-13	cGC3
ENSSSCG00000023792	6.72902e-17	0.336407	0.622	0.647	8.28611e-13	cGC3
ENSSSCG00000024791	7.05743e-17	0.274781	0.461	0.377	8.69052e-13	cGC3
RAD21	7.18366e-17	0.315567	0.577	0.565	8.84596e-13	cGC3
EPC2	7.41508e-17	0.292205	0.37	0.276	9.13093e-13	cGC3
NIN	7.60911e-17	0.377709	0.602	0.607	9.36985e-13	cGC3
TAPBP	9.63687e-17	0.278307	0.342	0.243	1.18668e-12	cGC3
GABRA41	9.79431e-17	0.273415	0.32	0.198	1.20607e-12	cGC3
NSMCE1	1.15045e-16	0.28442	0.662	0.682	1.41666e-12	cGC3
ZNF644	2.24073e-16	0.313672	0.492	0.447	2.75924e-12	cGC3
XPC	2.86648e-16	0.315599	0.308	0.207	3.52979e-12	cGC3
ENSSSCG00000001927	2.89809e-16	0.296286	0.633	0.66	3.56871e-12	cGC3
ENSSSCG00000039545	3.97274e-16	0.269499	0.731	0.744	4.89203e-12	cGC3
ENSSSCG00000040060	4.01222e-16	0.29007	0.511	0.473	4.94065e-12	cGC3
VAMP8	4.13342e-16	0.312689	0.423	0.347	5.0899e-12	cGC3
CNOT6L	4.15948e-16	0.270542	0.369	0.281	5.12199e-12	cGC3
DYNLL2	4.66705e-16	0.309923	0.512	0.468	5.74701e-12	cGC3
ENSSSCG00000027778	5.39989e-16	0.361512	0.595	0.59	6.64943e-12	cGC3
VPS13C	5.67317e-16	0.337059	0.452	0.393	6.98595e-12	cGC3
SNX9	6.10011e-16	0.313842	0.678	0.717	7.51168e-12	cGC3
URI1	6.83772e-16	0.282279	0.428	0.357	8.41997e-12	cGC3
ACOT4	1.00978e-15	0.343457	0.45	0.39	1.24345e-11	cGC3
IRF2	1.19237e-15	0.320156	0.33	0.232	1.46828e-11	cGC3
AKR1A1	1.30041e-15	0.265954	0.634	0.65	1.60132e-11	cGC3
ZC3H14	1.31212e-15	0.301562	0.511	0.486	1.61574e-11	cGC3
ELF2	1.3341e-15	0.292955	0.409	0.336	1.6428e-11	cGC3
MOSPD3	1.36338e-15	0.304993	0.412	0.342	1.67886e-11	cGC3
ADNP	1.989e-15	0.256531	0.506	0.459	2.44925e-11	cGC3
ENSSSCG00000005982	3.36689e-15	0.285767	0.353	0.264	4.14598e-11	cGC3
C21orf91	3.71989e-15	0.286348	0.514	0.477	4.58068e-11	cGC3
ENSSSCG00000034927	3.7339e-15	0.268722	0.73	0.783	4.59792e-11	cGC3
UBR5	3.77682e-15	0.272269	0.453	0.388	4.65078e-11	cGC3
CCDC6	4.19041e-15	0.337891	0.439	0.381	5.16007e-11	cGC3
CFAP36	4.21333e-15	0.341961	0.52	0.499	5.18829e-11	cGC3
CD99	4.75061e-15	0.263884	0.734	0.79	5.8499e-11	cGC3
PBXIP1	5.12014e-15	0.292605	0.436	0.38	6.30494e-11	cGC3
DNAJA2	5.38866e-15	0.256728	0.652	0.684	6.63559e-11	cGC3
APLF	5.41773e-15	0.254863	0.258	0.159	6.67139e-11	cGC3
KLF10	5.47774e-15	0.282844	0.267	0.162	6.74529e-11	cGC3
MOV10	6.97354e-15	0.310031	0.375	0.293	8.58722e-11	cGC3
SCAMP1	7.05097e-15	0.310993	0.416	0.346	8.68256e-11	cGC3
PPP1R9A	8.16874e-15	0.300735	0.4	0.321	1.0059e-10	cGC3
RFC1	8.52274e-15	0.305569	0.497	0.458	1.04949e-10	cGC3
IDUA	9.86614e-15	0.297594	0.462	0.416	1.21492e-10	cGC3
SUPT16H	1.19091e-14	0.287595	0.516	0.489	1.46649e-10	cGC3
DNAJC10	1.21922e-14	0.25867	0.553	0.538	1.50134e-10	cGC3
RC3H1	1.24033e-14	0.272337	0.375	0.3	1.52734e-10	cGC3
THOC2	1.5791e-14	0.302128	0.519	0.493	1.9445e-10	cGC3
CUTA	1.5799e-14	0.278017	0.567	0.548	1.94549e-10	cGC3
DPP7	1.66838e-14	0.281394	0.638	0.683	2.05444e-10	cGC3
MBTPS1	1.88291e-14	0.287053	0.573	0.584	2.31862e-10	cGC3
ABHD4	1.91902e-14	0.256937	0.409	0.317	2.36308e-10	cGC3
NCSTN	1.95853e-14	0.285062	0.42	0.359	2.41173e-10	cGC3
PUM1	1.96313e-14	0.294642	0.52	0.507	2.41739e-10	cGC3
OTUD7B	1.96326e-14	0.264688	0.311	0.22	2.41756e-10	cGC3
MEF2C	2.21193e-14	0.267353	0.228	0.131	2.72377e-10	cGC3
TSC22D3	2.5042e-14	0.272073	0.348	0.254	3.08368e-10	cGC3
NCOA7	2.65687e-14	0.299658	0.359	0.276	3.27166e-10	cGC3
JMJD1C	2.75052e-14	0.282322	0.756	0.792	3.38699e-10	cGC3
PRDX5	2.88233e-14	0.298166	0.505	0.481	3.5493e-10	cGC3
PKN2	3.04033e-14	0.287032	0.577	0.578	3.74386e-10	cGC3
ENSSSCG00000028035	3.63005e-14	0.272945	0.661	0.706	4.47005e-10	cGC3
PHKA1	3.85214e-14	0.251155	0.219	0.127	4.74353e-10	cGC3
GTF2I	4.22089e-14	0.276153	0.588	0.602	5.19761e-10	cGC3
KLF3	4.33727e-14	0.323555	0.452	0.398	5.34091e-10	cGC3
FLNB	4.58788e-14	0.344594	0.377	0.298	5.64952e-10	cGC3
ARL6IP6	5.25986e-14	0.283132	0.406	0.339	6.477e-10	cGC3
DCLRE1C	5.33583e-14	0.402181	0.312	0.224	6.57054e-10	cGC3
SSRP1	6.06089e-14	0.255071	0.558	0.559	7.46338e-10	cGC3
RAB11FIP5	6.22758e-14	0.285312	0.344	0.261	7.66864e-10	cGC3
ZEB2	6.46162e-14	0.283513	0.636	0.616	7.95684e-10	cGC3
GNS	6.92091e-14	0.295529	0.367	0.293	8.5224e-10	cGC3
QSER1	8.10586e-14	0.277516	0.511	0.487	9.98156e-10	cGC3
FOS	8.21312e-14	0.459405	0.398	0.323	1.01136e-09	cGC3
SLMAP	8.62318e-14	0.273229	0.583	0.546	1.06186e-09	cGC3
ATP11C	1.14088e-13	0.280206	0.392	0.317	1.40488e-09	cGC3
GSTO1	1.17818e-13	0.302898	0.391	0.32	1.45082e-09	cGC3
ENSSSCG00000017987	1.18252e-13	0.31778	0.403	0.333	1.45615e-09	cGC3
CLDND1	1.30278e-13	0.334326	0.562	0.584	1.60424e-09	cGC3
AKT1	1.35094e-13	0.251816	0.577	0.6	1.66355e-09	cGC3
ENSSSCG00000014280	1.45434e-13	0.321253	0.47	0.435	1.79087e-09	cGC3
OS9	1.56139e-13	0.299934	0.52	0.509	1.9227e-09	cGC3
COL4A3BP	1.667e-13	0.250286	0.286	0.196	2.05274e-09	cGC3
FUCA1	1.7362e-13	0.316366	0.442	0.4	2.13795e-09	cGC3
SUDS3	1.73956e-13	0.278469	0.456	0.417	2.1421e-09	cGC3
PNRC2	1.81991e-13	0.253004	0.72	0.774	2.24104e-09	cGC3
FYCO1	1.84439e-13	0.282731	0.327	0.242	2.27118e-09	cGC3
SETD2	1.87155e-13	0.31737	0.527	0.524	2.30462e-09	cGC3
LGALS1	2.02899e-13	0.551322	0.523	0.465	2.4985e-09	cGC3
ENSSSCG00000004081	2.25091e-13	0.382721	0.488	0.46	2.77177e-09	cGC3
SENP6	2.34974e-13	0.252007	0.533	0.52	2.89347e-09	cGC3
HMBOX1	2.45273e-13	0.265849	0.339	0.259	3.02029e-09	cGC3
N4BP1	3.21496e-13	0.274388	0.352	0.279	3.9589e-09	cGC3
DDX6	3.72334e-13	0.260501	0.6	0.621	4.58492e-09	cGC3
YTHDF2	4.95462e-13	0.27521	0.569	0.581	6.10111e-09	cGC3
DHX36	5.06158e-13	0.288874	0.528	0.526	6.23283e-09	cGC3
MRPL12	5.23535e-13	0.255623	0.434	0.387	6.4468e-09	cGC3
RNF19A	5.60449e-13	0.314495	0.573	0.602	6.90137e-09	cGC3
MICU2	6.14628e-13	0.266442	0.553	0.569	7.56853e-09	cGC3
TNFRSF1A	6.63693e-13	0.286821	0.503	0.475	8.17272e-09	cGC3
PRKD3	7.33862e-13	0.269968	0.456	0.419	9.03678e-09	cGC3
ZNF217	1.21577e-12	0.298139	0.408	0.353	1.4971e-08	cGC3
ZDHHC7	1.73255e-12	0.27922	0.317	0.236	2.13346e-08	cGC3
ARHGAP42	1.98446e-12	0.303076	0.309	0.226	2.44366e-08	cGC3
ZNF664	2.21923e-12	0.256156	0.383	0.317	2.73276e-08	cGC3
ENSSSCG00000007435	2.71283e-12	0.260233	0.292	0.205	3.34058e-08	cGC3
TP53BP1	2.78523e-12	0.279138	0.364	0.297	3.42973e-08	cGC3
SESTD1	2.89577e-12	0.264471	0.289	0.21	3.56585e-08	cGC3
AKIRIN2	3.35472e-12	0.305221	0.583	0.616	4.131e-08	cGC3
IRF2BP2	4.64905e-12	0.274861	0.477	0.437	5.72484e-08	cGC3
RYK	4.69462e-12	0.261696	0.414	0.366	5.78096e-08	cGC3
WBP2	4.74033e-12	0.25198	0.483	0.466	5.83725e-08	cGC3
TCTN3	5.11384e-12	0.257743	0.322	0.246	6.29718e-08	cGC3
ZNF131	5.61528e-12	0.253697	0.366	0.297	6.91466e-08	cGC3
ARHGAP21	6.89958e-12	0.271556	0.494	0.458	8.49614e-08	cGC3
MGST1	7.02792e-12	0.341133	0.378	0.304	8.65418e-08	cGC3
MEAF6	8.79341e-12	0.275981	0.381	0.328	1.08282e-07	cGC3
TMEM106B	9.33124e-12	0.250709	0.605	0.645	1.14905e-07	cGC3
PARP1	9.96716e-12	0.280493	0.409	0.361	1.22736e-07	cGC3
UBE2R2	1.02399e-11	0.262566	0.464	0.442	1.26094e-07	cGC3
MID1IP1	1.16871e-11	0.269311	0.18	0.099	1.43915e-07	cGC3
TRRAP	1.22812e-11	0.268214	0.381	0.324	1.51231e-07	cGC3
IQGAP2	1.58542e-11	0.289253	0.689	0.699	1.95229e-07	cGC3
ROCK1	2.58254e-11	0.267658	0.538	0.547	3.18014e-07	cGC3
SYF2	2.67545e-11	0.265161	0.553	0.565	3.29455e-07	cGC3
RAP1GDS1	2.71171e-11	0.287376	0.455	0.434	3.3392e-07	cGC3
TMTC4	2.72614e-11	0.312789	0.375	0.319	3.35696e-07	cGC3
USP1	2.73961e-11	0.255638	0.389	0.334	3.37356e-07	cGC3
LYRM2	2.86326e-11	0.264514	0.356	0.293	3.52582e-07	cGC3
PPP4R3A	2.98859e-11	0.253236	0.584	0.619	3.68015e-07	cGC3
NFAT5	3.10978e-11	0.250038	0.391	0.334	3.82938e-07	cGC3
ARHGAP17	3.56425e-11	0.267017	0.398	0.356	4.38901e-07	cGC3
RGS41	3.6866e-11	0.317937	0.356	0.247	4.53968e-07	cGC3
KMT2E	4.36068e-11	0.27245	0.586	0.617	5.36975e-07	cGC3
MGAT4B	4.49078e-11	0.272279	0.391	0.345	5.52994e-07	cGC3
BSDC1	4.6485e-11	0.262409	0.378	0.325	5.72416e-07	cGC3
ATG3	5.43424e-11	0.266205	0.442	0.417	6.69172e-07	cGC3
LGALS3BP	6.32909e-11	0.284703	0.566	0.568	7.79365e-07	cGC3
CASK	6.43769e-11	0.253437	0.284	0.209	7.92737e-07	cGC3
NR2F2	7.45726e-11	0.258187	0.556	0.511	9.18287e-07	cGC3
CCNL1	8.89281e-11	0.254438	0.541	0.544	1.09506e-06	cGC3
PDS5A	9.2173e-11	0.268509	0.444	0.415	1.13502e-06	cGC3
NKTR	1.05854e-10	0.278611	0.583	0.605	1.30349e-06	cGC3
WAC	1.20058e-10	0.266683	0.461	0.452	1.47839e-06	cGC3
BAX	1.314e-10	0.254608	0.478	0.481	1.61806e-06	cGC3
NQO2	1.42991e-10	0.253822	0.483	0.479	1.76079e-06	cGC3
PRRC2B	1.59051e-10	0.256455	0.511	0.528	1.95855e-06	cGC3
C6orf62	1.82615e-10	0.279824	0.53	0.563	2.24872e-06	cGC3
ARL4A	2.02386e-10	0.287666	0.209	0.132	2.49218e-06	cGC3
PTGFR	2.27813e-10	0.35774	0.341	0.266	2.80529e-06	cGC3
MIB1	2.95244e-10	0.255974	0.486	0.49	3.63564e-06	cGC3
CD2AP	3.56322e-10	0.2575	0.361	0.307	4.38775e-06	cGC3
ABL1	5.2422e-10	0.30443	0.367	0.326	6.45524e-06	cGC3
TOPORS	5.65482e-10	0.256071	0.423	0.394	6.96335e-06	cGC3
GADD45A	9.06502e-10	0.669099	0.773	0.839	1.11627e-05	cGC3
PEG101	1.07936e-09	0.253331	0.405	0.32	1.32912e-05	cGC3
RETREG2	1.17783e-09	0.262954	0.397	0.36	1.45038e-05	cGC3
KIAA1841	1.35821e-09	0.263661	0.333	0.278	1.6725e-05	cGC3
ANKIB1	2.01664e-09	0.294059	0.462	0.459	2.4833e-05	cGC3
GALNT7	2.54108e-09	0.253223	0.534	0.553	3.12909e-05	cGC3
CLK1	4.44198e-09	0.254056	0.372	0.334	5.46985e-05	cGC3
UBAC2	4.57903e-09	0.26267	0.392	0.364	5.63862e-05	cGC3
ACAP2	5.02926e-09	0.273362	0.384	0.356	6.19304e-05	cGC3
ENSSSCG00000028663	5.5813e-09	0.260898	0.538	0.576	6.87281e-05	cGC3
ATP6V1C1	8.78046e-09	0.250578	0.308	0.254	0.000108123	cGC3
TACR3	1.37752e-08	0.272846	0.284	0.218	0.000169628	cGC3
RBBP6	1.71019e-08	0.269833	0.48	0.477	0.000210593	cGC3
WDR48	3.41288e-08	0.251884	0.406	0.391	0.000420262	cGC3
RELL1	4.09807e-08	0.322307	0.392	0.357	0.000504636	cGC3
FEZ2	7.21422e-08	0.2534	0.311	0.264	0.000888359	cGC3
NPR31	9.02711e-08	0.265764	0.297	0.24	0.0011116	cGC3
PRKD1	1.16145e-07	0.273081	0.45	0.442	0.00143022	cGC3
HERPUD1	4.22387e-07	0.261441	0.516	0.543	0.00520128	cGC3
TRAM2	6.43406e-07	0.255605	0.403	0.383	0.00792291	cGC3
NABP1	2.29746e-06	0.269888	0.531	0.564	0.0282909	cGC3
TENT5A	0.000163774	0.289391	0.377	0.363	1	cGC3
TLE4	0.00020862	0.261872	0.347	0.34	1	cGC3
TSKU	0.000232616	0.262561	0.364	0.37	1	cGC3
CYP19A1	0.000299357	0.253626	0.108	0.072	1	cGC3
IFI6	0.000579404	0.281201	0.57	0.575	1	cGC3
ARNT	0.00167288	0.252608	0.202	0.178	1	cGC3
CENPW	0	1.76283	0.934	0.165	0	cGC4
CENPF	0	1.59756	0.937	0.03	0	cGC4
UBE2C	0	1.56428	0.902	0.029	0	cGC4
TOP2A	0	1.55307	0.961	0.02	0	cGC4
CENPE	0	1.16464	0.888	0.03	0	cGC4
TPX2	0	0.933403	0.858	0.019	0	cGC4
SPC24	0	0.82239	0.816	0.025	0	cGC4
BIRC5	0	0.78814	0.801	0.018	0	cGC4
MAD2L1	0	0.756092	0.832	0.083	0	cGC4
KIF11	0	0.74002	0.713	0.01	0	cGC4
DLGAP5	0	0.690556	0.681	0.009	0	cGC4
ENSSSCG00000010214	0	0.672476	0.7	0.011	0	cGC4
ATAD2	0	0.663872	0.735	0.064	0	cGC4
CIP2A	0	0.621221	0.661	0.035	0	cGC4
NUF2	0	0.591225	0.722	0.057	0	cGC4
ENSSSCG00000007493	0	0.587787	0.678	0.022	0	cGC4
ASPM	0	0.543234	0.545	0.007	0	cGC4
KIFC1	0	0.540319	0.617	0.017	0	cGC4
NCAPG	0	0.526675	0.604	0.029	0	cGC4
ENSSSCG00000037307	0	0.519063	0.545	0.015	0	cGC4
CENPU	0	0.510191	0.637	0.04	0	cGC4
ENSSSCG00000004969	0	0.508233	0.613	0.024	0	cGC4
ENSSSCG00000002849	0	0.503775	0.536	0.005	0	cGC4
CCNB1	0	0.499186	0.589	0.01	0	cGC4
SGO2	0	0.496134	0.569	0.023	0	cGC4
MYBL2	0	0.494052	0.611	0.028	0	cGC4
SGO1	0	0.480373	0.567	0.009	0	cGC4
HMMR	0	0.479235	0.519	0.015	0	cGC4
PCLAF	0	0.477582	0.503	0.004	0	cGC4
CKAP2	0	0.472475	0.56	0.009	0	cGC4
CDCA8	0	0.455926	0.536	0.005	0	cGC4
ENSSSCG00000000217	0	0.455795	0.571	0.018	0	cGC4
KIF22	0	0.43985	0.56	0.014	0	cGC4
PBK	0	0.422894	0.492	0.006	0	cGC4
DIAPH3	0	0.420485	0.499	0.005	0	cGC4
PRR11	0	0.415776	0.505	0.004	0	cGC4
NDC80	0	0.415568	0.519	0.003	0	cGC4
CDCA3	0	0.408334	0.477	0.005	0	cGC4
CCNB2	0	0.386388	0.46	0.007	0	cGC4
ENSSSCG00000012377	0	0.380905	0.49	0.009	0	cGC4
CENPN	0	0.355927	0.464	0.007	0	cGC4
KIF2C	0	0.325503	0.418	0.001	0	cGC4
GTSE1	0	0.322511	0.429	0.003	0	cGC4
CKAP2L	2.28369e-302	0.291135	0.407	0.003	2.81214e-298	cGC4
NEK2	2.36339e-300	0.346407	0.416	0.005	2.91028e-296	cGC4
ANLN	6.58314e-292	0.412342	0.512	0.021	8.10648e-288	cGC4
KIF20B	1.47176e-289	0.577814	0.635	0.051	1.81233e-285	cGC4
SMC2	7.16016e-280	0.934294	0.902	0.179	8.81702e-276	cGC4
SMC4	3.44528e-275	0.945306	0.926	0.211	4.24252e-271	cGC4
ENSSSCG00000039107	4.21779e-268	0.309813	0.4	0.008	5.19378e-264	cGC4
UBE2T	3.68933e-265	0.405058	0.538	0.034	4.54304e-261	cGC4
MTFR2	1.89794e-262	0.251973	0.357	0.003	2.33713e-258	cGC4
KIF15	3.98784e-260	0.37422	0.457	0.019	4.91063e-256	cGC4
TACC3	5.37617e-260	0.425395	0.521	0.032	6.62022e-256	cGC4
MCM10	3.23753e-258	0.320109	0.42	0.013	3.98669e-254	cGC4
ENSSSCG00000021161	6.04231e-258	1.13155	0.978	0.363	7.4405e-254	cGC4
POC1A	1.07335e-255	0.277351	0.389	0.008	1.32172e-251	cGC4
FAAP24	1.53739e-245	0.256789	0.379	0.009	1.89314e-241	cGC4
FANCI	4.69946e-245	0.322062	0.407	0.014	5.78692e-241	cGC4
POLQ	4.18996e-236	0.264228	0.33	0.004	5.15952e-232	cGC4
DEPDC1	7.62817e-234	0.268738	0.368	0.009	9.39333e-230	cGC4
ENSSSCG00000009704	1.58903e-232	1.4082	0.991	0.522	1.95673e-228	cGC4
CDC20	3.52913e-232	0.262663	0.333	0.005	4.34576e-228	cGC4
ENSSSCG00000017032	2.89045e-230	0.501176	0.525	0.042	3.55931e-226	cGC4
ENSSSCG00000004806	6.35058e-225	0.257909	0.352	0.009	7.8201e-221	cGC4
CENPH	4.18015e-221	0.4138	0.573	0.058	5.14743e-217	cGC4
CDKN3	1.23797e-218	0.478705	0.626	0.08	1.52443e-214	cGC4
ENSSSCG00000029005	2.20866e-218	0.903348	0.95	0.349	2.71975e-214	cGC4
ATAD5	7.85577e-217	0.37351	0.508	0.042	9.6736e-213	cGC4
DDIAS	9.22564e-204	0.277895	0.372	0.016	1.13605e-199	cGC4
TRIP13	4.09364e-203	0.408085	0.595	0.074	5.04091e-199	cGC4
PIMREG	1.21843e-202	0.255514	0.284	0.003	1.50038e-198	cGC4
ENSSSCG00000026302	9.6888e-200	0.30128	0.271	0.002	1.19308e-195	cGC4
ECT2	1.15916e-199	0.371566	0.479	0.042	1.42739e-195	cGC4
NCAPH	1.9087e-198	0.278649	0.379	0.019	2.35038e-194	cGC4
C18orf54	1.95912e-193	0.549982	0.713	0.129	2.41246e-189	cGC4
NUSAP1	3.58996e-188	0.978465	0.893	0.328	4.42068e-184	cGC4
NCAPD3	1.43572e-186	0.289389	0.431	0.033	1.76795e-182	cGC4
SPDL1	2.31805e-182	0.337	0.514	0.058	2.85445e-178	cGC4
DUT	7.70484e-181	0.729403	0.856	0.268	9.48774e-177	cGC4
TUBB4B	2.92371e-177	0.942097	0.996	0.847	3.60025e-173	cGC4
CLSPN	9.0596e-166	0.255281	0.311	0.015	1.1156e-161	cGC4
H2AFZ	1.26168e-160	0.87987	1	0.971	1.55363e-156	cGC4
SKA2	2.06512e-160	0.581545	0.799	0.223	2.54299e-156	cGC4
HIST1H2AB	9.99631e-157	1.20122	0.851	0.334	1.23095e-152	cGC4
MXD3	5.27734e-152	0.267008	0.295	0.016	6.49852e-148	cGC4
VRK1	7.97822e-152	0.275026	0.433	0.048	9.82438e-148	cGC4
CENPS	3.09257e-151	0.305149	0.449	0.054	3.80819e-147	cGC4
CKS1B	1.10943e-149	0.579238	0.84	0.269	1.36615e-145	cGC4
CCDC34	7.77647e-148	0.47047	0.698	0.162	9.57594e-144	cGC4
TOPBP1	9.69301e-148	0.447269	0.681	0.151	1.1936e-143	cGC4
HMGB11	9.71661e-144	0.594827	1	0.999	1.1965e-139	cGC4
RTKN2	1.06779e-139	0.260909	0.387	0.041	1.31488e-135	cGC4
SASS6	1.1794e-139	0.342233	0.584	0.107	1.45231e-135	cGC4
FANCD2	9.27496e-139	0.254099	0.376	0.038	1.14212e-134	cGC4
BLM	2.83792e-135	0.255753	0.398	0.046	3.49462e-131	cGC4
UBE2S	1.53088e-131	0.72529	0.937	0.54	1.88512e-127	cGC4
GINS2	1.20529e-124	0.260893	0.425	0.06	1.48419e-120	cGC4
RFC3	9.04279e-124	0.410726	0.711	0.187	1.11353e-119	cGC4
HIST1H1E	1.22586e-122	0.389952	0.481	0.086	1.50952e-118	cGC4
ENSSSCG00000010099	2.43449e-120	0.693241	0.834	0.342	2.99783e-116	cGC4
ORC6	2.38849e-119	0.313255	0.51	0.097	2.94119e-115	cGC4
NT5C	3.0271e-117	0.323679	0.545	0.111	3.72758e-113	cGC4
HMGN2	2.3363e-104	0.626135	0.996	0.931	2.87692e-100	cGC4
GGH	2.07358e-101	0.623386	0.996	0.861	2.55341e-97	cGC4
ENSSSCG00000025281	1.53368e-96	0.537298	0.827	0.352	1.88858e-92	cGC4
ENSSSCG00000016738	4.27343e-96	0.514427	0.982	0.834	5.2623e-92	cGC4
CMC2	1.60994e-95	0.52731	0.908	0.506	1.98248e-91	cGC4
KNTC1	9.82954e-92	0.41432	0.602	0.18	1.21041e-87	cGC4
LMNB1	3.14361e-91	0.389999	0.665	0.214	3.87104e-87	cGC4
TUBA1B	1.60565e-85	0.414998	1	0.999	1.9772e-81	cGC4
ALDH1A2	1.95586e-82	0.261493	0.228	0.024	2.40845e-78	cGC4
UBALD2	5.70579e-82	0.496407	0.842	0.411	7.02611e-78	cGC4
LSM3	8.64006e-82	0.453369	0.902	0.543	1.06394e-77	cGC4
FAM122B	1.35849e-79	0.389253	0.573	0.177	1.67285e-75	cGC4
RNASEH2C	1.46727e-78	0.434421	0.845	0.405	1.80679e-74	cGC4
HAUS8	2.73122e-78	0.314215	0.589	0.186	3.36323e-74	cGC4
RAD18	7.77568e-78	0.327514	0.558	0.169	9.57498e-74	cGC4
GPN3	1.44208e-77	0.380322	0.722	0.294	1.77578e-73	cGC4
MRPS25	5.99565e-75	0.332279	0.698	0.255	7.38304e-71	cGC4
FAM185A	9.81179e-70	0.318468	0.368	0.084	1.20822e-65	cGC4
PCNA	2.34703e-69	0.341217	0.527	0.167	2.89013e-65	cGC4
CCDC167	1.88882e-63	0.325618	0.646	0.26	2.3259e-59	cGC4
ENSSSCG00000020870	5.82885e-60	0.251226	0.527	0.17	7.17765e-56	cGC4
NUCKS11	8.65591e-60	0.37487	1	0.981	1.06589e-55	cGC4
STMN11	3.64507e-58	0.395697	1	0.979	4.48854e-54	cGC4
NSD2	1.83975e-57	0.284853	0.621	0.244	2.26547e-53	cGC4
FBLN11	1.33589e-56	0.374249	0.864	0.46	1.64502e-52	cGC4
GMNN	1.51004e-56	0.271645	0.556	0.2	1.85947e-52	cGC4
TERF1	1.44362e-55	0.313285	0.786	0.37	1.77767e-51	cGC4
ENSSSCG00000035908	1.76578e-54	0.396152	0.858	0.489	2.17438e-50	cGC4
PHEROC	1.30905e-52	0.332625	0.333	0.086	1.61196e-48	cGC4
ENSSSCG00000035209	2.51142e-52	0.378268	0.86	0.515	3.09256e-48	cGC4
LYAR	6.82501e-52	0.284619	0.575	0.225	8.40432e-48	cGC4
MCM7	7.42755e-52	0.293441	0.656	0.284	9.14628e-48	cGC4
ENSSSCG000000010751	9.6663e-52	0.389374	0.939	0.686	1.19031e-47	cGC4
TUBB	4.94855e-51	0.29924	0.998	0.995	6.09364e-47	cGC4
ENSSSCG00000037071	4.88798e-49	0.326116	0.853	0.499	6.01906e-45	cGC4
LSM4	2.78475e-48	0.321328	0.777	0.426	3.42915e-44	cGC4
FABP3	7.29443e-47	0.278738	0.514	0.194	8.98236e-43	cGC4
ENSSSCG00000023886	1.08413e-46	0.323256	0.768	0.416	1.335e-42	cGC4
ENSSSCG00000026064	5.30702e-45	0.34749	0.882	0.572	6.53507e-41	cGC4
ENSSSCG00000013411	1.96139e-44	0.41796	0.851	0.511	2.41526e-40	cGC4
CRELD2	5.71116e-44	0.366459	0.827	0.502	7.03273e-40	cGC4
GLA	5.72636e-44	0.29421	0.672	0.322	7.05144e-40	cGC4
ENSSSCG00000024776	1.59112e-41	0.274962	1	0.964	1.9593e-37	cGC4
TMEM229A	1.53105e-40	0.466764	0.575	0.281	1.88534e-36	cGC4
NFATC2IP	8.0996e-40	0.290928	0.696	0.365	9.97384e-36	cGC4
NASP	1.07853e-39	0.298493	0.786	0.468	1.3281e-35	cGC4
CKAP5	2.38891e-39	0.274796	0.748	0.4	2.9417e-35	cGC4
DDT	4.26413e-38	0.355724	0.939	0.736	5.25085e-34	cGC4
TAF2	5.53755e-38	0.350927	0.683	0.37	6.81894e-34	cGC4
PAPPA	7.34384e-37	0.27484	0.759	0.425	9.0432e-33	cGC4
DTYMK	4.57219e-36	0.270835	0.698	0.369	5.63019e-32	cGC4
DDX39A	1.1196e-34	0.252261	0.685	0.369	1.37868e-30	cGC4
CBX5	2.05005e-34	0.255995	0.827	0.505	2.52443e-30	cGC4
JPT11	5.94903e-34	0.296427	0.993	0.932	7.32564e-30	cGC4
CYB561	8.25165e-34	0.257053	0.451	0.193	1.01611e-29	cGC4
TUBB61	2.06846e-31	0.287608	0.735	0.434	2.5471e-27	cGC4
FDX1	1.11543e-29	0.384817	0.991	0.947	1.37354e-25	cGC4
LGALS11	1.45963e-29	0.455868	0.711	0.444	1.79739e-25	cGC4
DDAH21	1.15419e-28	0.357505	0.947	0.828	1.42127e-24	cGC4
TMED10	1.27315e-28	0.25411	0.998	0.975	1.56776e-24	cGC4
TMA161	1.42851e-28	0.373565	0.923	0.743	1.75907e-24	cGC4
ENSSSCG000000390711	4.21253e-28	0.280034	0.93	0.73	5.1873e-24	cGC4
PRKAA1	4.28309e-28	0.262378	0.652	0.365	5.2742e-24	cGC4
EIF4EBP11	9.25338e-28	0.296432	0.993	0.918	1.13946e-23	cGC4
SCARB11	2.41595e-27	0.385128	0.996	0.916	2.975e-23	cGC4
ENSSSCG000000402031	4.39388e-27	0.286647	0.937	0.751	5.41062e-23	cGC4
PLOD1	1.33003e-26	0.254098	0.969	0.848	1.63781e-22	cGC4
ENSSSCG00000040325	9.56012e-26	0.257366	1	0.996	1.17723e-21	cGC4
CCDC88A1	1.06032e-25	0.349324	0.978	0.903	1.30568e-21	cGC4
AP3S11	1.22618e-25	0.271353	0.969	0.875	1.50992e-21	cGC4
RFESD	1.55352e-25	0.317783	0.319	0.128	1.913e-21	cGC4
ENSSSCG00000010056	4.8526e-25	0.263651	0.674	0.412	5.97549e-21	cGC4
SEMA3A	1.28002e-24	0.253398	0.635	0.366	1.57621e-20	cGC4
ENSSSCG000000249751	3.4206e-23	0.320379	0.972	0.85	4.21213e-19	cGC4
TMEM97	1.44109e-22	0.331869	0.799	0.594	1.77456e-18	cGC4
ZEB21	6.52935e-22	0.293118	0.816	0.593	8.04024e-18	cGC4
ENSSSCG00000023264	1.34823e-21	0.357619	0.792	0.607	1.66021e-17	cGC4
NOV	1.4424e-21	0.582554	0.525	0.307	1.77617e-17	cGC4
ACTR3	2.2079e-21	0.294445	0.991	0.937	2.71881e-17	cGC4
SMIM31	1.25132e-20	0.255086	0.862	0.641	1.54088e-16	cGC4
NPY1R1	3.70294e-19	0.290939	0.912	0.748	4.5598e-15	cGC4
METTL21A1	1.08808e-18	0.254444	0.779	0.579	1.33987e-14	cGC4
ENSSSCG000000109481	1.43389e-18	0.472817	0.989	0.93	1.76569e-14	cGC4
MT1A1	7.40712e-18	0.391152	1	0.968	9.12113e-14	cGC4
ENSSSCG000000364011	6.10684e-17	0.322572	0.84	0.613	7.51997e-13	cGC4
ABHD21	6.12649e-17	0.253199	0.641	0.418	7.54415e-13	cGC4
SH3BP5	7.01004e-17	0.254729	0.858	0.696	8.63217e-13	cGC4
ATP5F1C1	1.0059e-16	0.602447	0.998	0.944	1.23866e-12	cGC4
DDIT41	1.77704e-13	0.276077	0.869	0.715	2.18824e-09	cGC4
ERG281	2.52797e-13	0.277984	0.95	0.831	3.11294e-09	cGC4
HADHA	2.6254e-13	0.260543	0.947	0.804	3.23291e-09	cGC4
EMC31	3.91706e-13	0.259289	0.945	0.812	4.82346e-09	cGC4
ENSSSCG00000006719	2.62392e-12	0.284293	0.234	0.115	3.2311e-08	cGC4
MSMB1	6.79438e-12	0.479322	0.919	0.845	8.36659e-08	cGC4
DKK1	1.19054e-07	0.270195	0.138	0.068	0.00146603	cGC4
CYP27A1	3.60799e-177	0.401416	0.433	0.004	4.44288e-173	cGC5
WNT6	1.64684e-164	0.81509	0.533	0.007	2.02792e-160	cGC5
CDC42EP5	1.03607e-156	0.502212	0.4	0.004	1.27581e-152	cGC5
CRYM	5.78784e-131	1.25358	0.767	0.024	7.12714e-127	cGC5
ACSBG1	1.94846e-125	0.991129	0.8	0.027	2.39933e-121	cGC5
KRT8	6.79768e-116	0.677015	0.4	0.006	8.37066e-112	cGC5
CCL261	3.19638e-110	1.30376	0.667	0.021	3.93603e-106	cGC5
ENSSSCG000000292891	8.64268e-107	2.07833	0.8	0.034	1.06426e-102	cGC5
WT1	4.49645e-100	0.917917	0.733	0.029	5.53693e-96	cGC5
TBXAS1	1.20038e-95	0.453033	0.3	0.004	1.47814e-91	cGC5
AXIN2	2.45169e-80	0.367124	0.4	0.01	3.01901e-76	cGC5
ISLR	9.92112e-79	0.619449	0.3	0.005	1.22169e-74	cGC5
STRA6	8.84746e-76	0.841338	0.733	0.04	1.08948e-71	cGC5
ITGB3	1.31045e-64	0.331677	0.367	0.011	1.61369e-60	cGC5
ENSSSCG00000009138	1.91274e-63	0.637467	0.433	0.016	2.35535e-59	cGC5
TTYH1	7.0768e-60	0.274356	0.167	0.002	8.71438e-56	cGC5
ENSSSCG000000102121	8.13193e-53	0.983368	0.6	0.039	1.00137e-48	cGC5
CGNL1	5.13388e-50	0.354135	0.267	0.007	6.32187e-46	cGC5
C1QTNF7	3.52371e-49	0.557898	0.467	0.025	4.3391e-45	cGC5
MTMR11	1.74532e-47	0.644238	0.533	0.034	2.14918e-43	cGC5
PTGIS	3.09409e-47	0.353805	0.267	0.008	3.81006e-43	cGC5
ENSSSCG00000015294	2.36301e-46	0.321224	0.3	0.01	2.90981e-42	cGC5
GAS6	1.38798e-42	0.295168	0.3	0.011	1.70916e-38	cGC5
FAM110C	3.29882e-42	0.354293	0.333	0.014	4.06217e-38	cGC5
ADGRG1	5.96329e-40	0.742542	0.6	0.052	7.34319e-36	cGC5
COL1A1	6.25666e-40	0.410855	0.267	0.009	7.70445e-36	cGC5
FAM184B	1.55007e-39	0.36899	0.267	0.009	1.90875e-35	cGC5
GMDS1	4.38731e-39	1.22571	0.9	0.132	5.40253e-35	cGC5
ENSSSCG000000324361	1.23443e-38	0.804702	0.567	0.047	1.52007e-34	cGC5
CDH22	2.6985e-37	0.322175	0.233	0.008	3.32294e-33	cGC5
DAPL11	1.03099e-36	1.41287	0.767	0.098	1.26956e-32	cGC5
MCTP1	3.26999e-36	0.26749	0.267	0.011	4.02666e-32	cGC5
RASL11B1	5.64721e-35	0.506024	0.633	0.061	6.95397e-31	cGC5
ISYNA1	7.69618e-35	0.515653	0.367	0.022	9.47707e-31	cGC5
C1QTNF11	7.08001e-33	0.638442	0.733	0.09	8.71832e-29	cGC5
TESC1	1.90472e-32	1.26355	0.933	0.168	2.34547e-28	cGC5
MID1IP11	4.87882e-31	1.17774	0.733	0.107	6.00778e-27	cGC5
SPHK11	7.12705e-31	1.42104	0.867	0.163	8.77625e-27	cGC5
CADM11	1.03071e-30	0.873337	0.767	0.113	1.26922e-26	cGC5
STOX1	8.38472e-30	0.254433	0.267	0.013	1.03249e-25	cGC5
OLFML2A1	8.39803e-29	0.897535	0.733	0.106	1.03413e-24	cGC5
CCDC801	1.93417e-28	1.20246	0.833	0.131	2.38173e-24	cGC5
KIAA12171	3.32494e-28	0.73112	0.667	0.09	4.09433e-24	cGC5
FSHR	4.04026e-28	0.566922	0.6	0.073	4.97518e-24	cGC5
KLHL29	4.52647e-28	0.33253	0.367	0.026	5.57389e-24	cGC5
AMHR21	6.84087e-28	0.445714	0.467	0.043	8.42384e-24	cGC5
ENSSSCG00000015664	2.27773e-27	0.581961	0.467	0.046	2.8048e-23	cGC5
HS3ST11	5.94978e-27	0.74825	0.667	0.093	7.32656e-23	cGC5
IFITM31	7.52659e-27	1.48989	1	0.308	9.26824e-23	cGC5
TLE2	1.09387e-26	0.433526	0.367	0.029	1.34699e-22	cGC5
SYT2	5.0453e-26	0.310422	0.333	0.024	6.21278e-22	cGC5
MYRF	2.67257e-25	0.387469	0.4	0.036	3.291e-21	cGC5
SSPN1	3.67046e-25	0.560853	0.733	0.116	4.5198e-21	cGC5
FRZB	1.21927e-24	0.354991	0.367	0.031	1.50141e-20	cGC5
INPP4B	2.21892e-24	0.363826	0.367	0.03	2.73237e-20	cGC5
NFE2L31	2.57421e-24	0.775733	0.867	0.169	3.16988e-20	cGC5
SCUBE3	1.71577e-23	0.430568	0.4	0.039	2.11279e-19	cGC5
B4GALNT11	3.14581e-23	1.10525	0.9	0.254	3.87375e-19	cGC5
CCND2	1.45398e-22	1.1371	0.767	0.167	1.79043e-18	cGC5
S100A11	2.20633e-21	1.73297	1	0.449	2.71687e-17	cGC5
NFATC2	2.52211e-21	0.293902	0.3	0.024	3.10573e-17	cGC5
BPI	5.49495e-21	0.288231	0.233	0.015	6.76649e-17	cGC5
ENSSSCG000000361141	9.9928e-21	1.35819	1	0.566	1.23051e-16	cGC5
SPOCK31	1.00697e-20	1.31304	1	0.521	1.23998e-16	cGC5
ADAMTS17	1.21765e-20	0.288377	0.267	0.02	1.49941e-16	cGC5
CSDC21	3.82822e-20	0.732931	0.8	0.182	4.71407e-16	cGC5
YPEL31	4.95739e-20	0.811457	0.833	0.192	6.10453e-16	cGC5
SLC46A2	6.41268e-20	0.3489	0.333	0.032	7.89657e-16	cGC5
MGST31	9.58105e-20	1.18558	0.933	0.346	1.17981e-15	cGC5
TMEM52	1.70586e-19	0.397869	0.367	0.039	2.10059e-15	cGC5
RPS71	1.92552e-19	0.838862	1	1	2.37109e-15	cGC5
ENSSSCG000000065811	2.34909e-19	0.858505	0.833	0.229	2.89267e-15	cGC5
RPS3A1	2.49336e-19	0.752506	1	1	3.07032e-15	cGC5
CCDC31	2.59101e-19	0.751344	0.833	0.202	3.19057e-15	cGC5
DAG11	3.16562e-19	1.20742	0.967	0.578	3.89814e-15	cGC5
IL1R11	4.32892e-19	0.884996	0.867	0.226	5.33063e-15	cGC5
RPS22	4.42822e-19	1.10294	1	0.999	5.45291e-15	cGC5
PTPN131	5.10205e-19	0.854398	0.7	0.155	6.28266e-15	cGC5
S100A131	5.88506e-19	0.875184	0.967	0.312	7.24686e-15	cGC5
RBP11	8.71911e-19	1.57824	0.967	0.655	1.07367e-14	cGC5
GSN1	1.10109e-18	0.525705	0.533	0.085	1.35588e-14	cGC5
ENSSSCG00000027454	1.45465e-18	0.410353	0.367	0.041	1.79125e-14	cGC5
ENSSSCG000000049701	1.45678e-18	0.773117	1	1	1.79387e-14	cGC5
RUNX1T1	1.49082e-18	0.41619	0.4	0.048	1.83579e-14	cGC5
RPL371	1.68202e-18	0.609322	1	1	2.07123e-14	cGC5
ENSSSCG000000359041	1.85449e-18	0.623837	1	1	2.28361e-14	cGC5
TMEM2451	2.04053e-18	1.10865	0.8	0.246	2.51271e-14	cGC5
RPS15	2.52302e-18	0.614392	1	1	3.10684e-14	cGC5
JCAD1	2.74606e-18	0.535971	0.533	0.087	3.3815e-14	cGC5
KCNK1	2.94144e-18	0.382829	0.433	0.058	3.62209e-14	cGC5
RPL341	2.95205e-18	0.963192	1	0.999	3.63515e-14	cGC5
RPSA1	4.17758e-18	0.916855	1	0.997	5.14427e-14	cGC5
RPS4X1	5.18974e-18	0.89438	1	0.999	6.39064e-14	cGC5
RPL61	8.6138e-18	0.788256	1	1	1.0607e-13	cGC5
CDC42EP31	9.17526e-18	0.762957	0.633	0.137	1.12984e-13	cGC5
GLCCI11	1.40537e-17	0.390958	0.5	0.074	1.73058e-13	cGC5
RPL71	1.50684e-17	0.69865	1	1	1.85553e-13	cGC5
SCUBE1	1.94508e-17	0.292842	0.233	0.018	2.39517e-13	cGC5
ENSSSCG000000330191	1.94746e-17	0.734036	1	1	2.39811e-13	cGC5
RPL81	2.16909e-17	0.727575	1	1	2.67102e-13	cGC5
DAB11	2.2038e-17	0.823182	0.633	0.135	2.71376e-13	cGC5
ENSSSCG000000138891	2.34292e-17	0.6171	1	1	2.88507e-13	cGC5
ENSSSCG00000007874	3.12594e-17	0.773097	0.833	0.264	3.84928e-13	cGC5
TSPO	3.53688e-17	0.649277	0.667	0.153	4.35531e-13	cGC5
ENSSSCG00000023467	3.84664e-17	0.793051	0.467	0.075	4.73675e-13	cGC5
RPL111	4.54226e-17	0.746066	1	1	5.59334e-13	cGC5
RPL221	5.44194e-17	0.642985	1	0.999	6.70121e-13	cGC5
ETNK21	6.46471e-17	0.300997	0.3	0.03	7.96064e-13	cGC5
EEF1A11	7.54401e-17	0.664282	1	1	9.2897e-13	cGC5
ENSSSCG000000039301	8.85025e-17	0.5831	1	1	1.08982e-12	cGC5
RACK1	1.35254e-16	0.67601	1	0.999	1.66551e-12	cGC5
ENSSSCG000000344481	1.36081e-16	0.667145	1	1	1.6757e-12	cGC5
ENSSSCG000000259281	1.45913e-16	0.617449	1	1	1.79677e-12	cGC5
RPL23	1.75134e-16	0.589196	1	1	2.1566e-12	cGC5
BAMBI	1.80396e-16	0.491524	0.367	0.047	2.22139e-12	cGC5
EEF1B21	2.15408e-16	0.726689	1	0.996	2.65254e-12	cGC5
RPS261	2.30093e-16	0.665139	1	0.998	2.83336e-12	cGC5
PPP1R36	2.59568e-16	0.259529	0.267	0.025	3.19632e-12	cGC5
ENSSSCG000000402731	2.59853e-16	0.556151	1	0.999	3.19983e-12	cGC5
PLXNA2	2.87474e-16	0.572245	0.733	0.182	3.53995e-12	cGC5
SERHL21	3.6229e-16	0.626197	0.633	0.141	4.46124e-12	cGC5
RPS141	4.51177e-16	0.573988	1	0.999	5.5558e-12	cGC5
ENSSSCG00000024974	4.74913e-16	0.593243	1	1	5.84808e-12	cGC5
RPL321	5.53386e-16	0.528043	1	1	6.8144e-12	cGC5
RPL351	5.85511e-16	0.574336	1	1	7.20999e-12	cGC5
RPS51	5.91761e-16	0.691337	1	0.999	7.28694e-12	cGC5
ENSSSCG000000233221	8.39231e-16	1.37134	0.933	0.462	1.03343e-11	cGC5
RPS171	8.41488e-16	0.705816	1	0.999	1.03621e-11	cGC5
ENSSSCG000000350801	9.28389e-16	0.621516	1	1	1.14322e-11	cGC5
RPS16	1.01472e-15	0.538931	1	1	1.24953e-11	cGC5
RPLP01	1.18895e-15	0.770272	1	1	1.46407e-11	cGC5
FADS6	2.14601e-15	0.903687	1	0.625	2.6426e-11	cGC5
SEMA3C	2.29644e-15	0.508783	0.367	0.051	2.82784e-11	cGC5
RPL3	3.48735e-15	0.620969	1	0.999	4.29432e-11	cGC5
RPL51	4.46142e-15	0.658018	1	0.999	5.4938e-11	cGC5
ENSSSCG000000275731	4.91325e-15	0.603208	1	1	6.05018e-11	cGC5
AES1	5.70761e-15	0.859496	0.967	0.551	7.02835e-11	cGC5
RPLP21	5.73889e-15	0.555874	1	1	7.06687e-11	cGC5
ENSSSCG000000031651	6.26535e-15	0.572486	1	1	7.71515e-11	cGC5
PDXK	6.41884e-15	0.455902	0.633	0.146	7.90416e-11	cGC5
ARHGAP22	7.0655e-15	0.25899	0.167	0.011	8.70046e-11	cGC5
APOD1	7.85898e-15	0.899411	0.9	0.339	9.67754e-11	cGC5
ENSSSCG000000112721	8.17794e-15	0.603264	1	0.999	1.00703e-10	cGC5
ENSSSCG00000036296	8.65514e-15	0.514067	1	1	1.06579e-10	cGC5
PLEKHF1	9.94855e-15	0.307779	0.3	0.035	1.22506e-10	cGC5
RPS201	1.00317e-14	0.587555	1	1	1.23531e-10	cGC5
RPL91	1.05079e-14	0.590865	1	1	1.29394e-10	cGC5
RPS15A1	1.06152e-14	0.57966	1	1	1.30715e-10	cGC5
DPF31	1.11153e-14	0.441448	0.467	0.078	1.36873e-10	cGC5
GAS2L1	1.11275e-14	0.659869	0.567	0.126	1.37024e-10	cGC5
C1orf115	1.23273e-14	0.487921	0.5	0.095	1.51798e-10	cGC5
RPS281	1.50938e-14	0.566703	1	0.999	1.85865e-10	cGC5
ENSSSCG000000346171	1.58054e-14	0.500944	1	1	1.94628e-10	cGC5
RPL261	1.89493e-14	0.591649	1	0.999	2.33342e-10	cGC5
SORL11	2.7543e-14	0.582629	0.6	0.137	3.39164e-10	cGC5
MAP3K1	2.90136e-14	0.434782	0.567	0.124	3.57274e-10	cGC5
RPS18	3.03168e-14	0.500819	1	1	3.73321e-10	cGC5
RPS291	3.26122e-14	0.499024	1	1	4.01587e-10	cGC5
ENSSSCG000000140971	3.59499e-14	0.485866	0.467	0.083	4.42687e-10	cGC5
ENSSSCG000000318382	4.18009e-14	0.59248	1	1	5.14736e-10	cGC5
RPS6	4.24019e-14	0.687552	1	0.995	5.22137e-10	cGC5
GSTO11	4.6615e-14	0.965929	0.8	0.328	5.74017e-10	cGC5
RPS231	4.69416e-14	0.537291	1	1	5.78039e-10	cGC5
RPL191	4.97865e-14	0.53615	1	1	6.1307e-10	cGC5
TGM21	5.3042e-14	0.747189	0.633	0.159	6.5316e-10	cGC5
ITGB5	5.76649e-14	0.555123	0.667	0.172	7.10086e-10	cGC5
SELENOP1	6.50269e-14	0.423829	0.967	0.306	8.00741e-10	cGC5
ENSSSCG000000148551	7.07348e-14	0.568728	1	0.999	8.71028e-10	cGC5
ZNF3951	8.92466e-14	0.853977	0.833	0.315	1.09898e-09	cGC5
ENSSSCG000000172391	9.97379e-14	0.489915	1	1	1.22817e-09	cGC5
LGALS12	1.18007e-13	1.49111	0.933	0.471	1.45314e-09	cGC5
RAB11FIP21	1.27539e-13	0.748023	0.8	0.283	1.57051e-09	cGC5
RPL17-C18orf321	1.39499e-13	0.598118	1	0.999	1.71779e-09	cGC5
ALDH4A1	1.41684e-13	0.402348	0.467	0.091	1.74469e-09	cGC5
ENSSSCG000000394601	1.48333e-13	0.50846	1	1	1.82657e-09	cGC5
ENSSSCG00000039046	1.51428e-13	0.67828	1	0.994	1.86468e-09	cGC5
NR2F1	1.69147e-13	0.404614	0.4	0.066	2.08288e-09	cGC5
HSD11B1L1	2.13722e-13	0.506748	1	0.998	2.63178e-09	cGC5
ST3GAL2	2.50862e-13	0.519127	0.6	0.151	3.08912e-09	cGC5
ENSSSCG000000308491	2.57476e-13	0.581201	1	1	3.17056e-09	cGC5
QSOX11	3.47161e-13	0.75664	0.833	0.32	4.27494e-09	cGC5
CST31	3.81794e-13	1.07123	1	0.992	4.70141e-09	cGC5
RPS191	3.85005e-13	0.399128	1	1	4.74096e-09	cGC5
FDXR1	4.07094e-13	0.602775	0.7	0.203	5.01295e-09	cGC5
PRKCZ	4.7201e-13	0.285247	0.2	0.018	5.81234e-09	cGC5
SMARCA21	4.72194e-13	0.475174	0.6	0.15	5.81459e-09	cGC5
ENSSSCG000000370301	4.94829e-13	0.479861	1	1	6.09333e-09	cGC5
ENSSSCG000000103311	6.77251e-13	0.693481	0.833	0.313	8.33967e-09	cGC5
RND31	6.97799e-13	1.06032	0.9	0.475	8.59269e-09	cGC5
RPL301	7.97508e-13	0.480347	1	1	9.82051e-09	cGC5
SERINC51	7.98411e-13	0.771814	0.833	0.322	9.83163e-09	cGC5
RPL101	8.78911e-13	0.492882	1	1	1.08229e-08	cGC5
EPDR1	9.40078e-13	0.412302	0.4	0.07	1.15761e-08	cGC5
SCARB21	1.01038e-12	0.948347	1	0.79	1.24418e-08	cGC5
ENSSSCG000000208301	1.10125e-12	0.647181	1	0.998	1.35608e-08	cGC5
EMX21	1.11484e-12	0.785702	0.867	0.366	1.37281e-08	cGC5
TGIF21	1.17601e-12	0.52033	0.567	0.138	1.44814e-08	cGC5
ENSSSCG00000027790	1.2353e-12	0.396902	0.3	0.041	1.52115e-08	cGC5
BMPER1	1.51796e-12	0.467984	0.467	0.094	1.86922e-08	cGC5
ENSSSCG000000397401	1.55441e-12	0.496466	1	1	1.91411e-08	cGC5
ECHDC2	1.93316e-12	0.347599	0.433	0.081	2.38049e-08	cGC5
TXNIP1	2.67273e-12	0.459866	0.967	0.37	3.2912e-08	cGC5
RAP2B1	2.85125e-12	0.769712	1	0.639	3.51103e-08	cGC5
HMGN41	2.93803e-12	0.533419	0.7	0.215	3.61789e-08	cGC5
VAMP81	3.14589e-12	0.674679	0.833	0.356	3.87385e-08	cGC5
F31	3.52558e-12	0.709572	0.733	0.223	4.3414e-08	cGC5
PLS1	3.8846e-12	0.513683	0.5	0.115	4.7835e-08	cGC5
RPS131	4.05973e-12	0.522953	1	1	4.99915e-08	cGC5
ENSSSCG00000039542	5.72857e-12	0.351837	0.433	0.083	7.05416e-08	cGC5
RPL27	5.77926e-12	0.448227	1	0.999	7.11659e-08	cGC5
NDRG21	7.10261e-12	0.596205	0.633	0.178	8.74616e-08	cGC5
NELL21	7.69808e-12	0.489529	0.567	0.135	9.47942e-08	cGC5
MLLT31	1.20736e-11	0.349508	0.467	0.097	1.48675e-07	cGC5
HS6ST11	1.35685e-11	0.49271	0.7	0.215	1.67082e-07	cGC5
PDGFRB1	1.43436e-11	0.399741	0.367	0.065	1.76627e-07	cGC5
HSP90AB11	1.49623e-11	0.439577	1	0.999	1.84246e-07	cGC5
TMEM1411	1.64407e-11	0.307133	0.5	0.108	2.02451e-07	cGC5
HMOX11	1.95053e-11	0.561111	0.667	0.191	2.40189e-07	cGC5
COL4A4	1.97023e-11	0.35207	0.367	0.066	2.42615e-07	cGC5
EML3	1.99212e-11	0.309073	0.333	0.055	2.4531e-07	cGC5
RARS21	2.4063e-11	0.485499	0.567	0.153	2.96312e-07	cGC5
NFIC1	3.02983e-11	0.677206	1	0.73	3.73093e-07	cGC5
COMTD1	3.04138e-11	0.379326	0.467	0.107	3.74515e-07	cGC5
ENSSSCG00000011952	3.5117e-11	0.437942	1	1	4.3243e-07	cGC5
CLU1	3.78213e-11	0.791357	0.933	0.462	4.65731e-07	cGC5
CYBRD11	3.8819e-11	0.357187	0.4	0.075	4.78018e-07	cGC5
MFHAS1	4.70595e-11	0.594695	0.9	0.408	5.7949e-07	cGC5
ENSSSCG000000054811	5.30212e-11	0.394754	0.367	0.068	6.52903e-07	cGC5
GPT21	5.75754e-11	0.456201	0.667	0.21	7.08983e-07	cGC5
TCEA3	5.77865e-11	0.277238	0.3	0.047	7.11583e-07	cGC5
RPS9	6.54109e-11	0.346606	1	1	8.0547e-07	cGC5
ENSSSCG000000145691	6.8258e-11	0.409298	1	1	8.4053e-07	cGC5
RPS101	7.56518e-11	0.439226	1	1	9.31576e-07	cGC5
BCAM1	7.9898e-11	0.675168	0.867	0.42	9.83864e-07	cGC5
CD302	1.03123e-10	0.260265	0.3	0.047	1.26985e-06	cGC5
ENSSSCG00000011893	1.1075e-10	0.643791	0.967	0.81	1.36377e-06	cGC5
ENSSSCG000000398541	1.26297e-10	0.746081	0.967	0.725	1.55522e-06	cGC5
NES	1.3408e-10	0.548607	0.433	0.096	1.65107e-06	cGC5
AR1	1.37384e-10	0.751123	0.933	0.52	1.69174e-06	cGC5
ENSSSCG000000060631	1.44584e-10	0.628644	0.967	0.877	1.78041e-06	cGC5
PAPSS21	1.56592e-10	0.587703	0.467	0.108	1.92828e-06	cGC5
HES1	1.71501e-10	0.380112	0.233	0.03	2.11187e-06	cGC5
MPP6	2.11101e-10	0.250455	0.333	0.059	2.5995e-06	cGC5
VIM1	2.36056e-10	0.621662	1	0.999	2.9068e-06	cGC5
IVNS1ABP1	2.54419e-10	0.593164	0.933	0.643	3.13292e-06	cGC5
EPHX2	2.89868e-10	0.477425	0.533	0.146	3.56944e-06	cGC5
LACTB	4.18708e-10	0.357712	0.533	0.141	5.15596e-06	cGC5
EEF1D1	4.97333e-10	0.569842	1	0.911	6.12416e-06	cGC5
S100A21	5.19437e-10	0.527171	0.5	0.129	6.39634e-06	cGC5
NUCKS12	6.11597e-10	0.52115	1	0.983	7.5312e-06	cGC5
TPM11	6.59345e-10	0.662268	0.933	0.616	8.11918e-06	cGC5
ENSSSCG000000080611	9.63028e-10	0.577804	1	0.917	1.18587e-05	cGC5
PSIP11	9.85028e-10	0.582344	0.867	0.481	1.21296e-05	cGC5
A4GALT1	1.04524e-09	0.386988	0.467	0.115	1.28711e-05	cGC5
SERPING1	1.21566e-09	0.274272	0.233	0.032	1.49696e-05	cGC5
DHRS31	1.23785e-09	0.450417	0.4	0.085	1.52429e-05	cGC5
ENSSSCG00000036716	1.34787e-09	0.312709	1	1	1.65976e-05	cGC5
HDGF1	1.38088e-09	0.682233	0.9	0.636	1.70042e-05	cGC5
KXD1	1.44095e-09	0.285846	1	1	1.77438e-05	cGC5
ST6GALNAC51	1.45509e-09	0.456148	0.433	0.099	1.7918e-05	cGC5
CBX6	1.62927e-09	0.276756	0.3	0.053	2.00628e-05	cGC5
PKP2	1.71793e-09	0.312854	0.267	0.043	2.11546e-05	cGC5
RAP1GDS11	1.77045e-09	0.734104	0.8	0.434	2.18013e-05	cGC5
RPS12	1.90167e-09	0.398296	1	1	2.34171e-05	cGC5
TPT11	2.29802e-09	0.28491	1	1	2.82978e-05	cGC5
ENSSSCG000000081701	2.33938e-09	0.393352	1	0.997	2.88072e-05	cGC5
CHGA1	2.4325e-09	0.81532	0.933	0.63	2.99538e-05	cGC5
IGF1	2.88113e-09	0.304214	0.367	0.075	3.54782e-05	cGC5
EFCAB14	3.09753e-09	0.479487	0.633	0.227	3.8143e-05	cGC5
ZFPM11	3.55645e-09	0.431225	0.533	0.147	4.37941e-05	cGC5
EIF4A21	3.72501e-09	0.618805	1	0.901	4.58698e-05	cGC5
REEP2	4.3275e-09	0.454818	0.633	0.228	5.32889e-05	cGC5
CLPP	4.45905e-09	0.395691	0.5	0.146	5.49088e-05	cGC5
GOLIM41	5.36096e-09	0.652963	0.967	0.558	6.60148e-05	cGC5
C4A	5.73634e-09	0.589294	0.8	0.39	7.06372e-05	cGC5
ENSSSCG000000180341	6.12209e-09	0.601475	0.933	0.732	7.53874e-05	cGC5
BCLAF11	6.2116e-09	0.57388	0.967	0.744	7.64896e-05	cGC5
ZFP36L1	7.7577e-09	1.11489	0.733	0.346	9.55284e-05	cGC5
MMP23B	8.6107e-09	0.283378	0.267	0.046	0.000106032	cGC5
IGFBP21	9.32244e-09	0.563345	1	0.974	0.000114797	cGC5
PLS31	9.93576e-09	0.715494	0.933	0.62	0.000122349	cGC5
PROS1	1.1116e-08	0.508557	0.767	0.364	0.000136882	cGC5
ENSSSCG000000010631	1.15867e-08	0.274842	0.233	0.036	0.000142679	cGC5
CHD41	1.33115e-08	0.623752	0.933	0.723	0.000163918	cGC5
ENSSSCG00000028097	1.37173e-08	0.440619	0.667	0.273	0.000168915	cGC5
KIAA15511	1.59186e-08	0.937121	0.667	0.312	0.000196022	cGC5
COL12A11	1.76756e-08	0.678119	0.6	0.204	0.000217658	cGC5
CGRRF1	1.96021e-08	0.32678	0.5	0.15	0.00024138	cGC5
YPEL21	2.21618e-08	0.384173	0.267	0.048	0.000272901	cGC5
RNF213	2.41077e-08	0.425007	0.433	0.12	0.000296863	cGC5
PRDX61	2.46554e-08	0.573818	0.767	0.421	0.000303606	cGC5
TNFAIP8L31	2.83907e-08	0.584848	0.833	0.477	0.000349603	cGC5
ABHD11	3.00291e-08	0.393717	0.5	0.157	0.000369778	cGC5
CCSER21	3.29346e-08	0.625238	0.833	0.455	0.000405557	cGC5
RAB131	3.29626e-08	0.716443	0.9	0.695	0.000405901	cGC5
DHRS4	3.39336e-08	0.271025	0.233	0.039	0.000417858	cGC5
ENSSSCG000000074351	3.93914e-08	0.611364	0.567	0.217	0.000485065	cGC5
PDLIM41	4.10032e-08	0.400797	0.433	0.113	0.000504913	cGC5
ENSSSCG00000023325	4.21512e-08	0.273098	0.333	0.075	0.00051905	cGC5
PSME11	4.27076e-08	0.41221	0.533	0.17	0.000525901	cGC5
GALK1	4.54748e-08	0.375528	0.533	0.177	0.000559977	cGC5
C1orf1981	4.57773e-08	0.331486	0.533	0.16	0.000563701	cGC5
G0S21	5.16501e-08	0.451675	0.633	0.228	0.000636019	cGC5
BEX1	5.21183e-08	0.656286	0.867	0.591	0.000641785	cGC5
NAP1L11	5.41109e-08	0.498875	1	0.964	0.000666321	cGC5
S100A61	5.69005e-08	0.693038	0.967	0.823	0.000700673	cGC5
MXRA81	5.99857e-08	0.413239	0.633	0.228	0.000738664	cGC5
ITM2A	6.15293e-08	0.450862	0.4	0.106	0.000757672	cGC5
HYI	6.4753e-08	0.419161	0.467	0.146	0.000797369	cGC5
ENSSSCG000000005761	7.04735e-08	0.495569	1	0.953	0.000867811	cGC5
TGFB1I11	7.2603e-08	0.548622	0.633	0.256	0.000894034	cGC5
KLF111	7.70202e-08	0.275123	0.267	0.05	0.000948427	cGC5
TCEA21	8.65498e-08	0.480287	0.733	0.31	0.00106577	cGC5
EFNB1	9.03777e-08	0.471095	0.567	0.206	0.00111291	cGC5
EML41	9.29373e-08	0.546823	1	0.78	0.00114443	cGC5
MFGE81	9.63989e-08	0.36308	0.5	0.161	0.00118706	cGC5
ATRX1	1.07389e-07	0.547375	0.967	0.756	0.00132238	cGC5
TRIP6	1.11191e-07	0.441781	0.633	0.251	0.0013692	cGC5
CNBP1	1.15645e-07	0.465155	0.967	0.9	0.00142405	cGC5
ENSSSCG000000175551	1.16485e-07	0.481729	0.933	0.749	0.00143439	cGC5
PAFAH1B31	1.16858e-07	0.490001	0.8	0.434	0.00143899	cGC5
ENSSSCG000000333851	1.18042e-07	0.38695	0.4	0.105	0.00145357	cGC5
RNASE1	1.23362e-07	0.514908	0.3	0.067	0.00151908	cGC5
P3H3	1.39998e-07	0.39244	0.567	0.209	0.00172393	cGC5
CUEDC21	1.42395e-07	0.559949	0.8	0.499	0.00175345	cGC5
NCDN	1.45253e-07	0.377879	0.467	0.151	0.00178865	cGC5
ABR	1.76493e-07	0.365547	0.5	0.165	0.00217333	cGC5
ENSSSCG00000033010	1.94549e-07	0.317348	0.4	0.108	0.00239568	cGC5
UBAC21	1.94758e-07	0.452193	0.733	0.366	0.00239825	cGC5
MAPK31	2.24753e-07	0.572839	0.867	0.59	0.00276761	cGC5
BEX4	2.29586e-07	0.567017	0.667	0.292	0.00282712	cGC5
VPS13D	2.48982e-07	0.287385	0.433	0.129	0.00306597	cGC5
CCND31	2.72875e-07	0.389686	0.333	0.083	0.00336018	cGC5
ORC3	2.78766e-07	0.445723	0.533	0.205	0.00343272	cGC5
ENSSSCG000000130641	3.04228e-07	0.413174	1	0.976	0.00374626	cGC5
PARK71	3.04273e-07	0.43647	1	0.959	0.00374682	cGC5
SLC25A61	3.26553e-07	0.343334	1	0.999	0.00402118	cGC5
TRIM441	3.30397e-07	0.509914	0.767	0.413	0.00406851	cGC5
B4GALT51	3.45947e-07	0.431506	0.5	0.171	0.00425999	cGC5
TXNDC51	3.5426e-07	0.411443	0.933	0.845	0.00436236	cGC5
ENSSSCG000000140711	3.55949e-07	0.348589	1	0.987	0.00438316	cGC5
ENSSSCG00000015337	4.01104e-07	0.382082	0.967	0.953	0.00493919	cGC5
ENSSSCG00000009139	4.18283e-07	0.317447	0.467	0.153	0.00515074	cGC5
SLC22A17	4.28224e-07	0.498617	0.9	0.528	0.00527315	cGC5
ACAT11	4.32172e-07	0.567381	0.8	0.479	0.00532176	cGC5
CAT	4.35088e-07	0.294766	0.567	0.208	0.00535768	cGC5
ANTXR11	4.46796e-07	0.502126	0.7	0.316	0.00550185	cGC5
ENSSSCG000000372741	4.50708e-07	0.282291	1	1	0.00555002	cGC5
TMEM67	4.85622e-07	0.32042	0.433	0.134	0.00597995	cGC5
TMEM254	4.97816e-07	0.462533	0.533	0.208	0.00613011	cGC5
TANC11	5.46039e-07	0.386807	0.633	0.268	0.00672392	cGC5
CORO1B	5.76776e-07	0.39217	0.7	0.338	0.00710241	cGC5
H2AFY21	5.78359e-07	0.316426	0.633	0.248	0.00712191	cGC5
BSDC11	5.96188e-07	0.3814	0.7	0.331	0.00734146	cGC5
SASH11	6.2079e-07	0.377642	0.367	0.095	0.00764441	cGC5
ENSSSCG00000024481	6.34755e-07	0.313567	0.333	0.085	0.00781638	cGC5
ENSSSCG00000031117	6.50177e-07	0.298181	0.4	0.121	0.00800628	cGC5
TACR31	6.54658e-07	0.513834	0.567	0.227	0.00806146	cGC5
RPS21	6.8394e-07	0.346856	1	1	0.00842203	cGC5
CHAC2	7.86429e-07	0.268577	0.2	0.035	0.00968408	cGC5
ICMT	8.20805e-07	0.40621	0.733	0.347	0.0101074	cGC5
C2orf881	8.23901e-07	0.41153	0.533	0.186	0.0101455	cGC5
IK1	8.43995e-07	0.371784	0.967	0.767	0.010393	cGC5
NBR11	8.84974e-07	0.501896	0.767	0.42	0.0108976	cGC5
HOXD8	8.93915e-07	0.283877	0.333	0.085	0.0110077	cGC5
CAPZB1	9.02547e-07	0.522765	0.9	0.781	0.011114	cGC5
IL6ST	9.30686e-07	0.73404	0.867	0.635	0.0114605	cGC5
ENSSSCG000000320281	9.40612e-07	0.428788	1	0.863	0.0115827	cGC5
KCNQ1	1.0033e-06	0.401071	0.533	0.203	0.0123546	cGC5
ARL3	1.00694e-06	0.439417	0.867	0.505	0.0123995	cGC5
MAST2	1.00775e-06	0.251443	0.267	0.058	0.0124094	cGC5
[truncated: 387 more rows]

## Sheet: Table S5
Table S5. Gene Oncology (GO) enrichment results of DEGs within each cGC subpopulation.
Cluster	ID	Description	GeneRatio	BgRatio	pvalue	p.adjust	qvalue	geneID	Count
cGC2	GO:0017046	peptide hormone binding	3/104	19/6977	0.00262087	0.211396	0.190295	397172/414911/397093	3
cGC2	GO:0016772	transferase activity, transferring phosphorus-containing groups	14/104	420/6977	0.00360242	0.211396	0.190295	100152584/396691/100623824/100525921/494561/397311/733683/407608/100158154/100625739/100524699/100169932/100156649/397040	14
cGC2	GO:0022853	active ion transmembrane transporter activity	5/104	72/6977	0.00423988	0.211396	0.190295	100520624/100158185/100626641/110255177/100156054	5
cGC2	GO:0008083	growth factor activity	5/104	73/6977	0.0044987	0.211396	0.190295	100620969/100523833/397093/397490/397157	5
cGC2	GO:0016301	kinase activity	12/104	355/6977	0.00629173	0.211396	0.190295	100152584/396691/100623824/100525921/494561/397311/733683/407608/100158154/100625739/100524699/100169932	12
cGC2	GO:0003779	actin binding	7/104	150/6977	0.00688762	0.211396	0.190295	100049656/100517459/100525921/594849/100316850/100169932/100155504	7
cGC2	GO:0042277	peptide binding	5/104	82/6977	0.00735661	0.211396	0.190295	397172/414911/397093/100152852/100511313	5
cGC2	GO:0042562	hormone binding	3/104	28/6977	0.00804132	0.211396	0.190295	397172/414911/397093	3
cGC2	GO:0016702	oxidoreductase activity, acting on single donors with incorporation of molecular oxygen, incorporation of two atoms of oxygen	2/104	10/6977	0.0091602	0.211396	0.190295	100312964/100037299	2
cGC2	GO:0050699	WW domain binding	2/104	10/6977	0.0091602	0.211396	0.190295	100518302/100152028	2
cGC2	GO:0008092	cytoskeletal protein binding	10/104	285/6977	0.00971043	0.211396	0.190295	100145887/100049656/100517459/100525921/396823/100152397/594849/100316850/100169932/100155504	10
cGC2	GO:0015291	secondary active transmembrane transporter activity	5/104	88/6977	0.00984911	0.211396	0.190295	100520624/100158185/100626641/110255177/100156054	5
cGC2	GO:0005539	glycosaminoglycan binding	4/104	58/6977	0.0106742	0.211396	0.190295	100155208/492313/397328/397157	4
cGC2	GO:0015459	potassium channel regulator activity	2/104	11/6977	0.0110876	0.211396	0.190295	100625739/110255177	2
cGC2	GO:0016701	oxidoreductase activity, acting on single donors with incorporation of molecular oxygen	2/104	11/6977	0.0110876	0.211396	0.190295	100312964/100037299	2
cGC2	GO:0008022	protein C-terminus binding	3/104	32/6977	0.0116633	0.211396	0.190295	654297/100519770/100513633	3
cGC2	GO:0005178	integrin binding	3/104	33/6977	0.0126928	0.216525	0.194912	100155091/397311/492313	3
cGC3	GO:0003735	structural constituent of ribosome	29/383	110/6977	5.10967e-13	2.14606e-10	1.93629e-10	100101922/733593/414422/397047/100627662/100156811/414419/100517840/397598/100135671/733592/414418/100154456/100627537/100049695/100513643/100513520/414392/414395/396638/100037997/100738416/414420/414391/414390/397611/100517165/100736789/641351	29
cGC3	GO:0005198	structural molecule activity	36/383	223/6977	3.22815e-09	6.77912e-07	6.1165e-07	414396/100101922/100302016/397532/100154421/397592/733593/414422/397047/100627662/100156811/414419/100517840/397598/100135671/733592/414418/100154456/100627537/100049695/100513643/100513520/414392/414395/396638/100037997/100738416/414420/414391/414390/397611/100517165/100736789/641351/100628076/396974	36
cGC3	GO:0003723	RNA binding	57/383	490/6977	2.78423e-08	3.89792e-06	3.51692e-06	100135670/100512646/100522851/100462674/100152191/100153407/100515940/100515499/100519272/574059/100154920/100624328/100522801/100101928/100155078/100525539/100155475/100521086/100737226/100518521/100520431/100155066/100623374/100155260/780404/397665/768100/100523902/100525434/100522864/414422/397047/100627662/100156811/397598/100135671/733592/100154456/100627537/100049695/414395/100037997/100738…	57
cGC3	GO:0019899	enzyme binding	52/383	443/6977	9.15832e-08	9.61623e-06	8.6763e-06	100524544/414396/397345/100188978/397582/396898/100525295/100520765/397360/397025/733672/100154421/397657/100152220/100622968/100520726/397077/100156170/397592/100037273/100625110/100158033/100156098/406188/100286859/100514739/780404/397665/641309/100154766/399538/100153733/100622743/100521783/100523594/654326/397447/751859/100517523/100519210/100514123/733648/397044/100153922/396775/733606/10052…	52
cGC3	GO:0004602	glutathione peroxidase activity	6/383	11/6977	9.61143e-06	0.000783876	0.000707256	397403/399537/397567/733607/399538/654407	6
cGC3	GO:0016684	oxidoreductase activity, acting on peroxide as acceptor	9/383	28/6977	1.11982e-05	0.000783876	0.000707256	397403/399537/397567/733607/780404/397273/399538/654407/100526065	9
cGC3	GO:0016209	antioxidant activity	10/383	37/6977	2.02348e-05	0.00121409	0.00109542	397403/399537/397117/397567/733607/397273/399538/654407/100157451/396681	10
cGC3	GO:0003729	mRNA binding	15/383	96/6977	0.000206797	0.0108568	0.00979563	100462674/100153407/100515499/100155078/100525539/100520431/780404/768100/100523902/100627662/397598/100037997/100157887/100154509/100518125	15
cGC3	GO:0004601	peroxidase activity	7/383	25/6977	0.000288574	0.0134668	0.0121505	397403/399537/397567/733607/397273/399538/654407	7
cGC3	GO:0003724	RNA helicase activity	7/383	33/6977	0.0017529	0.0736218	0.0664257	100515940/100626833/100515499/100519272/100101928/100521086/100518521	7
cGC3	GO:0061629	RNA polymerase II sequence-specific DNA-binding transcription factor binding	10/383	65/6977	0.00262803	0.0995035	0.0897776	396653/100154421/397657/100156170/397592/100516343/406188/780404/751859/100153922	10
cGC3	GO:0051117	ATPase binding	5/383	19/6977	0.00297641	0.0995035	0.0897776	397582/396898/100156098/641309/100524643	5
cGC3	GO:0044389	ubiquitin-like protein ligase binding	11/383	78/6977	0.00331363	0.0995035	0.0897776	100520765/397360/397025/406188/397665/399538/100517523/397044/733688/396966/396974	11
cGC3	GO:0003700	DNA-binding transcription factor activity	40/383	470/6977	0.00331678	0.0995035	0.0897776	397582/396653/100157219/100153900/397360/100520468/100523409/100520726/100512366/100144486/100623777/733584/397077/733621/100513345/100621620/100153665/100174954/100174960/494562/100037273/733590/414902/100516737/100516343/100153983/100154639/100156637/100155304/397260/100153584/100512542/733648/397550/100153922/100625732/397387/100141410/100628069/100517252	40
cGC3	GO:0008134	transcription factor binding	17/383	151/6977	0.0036334	0.101735	0.0917911	397582/396653/100154421/397657/100156170/397592/100156636/100037273/100157578/100516737/100516343/406188/780404/751859/100514123/100153922/100337657	17
cGC3	GO:0051015	actin filament binding	9/383	58/6977	0.00400274	0.105072	0.0948018	100524544/100624075/100513853/100286741/100158187/100524661/397021/100037999/396974	9
cGC3	GO:0043565	sequence-specific DNA binding	40/383	477/6977	0.00429828	0.106193	0.095813	100524544/397582/396653/100153900/397360/100520468/100523409/100520726/100512366/100144486/733584/397077/733621/100156170/100153880/100621620/100153665/100174954/100174960/494562/100037273/733590/100516737/100516343/100153983/100154639/100156637/751859/100155304/397260/100153584/100512542/733648/100153922/100625732/397387/100156036/100518125/100141410/100628069	40
cGC3	GO:0046332	SMAD binding	5/383	21/6977	0.00475732	0.111004	0.100154	397532/100037273/100155304/397260/100153584	5
cGC3	GO:0031625	ubiquitin protein ligase binding	10/383	72/6977	0.0055984	0.123754	0.111658	100520765/397025/406188/397665/399538/100517523/397044/733688/396966/396974	10
cGC3	GO:0003682	chromatin binding	16/383	147/6977	0.00653659	0.137268	0.123851	100141411/397582/397360/100154421/100520726/100157353/100625284/100037273/100524063/100524086/100738633/751859/100151864/733648/100155525/100517599	16
cGC3	GO:0070491	repressing transcription factor binding	4/383	15/6977	0.00752347	0.148007	0.13354	100156170/780404/100514123/100153922	4
cGC3	GO:0045182	translation regulator activity	9/383	64/6977	0.00775274	0.148007	0.13354	100462674/574059/100154920/100624328/100522801/100101928/100155078/100522309/733593	9
cGC3	GO:0035257	nuclear hormone receptor binding	6/383	33/6977	0.00824215	0.150509	0.135797	100154421/397657/397592/780404/751859/100153922	6
cGC3	GO:0004364	glutathione transferase activity	4/383	16/6977	0.0096041	0.161312	0.145544	397117/397567/733607/654407	4
cGC3	GO:0000977	RNA polymerase II regulatory region sequence-specific DNA binding	31/383	366/6977	0.0099887	0.161312	0.145544	397582/396653/100153900/397360/100520468/100523409/100520726/100144486/397077/100621620/100153665/100174954/100174960/494562/100037273/733590/100516737/100516343/100154639/751859/100155304/397260/100153584/100512542/733648/100153922/100625732/397387/100518125/100141410/100628069	31
cGC3	GO:0003730	mRNA 3'-UTR binding	5/383	25/6977	0.01037	0.161312	0.145544	100462674/100153407/100155078/100523902/100518125	5
cGC3	GO:0019843	rRNA binding	5/383	25/6977	0.01037	0.161312	0.145544	414422/100135671/100627537/100049695/397611	5
cGC3	GO:0042803	protein homodimerization activity	16/383	157/6977	0.0120337	0.176943	0.159648	397345/100188978/396653/100523224/100155078/445512/100153983/100514845/780404/100520446/641309/100153733/100156642/733648/100037999/100625338	16
cGC3	GO:0000978	RNA polymerase II proximal promoter sequence-specific DNA binding	28/383	327/6977	0.0122175	0.176943	0.159648	397582/396653/397360/100520468/100520726/100144486/397077/100621620/100153665/100174954/100174960/494562/100037273/733590/100516737/100516343/100154639/751859/100155304/397260/100153584/100512542/733648/100153922/100625732/397387/100141410/100628069	28
cGC3	GO:0046983	protein dimerization activity	26/383	301/6977	0.0139317	0.189621	0.171087	397345/100188978/396653/100157219/100523224/100155078/445512/100522839/654298/100626978/100037273/733590/414902/100153983/100514845/780404/100520446/641309/100153733/100156642/100151864/100514123/733648/100037999/100515549/100625338	26
cGC3	GO:0019904	protein domain specific binding	14/383	133/6977	0.0139959	0.189621	0.171087	100524544/397345/397582/100153900/100515499/100188979/100513162/100144519/100516343/641309/100144507/100519354/751859/100153922	14
cGC3	GO:0002020	protease binding	5/383	28/6977	0.0167666	0.217609	0.196339	733672/780404/751859/100514123/396775	5
cGC3	GO:0000987	proximal promoter sequence-specific DNA binding	28/383	336/6977	0.0170978	0.217609	0.196339	397582/396653/397360/100520468/100520726/100144486/397077/100621620/100153665/100174954/100174960/494562/100037273/733590/100516737/100516343/100154639/751859/100155304/397260/100153584/100512542/733648/100153922/100625732/397387/100141410/100628069	28
cGC4	GO:0008017	microtubule binding	9/71	69/6977	2.42416e-08	3.45795e-06	2.92094e-06	397266/100511173/100526080/100155885/100623146/100516205/100154627/100520695/100516798	9
cGC4	GO:0015631	tubulin binding	10/71	98/6977	4.26907e-08	3.45795e-06	2.92094e-06	397266/100511173/100526080/100155885/100623146/100516205/100154627/100520695/494463/100516798	10
cGC4	GO:0003777	microtubule motor activity	5/71	15/6977	2.62569e-07	1.06341e-05	8.98263e-06	100526080/100155885/100623146/100516205/100154627	5
cGC4	GO:1990939	ATP-dependent microtubule motor activity	5/71	15/6977	2.62569e-07	1.06341e-05	8.98263e-06	100526080/100155885/100623146/100516205/100154627	5
cGC4	GO:0016887	ATPase activity	11/71	179/6977	1.56592e-06	5.07358e-05	4.28567e-05	100141304/100515361/100526080/100155885/100623146/100516205/100154627/100156440/100152361/396917/100337674	11
cGC4	GO:0016462	pyrophosphatase activity	15/71	365/6977	2.81272e-06	5.89278e-05	4.97766e-05	100141304/100515361/100621123/100526080/100155885/100623146/100516205/100154627/100156440/100152361/396917/100337674/733594/733686/100516352	15
cGC4	GO:0016817	hydrolase activity, acting on acid anhydrides	15/71	366/6977	2.91002e-06	5.89278e-05	4.97766e-05	100141304/100515361/100621123/100526080/100155885/100623146/100516205/100154627/100156440/100152361/396917/100337674/733594/733686/100516352	15
cGC4	GO:0016818	hydrolase activity, acting on acid anhydrides, in phosphorus-containing anhydrides	15/71	366/6977	2.91002e-06	5.89278e-05	4.97766e-05	100141304/100515361/100621123/100526080/100155885/100623146/100516205/100154627/100156440/100152361/396917/100337674/733594/733686/100516352	15
cGC4	GO:0003774	motor activity	5/71	27/6977	6.41974e-06	0.000104681	8.84247e-05	100526080/100155885/100623146/100516205/100154627	5
cGC4	GO:0017111	nucleoside-triphosphatase activity	14/71	341/6977	6.4618e-06	0.000104681	8.84247e-05	100141304/100515361/100526080/100155885/100623146/100516205/100154627/100156440/100152361/396917/100337674/733594/733686/100516352	14
cGC4	GO:0008092	cytoskeletal protein binding	11/71	285/6977	0.000125181	0.00184358	0.00155728	396738/397266/100511173/100526080/100155885/100623146/100516205/100154627/100520695/494463/100516798	11
cGC4	GO:0005200	structural constituent of cytoskeleton	3/71	20/6977	0.00101688	0.0137278	0.0115959	733594/733686/100516352	3
cGC4	GO:0016538	cyclin-dependent protein serine/threonine kinase regulator activity	3/71	23/6977	0.00154556	0.01926	0.016269	397662/100135668/100155110	3
cGC4	GO:0061631	ubiquitin conjugating enzyme activity	2/71	10/6977	0.00435876	0.0504371	0.0426044	100153133/100525658	2
cGC4	GO:0061650	ubiquitin-like protein conjugating enzyme activity	2/71	11/6977	0.00529245	0.0571584	0.048282	100153133/100525658	2
cGC4	GO:0008094	DNA-dependent ATPase activity	2/71	13/6977	0.00740766	0.0705906	0.0596282	100156440/396917	2
cGC4	GO:0051537	2 iron, 2 sulfur cluster binding	2/71	13/6977	0.00740766	0.0705906	0.0596282	397133/100516784	2
cGC4	GO:0044389	ubiquitin-like protein ligase binding	4/71	78/6977	0.00797403	0.0717663	0.0606213	397662/733594/100153133/100525658	4
cGC4	GO:0031491	nucleosome binding	2/71	14/6977	0.00858573	0.0732046	0.0618363	100141311/100524500	2
cGC4	GO:0003678	DNA helicase activity	2/71	15/6977	0.00984185	0.079719	0.067339	100141304/100156440	2
cGC4	GO:0019887	protein kinase regulator activity	3/71	48/6977	0.012593	0.0971463	0.0820599	397662/100135668/100155110	3
cGC4	GO:0019899	enzyme binding	10/71	443/6977	0.0135439	0.0997322	0.0842442	100519426/397662/397379/100526080/100513342/100520101/100510938/733594/100153133/100525658	10
cGC4	GO:0003682	chromatin binding	5/71	147/6977	0.0165819	0.116748	0.0986179	100519426/100621643/100141311/100524500/100525658	5
cGC4	GO:0004386	helicase activity	3/71	54/6977	0.0172961	0.116748	0.0986179	100141304/100515361/100156440	3
cGC4	GO:0019207	kinase regulator activity	3/71	56/6977	0.0190536	0.118718	0.100282	397662/100135668/100155110	3
cGC4	GO:0140097	catalytic activity, acting on DNA	3/71	56/6977	0.0190536	0.118718	0.100282	100141304/100156440/396917	3
cGC4	GO:0031490	chromatin DNA binding	2/71	23/6977	0.022506	0.135036	0.114065	100141311/100524500	2
cGC4	GO:0003697	single-stranded DNA binding	2/71	28/6977	0.0325497	0.182082	0.153806	100217383/100516798	2
cGC4	GO:0046983	protein dimerization activity	7/71	301/6977	0.0325949	0.182082	0.153806	397266/100513385/100141311/100155885/100523455/100512157/100516798	7
cGC4	GO:0008022	protein C-terminus binding	2/71	32/6977	0.0416176	0.224735	0.189835	397379/100523455	2
cGC4	GO:0051536	iron-sulfur cluster binding	2/71	34/6977	0.0464667	0.235238	0.198706	397133/100516784	2
cGC4	GO:0051540	metal cluster binding	2/71	34/6977	0.0464667	0.235238	0.198706	397133/100516784	2
cGC5	GO:0003735	structural constituent of ribosome	36/273	110/6977	2.19147e-24	7.77973e-22	7.26647e-22	733593/414422/397047/414398/100627662/100037995/396768/100156811/414419/100517840/397598/100135671/733592/414418/100154456/100627537/100049695/100513643/397650/100513520/397607/414397/414392/396980/414395/100037996/396638/100037997/414420/414391/414390/397611/100517165/100038023/100736789/641351	36
cGC5	GO:0005198	structural molecule activity	37/273	223/6977	3.01058e-14	5.34378e-12	4.99122e-12	733593/414422/397047/414398/100627662/100037995/396768/100156811/414419/100517840/397598/100135671/733592/414418/100154456/100627537/100049695/100513643/397650/100513520/397607/414397/414392/396980/414395/100037996/396638/100037997/414420/414391/414390/397611/100517165/100038023/100736789/641351/396974	37
cGC5	GO:0016491	oxidoreductase activity	39/273	400/6977	7.95281e-08	9.41082e-06	8.78995e-06	396931/100113422/396924/396816/100511331/397568/100156967/100525333/397507/100144591/100126282/397082/100512919/100511215/397403/100519691/397117/445512/397480/100512268/100524293/100154372/100157242/100523637/100152988/733607/100156539/780404/100154143/397273/399538/100126284/100520925/396670/397036/100113409/397112/397581/100522924	39
cGC5	GO:0003723	RNA binding	43/273	490/6977	3.27506e-07	2.90661e-05	2.71485e-05	100153407/100519272/574059/100154920/100522801/100101928/100626002/100155078/100522185/100524293/100158093/100737226/100134985/780404/100519001/100514545/414422/397047/414398/100627662/100156811/397598/100135671/733592/100154456/100627537/100049695/397607/414397/396980/414395/100037997/397611/100517165/100516003/100518613/396703/100625186/733656/768117/100154509/397338/100518125	43
cGC5	GO:0019843	rRNA binding	8/273	25/6977	3.00329e-06	0.000213234	0.000199166	414422/414398/100135671/100627537/100049695/396980/397611/100516003	8
cGC5	GO:0016684	oxidoreductase activity, acting on peroxide as acceptor	8/273	28/6977	7.7895e-06	0.000453227	0.000423326	397568/397403/100519691/733607/780404/100154143/397273/399538	8
cGC5	GO:0016209	antioxidant activity	9/273	37/6977	8.93687e-06	0.000453227	0.000423326	397568/397403/100519691/397117/733607/100154143/397273/399538/397036	9
cGC5	GO:0004601	peroxidase activity	7/273	25/6977	3.4078e-05	0.00151221	0.00141244	397568/397403/100519691/733607/100154143/397273/399538	7
cGC5	GO:0019899	enzyme binding	32/273	443/6977	0.000506903	0.0199945	0.0186754	100152087/397582/100519426/397025/100152057/733672/100626002/397077/100156170/100518449/396617/100624450/100625110/100134969/780404/100154143/399538/100155956/100153733/100622743/397605/100521783/414398/100038023/100158185/100517523/397036/100519210/100514123/100622240/733688/396974	32
cGC5	GO:0004602	glutathione peroxidase activity	4/273	11/6977	0.000608601	0.0216053	0.0201799	397403/100519691/733607/399538	4
cGC5	GO:0043021	ribonucleoprotein complex binding	7/273	40/6977	0.000798934	0.0257838	0.0240827	100519426/100155078/100620849/397605/100037996/100516003/100518125	7
cGC5	GO:0047834	D-threo-aldose 1-dehydrogenase activity	4/273	12/6977	0.000884971	0.0261804	0.0244532	396924/396816/100511331/100523637	4
cGC5	GO:0003729	mRNA binding	11/273	96/6977	0.00123383	0.033693	0.0314701	100153407/100155078/100158093/780404/100514545/100627662/397598/100037997/100518613/100154509/100518125	11
cGC5	GO:0140030	modification-dependent protein binding	7/273	46/6977	0.00187757	0.0476097	0.0444687	100158023/100519426/100155078/100524063/100624450/397011/397524	7
cGC5	GO:0070491	repressing transcription factor binding	4/273	15/6977	0.00222372	0.052628	0.0491559	100519426/100156170/780404/100514123	4
cGC5	GO:0016614	oxidoreductase activity, acting on CH-OH group of donors	9/273	76/6977	0.00269405	0.0597743	0.0558307	396924/396816/100511331/397082/397480/100524293/100157242/100523637/100522924	9
cGC5	GO:0016616	oxidoreductase activity, acting on the CH-OH group of donors, NAD or NADP as acceptor	8/273	68/6977	0.00477921	0.0998012	0.0932169	396924/396816/100511331/397082/397480/100524293/100157242/100523637	8
cGC5	GO:0043022	ribosome binding	4/273	19/6977	0.00558147	0.110079	0.102817	100155078/397605/100037996/100516003	4
cGC5	GO:0003746	translation elongation factor activity	3/273	11/6977	0.00773896	0.144596	0.135057	574059/100154920/100134985	3
cGC5	GO:0045182	translation regulator activity	7/273	64/6977	0.0120056	0.2131	0.199041	574059/100154920/100522801/100101928/100155078/100134985/733593	7

## Sheet: Table S6
Table S6. KEGG enrichment results of DEGs within each cGC subpopulation.
Cluster	ID	Description	GeneRatio	BgRatio	pvalue	p.adjust	qvalue	geneID	Count
cGC1	ssc00100	Steroid biosynthesis	7/103	20/8908	1.54117e-09	3.52929e-07	3.29325e-07	403334/100627707/100312968/100312971/100155418/396590/100113409	7
cGC1	ssc00900	Terpenoid backbone biosynthesis	4/103	22/8908	0.000105068	0.0120303	0.0112257	100152303/100144446/100524223/110260885	4
cGC1	ssc04975	Fat digestion and absorption	4/103	44/8908	0.00160454	0.102971	0.0960839	100152303/397691/397018/100155567	4
cGC1	ssc04012	ErbB signaling pathway	5/103	84/8908	0.00280971	0.102971	0.0960839	100627019/397668/100627508/100233191/102167153	5
cGC1	ssc00650	Butanoate metabolism	3/103	25/8908	0.00287009	0.102971	0.0960839	100152303/397604/100524223	3
cGC1	ssc00280	Valine, leucine and isoleucine degradation	4/103	52/8908	0.00298194	0.102971	0.0960839	100152303/100525303/397604/100524223	4
cGC1	ssc04141	Protein processing in endoplasmic reticulum	7/103	167/8908	0.00314758	0.102971	0.0960839	100513225/100626802/407060/396919/100154945/100151836/780419	7
cGC1	ssc05208	Chemical carcinogenesis - reactive oxygen species	8/103	227/8908	0.0046805	0.133979	0.125019	100627019/102160861/397682/100152951/100233191/100522775/102167153/100155687	8
cGC2	ssc00010	Glycolysis / Gluconeogenesis	12/102	62/8908	3.52659e-12	7.19425e-10	6.27362e-10	733685/100738870/396823/100152344/494561/407245/100621757/100521394/100154776/407608/100158154/100157582	12
cGC2	ssc04066	HIF-1 signaling pathway	11/102	109/8908	3.88558e-08	2.97809e-06	2.59699e-06	100738870/396763/396823/396696/100152344/494561/407245/100621757/100521394/407608/397157	11
cGC2	ssc01200	Carbon metabolism	11/102	112/8908	5.1656e-08	2.97809e-06	2.59699e-06	100738870/396823/100152344/494561/100524659/100621757/100521394/100154776/407608/100158154/100157582	11
cGC2	ssc05230	Central carbon metabolism in cancer	9/102	67/8908	5.83939e-08	2.97809e-06	2.59699e-06	396696/100152344/494561/407245/100621757/100521394/100154776/100158154/100158243	9
cGC2	ssc01230	Biosynthesis of amino acids	8/102	72/8908	1.46466e-06	5.97583e-05	5.21112e-05	100738870/396823/100621757/100521394/100154776/407608/100158154/100157582	8
cGC2	ssc00052	Galactose metabolism	5/102	31/8908	2.39234e-05	0.000813395	0.000709307	100152344/494561/100621757/100521394/397040	5
cGC2	ssc00051	Fructose and mannose metabolism	5/102	32/8908	2.80974e-05	0.000818837	0.000714053	100152344/494561/100621757/100521394/100157582	5
cGC2	ssc01250	Biosynthesis of nucleotide sugars	5/102	38/8908	6.63235e-05	0.00169125	0.00147482	100518539/100152344/494561/100156649/397040	5
cGC2	ssc05418	Fluid shear stress and atherosclerosis	8/102	139/8908	0.000183442	0.00415802	0.00362593	100145887/396691/396926/397311/397121/100519770/397581/397157	8
cGC2	ssc00520	Amino sugar and nucleotide sugar metabolism	5/102	50/8908	0.000251124	0.00512292	0.00446736	100518539/100152344/494561/100156649/397040	5
cGC2	ssc05205	Proteoglycans in cancer	9/102	206/8908	0.000566846	0.0105124	0.00916718	396926/396696/100517288/100155091/397311/100157112/100519770/492313/397157	9
cGC2	ssc00620	Pyruvate metabolism	4/102	43/8908	0.0014194	0.0241298	0.021042	733685/407245/100524659/100158154	4
cGC2	ssc04930	Type II diabetes mellitus	4/102	47/8908	0.001981	0.0310865	0.0271084	100152344/494561/100158154/100524932	4
cGC2	ssc04922	Glucagon signaling pathway	5/102	101/8908	0.00593246	0.0849367	0.0740676	407245/100621757/100521394/100154776/100158154	5
cGC2	ssc04151	PI3K-Akt signaling pathway	10/102	347/8908	0.00624535	0.0849367	0.0740676	100620969/396763/100522202/100155091/397311/100738968/100625739/492313/397157/100155504	10
cGC2	ssc00500	Starch and sucrose metabolism	3/102	34/8908	0.00674238	0.0859653	0.0749646	100152344/494561/397040	3
cGC2	ssc05219	Bladder cancer	3/102	39/8908	0.00988177	0.118581	0.103407	100516830/492313/397157	3
cGC2	ssc05033	Nicotine addiction	3/102	40/8908	0.0105955	0.120082	0.104716	100622712/100623822/100519996	3
cGC2	ssc00604	Glycosphingolipid biosynthesis - ganglio series	2/102	15/8908	0.0123708	0.132824	0.115827	404690/100625270	2
cGC2	ssc04014	Ras signaling pathway	7/102	237/8908	0.0188079	0.183017	0.159597	396763/100522202/397311/100738968/106504097/100516830/397157	7
cGC2	ssc04512	ECM-receptor interaction	4/102	89/8908	0.01884	0.183017	0.159597	100517288/100155091/100519770/492313	4
cGC2	ssc00330	Arginine and proline metabolism	3/102	51/8908	0.0204075	0.184273	0.160692	733685/414909/100037299	3
cGC2	ssc00360	Phenylalanine metabolism	2/102	20/8908	0.0215706	0.184273	0.160692	414909/397412	2
cGC2	ssc04020	Calcium signaling pathway	7/102	244/8908	0.0216791	0.184273	0.160692	414911/396763/100048958/397311/100738968/100158185/397157	7
cGC2	ssc04350	TGF-beta signaling pathway	4/102	95/8908	0.0233296	0.186099	0.162284	396691/397093/397490/492313	4
cGC2	ssc04978	Mineral absorption	3/102	54/8908	0.0237185	0.186099	0.162284	100312962/397417/100169932	3
cGC2	ssc04145	Phagosome	5/102	145/8908	0.0252203	0.188266	0.164174	396926/100155091/492313/100153507/100623583	5
cGC2	ssc00340	Histidine metabolism	2/102	22/8908	0.0258404	0.188266	0.164174	733685/414909	2
cGC2	ssc04370	VEGF signaling pathway	3/102	57/8908	0.0273034	0.190021	0.165705	397311/397590/397157	3
cGC2	ssc04723	Retrograde endocannabinoid signaling	5/102	149/8908	0.0279443	0.190021	0.165705	100622712/100623822/100522202/100519996/397590	5
cGC2	ssc05206	MicroRNAs in cancer	7/102	267/8908	0.0332401	0.218741	0.19075	100155091/100157112/100524932/397590/100516830/492313/397157	7
cGC3	ssc03010	Ribosome	36/430	149/8908	2.97778e-16	8.87378e-14	6.70783e-14	100624982/733593/414422/396989/397047/100627662/100156811/414419/100517840/397598/100626973/100135671/733592/414418/100154456/100627537/100049695/100513643/100155444/100513520/110259542/100626041/414392/100518254/100624157/414395/396638/100037997/100738416/414420/414391/414390/397611/100517165/100736789/641351	36
cGC3	ssc05171	Coronavirus disease - COVID-19	43/430	251/8908	1.86825e-13	2.78369e-11	2.10424e-11	100144486/397202/445013/406188/100286859/100623707/733593/414422/396989/397047/100627662/100156811/414419/100517840/397598/100626973/100135671/733592/414418/100154456/100627537/100049695/100513643/100155444/100513520/110259542/100626041/414392/100518254/100624157/414395/396638/100037997/100738416/414420/414391/414390/397611/100517165/100736789/641351/733648/397020	43
cGC3	ssc04068	FoxO signaling pathway	24/430	130/8908	1.06841e-08	1.06129e-06	8.02246e-07	100126861/100513811/100101922/396632/100523979/397584/100620215/100620396/733657/397077/733621/100462752/100462751/733669/396755/100512686/445013/100623707/751859/397260/100154319/100520187/733648/100190899	24
cGC3	ssc05225	Hepatocellular carcinoma	26/430	163/8908	6.05192e-08	4.50868e-06	3.40819e-06	414396/100126861/100513811/396633/397657/100156555/733669/397117/445512/445013/397567/733607/100516343/100525781/100623707/100155304/397260/100157302/100519869/100157539/100155712/100521999/100521398/100520187/100153922/396681	26
cGC3	ssc04350	TGF-beta signaling pathway	16/430	95/8908	1.07484e-05	0.0005252	0.000397007	100154297/100620215/445002/100522839/654298/100626978/445013/100623582/100510914/397447/100155304/397260/100153584/100625732/110257437/100524417	16
cGC3	ssc05220	Chronic myeloid leukemia	14/430	75/8908	1.13199e-05	0.0005252	0.000397007	100524544/100126861/100513811/396633/397584/100154421/733669/100156170/445013/406188/100623707/397260/100520187/397550	14
cGC3	ssc05215	Prostate cancer	16/430	96/8908	1.23369e-05	0.0005252	0.000397007	100126861/100513811/397582/397584/100520468/100620215/397657/397077/396742/445013/406188/100515267/102166564/100623707/100520187/100153922	16
cGC3	ssc04933	AGE-RAGE signaling pathway in diabetic complications	16/430	101/8908	2.38525e-05	0.000888504	0.000671635	100126861/100513811/396633/397584/100520726/396677/397077/445013/397391/100623707/100516581/100155304/397260/733648/397550/100521837	16
cGC3	ssc05418	Fluid shear stress and atherosclerosis	19/430	139/8908	3.6248e-05	0.00120021	0.000907261	414396/100126861/100513811/397657/100144486/397117/445512/396742/100626904/100037273/733590/397567/733607/397391/100516343/100623707/100152754/397044/397020	19
cGC3	ssc04142	Lysosome	18/430	130/8908	4.87479e-05	0.00145269	0.00109811	100049670/100512932/100156798/100520004/100621112/100523554/100623722/100144519/396958/110262029/494565/100157226/397410/100153167/414407/106504120/100514188/100623352	18
cGC3	ssc05202	Transcriptional misregulation in cancer	22/430	185/8908	7.9217e-05	0.00182528	0.00137976	100739621/100157219/100101922/396633/397584/397360/100622968/397077/733669/100156170/654298/100157328/397592/100174960/733590/414902/100524063/100628075/110260086/100154639/100737965/100625290	22
cGC3	ssc04211	Longevity regulating pathway	14/430	89/8908	8.30019e-05	0.00182528	0.00137976	100126861/100513811/100188978/396633/100520468/397077/733621/396755/100512686/100623707/100516050/100526065/751859/100154319	14
cGC3	ssc05210	Colorectal cancer	14/430	89/8908	8.30019e-05	0.00182528	0.00137976	100126861/100513811/100188978/396633/396632/397657/100144486/733669/445013/100623707/100155304/397260/100520187/100153922	14
cGC3	ssc05206	MicroRNAs in cancer	28/430	267/8908	8.57512e-05	0.00182528	0.00137976	100524544/100101922/396632/397584/100620215/100625479/100153821/100286741/100156170/100515165/445512/100622191/100512686/445013/100517207/102166564/100623707/397447/751859/100520187/100512542/733648/494463/396775/100037999/100522394/100739669/100337657	28
cGC3	ssc05208	Chemical carcinogenesis - reactive oxygen species	25/430	227/8908	9.36435e-05	0.00186038	0.0014063	100524544/396924/100126861/100513811/396653/100625479/100144486/733621/397117/445512/445013/397567/733607/808510/808511/100516161/100516343/406188/100623707/100519446/102165436/100523181/403155/100154319/100520187	25
cGC3	ssc04137	Mitophagy - animal	12/430	71/8908	0.000131245	0.00244444	0.00184779	100152675/100156022/733621/100518350/100462752/100462751/414902/100625110/397011/100516165/100157246/396966	12
cGC3	ssc04919	Thyroid hormone signaling pathway	16/430	120/8908	0.000199243	0.00349261	0.00264012	414396/100126861/100513811/396898/100620215/397657/397077/100156170/445013/100628203/100151978/100628075/100623707/100516581/100516050/397387	16
cGC3	ssc05166	Human T-cell leukemia virus 1 infection	24/430	225/8908	0.00021116	0.00349587	0.00264258	100126861/100513811/100155019/100101922/110255236/397033/396633/780426/100520468/100620215/100520726/100144486/100626904/397202/445013/406188/100286859/100623707/403155/100155304/397260/397550/397020/106509633	24
cGC3	ssc05221	Acute myeloid leukemia	11/430	66/8908	0.000282821	0.00443582	0.00335311	100126861/100513811/100622968/397592/445013/100623707/100520187/733648/397550/100153922/100625290	11
cGC3	ssc04110	Cell cycle	16/430	125/8908	0.00032052	0.00465251	0.00351691	100524544/100155019/100101922/780426/397584/110259225/100620215/733669/100156170/100738633/100155304/397260/100151864/100525610/100154944/100620214	16
cGC3	ssc01521	EGFR tyrosine kinase inhibitor resistance	12/430	78/8908	0.000327861	0.00465251	0.00351691	100126861/100513811/396633/396632/733621/397202/445013/100515267/102166564/100623707/100520187/733648	12
cGC3	ssc05213	Endometrial cancer	10/430	58/8908	0.000401222	0.00543474	0.00410821	100126861/100513811/396633/397657/733621/733669/445013/100623707/100520187/100153922	10
cGC3	ssc05223	Non-small cell lung cancer	11/430	70/8908	0.000478918	0.00620512	0.00469055	100126861/100513811/396633/100515021/733621/733669/445013/100623707/100520187/733648/397550	11
cGC3	ssc04213	Longevity regulating pathway - multiple species	10/430	61/8908	0.00060927	0.0075651	0.00571859	100126861/100513811/397077/733621/100156170/396755/100512686/100623707/751859/100154319	10
cGC3	ssc04152	AMPK signaling pathway	15/430	122/8908	0.000752485	0.00858461	0.00648925	100126861/100513811/100520468/100624328/397077/733621/396755/100512686/100623707/397090/100101925/100513782/100516050/751859/100524447	15
cGC3	ssc04216	Ferroptosis	8/430	42/8908	0.00076541	0.00858461	0.00648925	397035/100522018/399537/445512/100156184/397665/397645/100737517	8
cGC3	ssc05212	Pancreatic cancer	11/430	74/8908	0.000777801	0.00858461	0.00648925	100126861/100513811/396633/733669/397202/445013/100623707/100519446/100155304/397260/733648	11
cGC3	ssc04210	Apoptosis	16/430	136/8908	0.000826602	0.0087974	0.0066501	414396/100126861/100513811/100101922/396633/396632/100520004/100144486/733669/100517279/445013/406188/100621034/100623707/100521910/397020	16
cGC3	ssc05216	Thyroid cancer	7/430	36/8908	0.00143576	0.0143541	0.0108505	396633/100155896/397657/733669/445013/100156184/100153922	7
cGC3	ssc05163	Human cytomegalovirus infection	22/430	228/8908	0.00148201	0.0143541	0.0108505	100126861/100513811/100157291/100523324/110255236/397033/396633/100520468/397657/100626904/100517279/397202/445013/406188/100623707/100516581/100516050/397447/100520187/733648/100155428/397020	22
cGC3	ssc00480	Glutathione metabolism	9/430	57/8908	0.00149321	0.0143541	0.0108505	100522018/397403/399537/397117/397603/100739583/397567/733607/399538	9
cGC3	ssc04520	Adherens junction	10/430	71/8908	0.00202962	0.0189009	0.0142875	414396/100620215/397657/100519699/396755/100157656/445013/397260/100153922/396974	10
cGC3	ssc01524	Platinum drug resistance	10/430	74/8908	0.00277686	0.0250759	0.0189553	100126861/100513811/100101922/396633/397117/445013/397567/733607/100623707/100156319	10
cGC3	ssc04218	Cellular senescence	16/430	154/8908	0.00305203	0.0267502	0.0202209	100126861/100513811/100101922/780426/397077/733621/733669/100517279/445013/100623707/100620677/100516050/751859/403155/100155304/397260	16
cGC3	ssc04550	Signaling pathways regulating pluripotency of stem cells	15/430	143/8908	0.00371153	0.031601	0.0238877	100126861/100513811/397657/100522839/654298/100626978/397202/445013/100628192/100623707/100153567/100155304/397260/100153584/733648	15
cGC3	ssc04071	Sphingolipid signaling pathway	13/430	118/8908	0.00441501	0.0355587	0.0268794	100126861/100513811/100512932/396633/445013/100623707/100516581/100519446/397090/100101925/397447/100519210/397020	13
cGC3	ssc04935	Growth hormone synthesis, secretion and action	13/430	118/8908	0.00441501	0.0355587	0.0268794	100126861/100513811/100520468/100620215/100144486/100512686/100517279/445013/100623707/100516581/100520187/733648/397550	13
cGC3	ssc04722	Neurotrophin signaling pathway	13/430	120/8908	0.00509598	0.0391738	0.0296121	100524544/100126861/100513811/396633/100513514/733621/100512686/100514284/445013/406188/100623707/106504120/100520187	13
cGC3	ssc05211	Renal cell carcinoma	9/430	68/8908	0.00512677	0.0391738	0.0296121	100126861/100513811/396653/100157219/100620215/100153461/445013/100623707/100520187	9
cGC3	ssc05218	Melanoma	9/430	69/8908	0.0056515	0.0421036	0.0318268	100126861/100513811/396633/733669/445013/414902/100515267/102166564/100623707	9
cGC3	ssc04917	Prolactin signaling pathway	9/430	71/8908	0.00682458	0.0496031	0.0374958	100126861/100513811/100144486/733621/445013/100623707/100520187/733648/397550	9
cGC3	ssc04140	Autophagy - animal	14/430	142/8908	0.00853744	0.0605752	0.0457898	100126861/100513811/100157190/100516103/100153821/100462752/100462751/445521/100512686/494565/445013/100623707/100516050/100620246	14
cGC3	ssc05160	Hepatitis C	15/430	157/8908	0.0087584	0.0606978	0.0458825	100126861/100513811/396633/780427/100302016/397657/100156671/397202/445013/406188/100623707/397090/100520187/733648/397020	15
cGC3	ssc04922	Glucagon signaling pathway	11/430	101/8908	0.00924144	0.0625897	0.0473126	100126861/100513811/100520468/100620215/397077/100517279/100525092/100516581/100157672/100141306/751859	11
cGC3	ssc00531	Glycosaminoglycan degradation	4/430	18/8908	0.00954903	0.0632358	0.047801	100623722/100144519/396958/110262029	4
cGC3	ssc05203	Viral carcinogenesis	17/430	192/8908	0.0113673	0.0736405	0.055666	396633/780426/397584/100515610/100520468/100620215/100515940/100156170/100515165/100622191/397202/445013/406188/100623707/733648/397550/100190899	17
cGC3	ssc03015	mRNA surveillance pathway	10/430	91/8908	0.0120339	0.0742445	0.0561226	100156353/100152191/100737226/100514739/100155260/100526149/397090/100101925/100521629/100522703	10
cGC3	ssc05164	Influenza A	15/430	163/8908	0.0121471	0.0742445	0.0561226	414396/100126861/100513811/396633/780426/100620215/397202/445013/406188/100514739/100155260/100623707/100513782/403155/397020	15
cGC3	ssc04928	Parathyroid hormone synthesis, secretion and action	11/430	105/8908	0.012208	0.0742445	0.0561226	100157291/100520468/100520726/100144486/100517279/445013/100037273/733590/100516581/100519446/100737965	11
cGC3	ssc00600	Sphingolipid metabolism	7/430	53/8908	0.0131267	0.0782351	0.0591392	100512932/100516440/100522653/396958/100152988/100153167/100519210	7
cGC3	ssc01522	Endocrine resistance	10/430	93/8908	0.0138978	0.0812069	0.0613857	100126861/100513811/396633/397584/100144486/445013/397391/100628075/100623707/100520187	10
cGC3	ssc05161	Hepatitis B	15/430	167/8908	0.0149237	0.0855245	0.0646494	100126861/100513811/396633/100520468/100620215/100515940/100144486/397202/445013/406188/100623707/397260/100520187/733648/397550	15
cGC3	ssc05165	Human papillomavirus infection	25/430	328/8908	0.0156515	0.0858776	0.0649163	100126861/100513811/100101922/100154942/100156681/100154379/396633/780426/397584/100515610/100520468/100620215/397657/397077/100156170/397202/445013/102166564/100623707/397090/100101925/100516050/100520187/100153922/397020	25
cGC3	ssc04150	mTOR signaling pathway	14/430	153/8908	0.0158081	0.0858776	0.0649163	100126861/100513811/100154942/100156681/100154379/100153821/100521611/396755/100512686/445013/100623707/100516050/100520187/397020	14
cGC3	ssc04066	HIF-1 signaling pathway	11/430	109/8908	0.0158499	0.0858776	0.0649163	100126861/100513811/396653/397584/100620215/100153461/445512/396755/445013/100623707/733648	11
cGC3	ssc04931	Insulin resistance	11/430	110/8908	0.0168759	0.089288	0.0674943	100126861/100513811/100520468/397077/396755/100512686/406188/100623707/100141306/733648/397020	11
cGC3	ssc05231	Choline metabolism in cancer	10/430	96/8908	0.0170882	0.089288	0.0674943	100126861/100513811/100144486/445013/100515267/102166564/100623707/100519446/100516050/100520187	10
cGC3	ssc03040	Spliceosome	12/430	125/8908	0.0173782	0.089288	0.0674943	100156353/100153900/100512557/100626833/100622191/100157887/100517791/100625186/768101/100154509/100626692/100154832	12
cGC3	ssc04659	Th17 cell differentiation	11/430	111/8908	0.0179507	0.0896287	0.0677518	100144486/396742/100626904/397202/445013/406188/100156637/100155304/397260/733648/397550	11
cGC3	ssc05207	Chemical carcinogenesis - receptor activation	17/430	202/8908	0.018046	0.0896287	0.0677518	100126861/100513811/397582/396653/780426/100520468/100625479/100144486/397117/396742/445013/397567/733607/100623707/100520187/733648/397550	17
cGC3	ssc05214	Glioma	8/430	70/8908	0.0189462	0.092557	0.0699654	100126861/100513811/396633/733669/445013/102166564/100623707/100520187	8
cGC3	ssc04012	ErbB signaling pathway	9/430	84/8908	0.0195227	0.093835	0.0709314	100524544/100126861/100513811/100621690/397584/445013/100623707/100520187/397550	9
cGC3	ssc05205	Proteoglycans in cancer	17/430	206/8908	0.0214387	0.101409	0.0766565	414396/100126861/100513811/100523324/397657/100514491/100157656/100517279/445013/397391/100623707/397447/100152754/100155304/100520187/733648/396775	17
cGC3	ssc04926	Relaxin signaling pathway	12/430	130/8908	0.0229507	0.106864	0.0807804	100126861/100513811/100520468/100144486/445013/397391/406188/100623707/100516581/100155304/100520187/100521837	12
cGC3	ssc05162	Measles	13/430	146/8908	0.0239951	0.109662	0.0828952	100126861/100513811/396633/100621690/780426/397584/100522801/100144486/397202/406188/100623707/733648/397550	13
cGC3	ssc05169	Epstein-Barr virus infection	17/430	209/8908	0.0242875	0.109662	0.0828952	100126861/100513811/110255236/397033/396633/396632/780426/397584/733669/100156170/397202/406188/100623707/733648/100155428/100190899/100522394	17
cGC3	ssc04915	Estrogen signaling pathway	12/430	133/8908	0.0268713	0.116653	0.08818	100126861/100513811/100520468/100155423/100144486/396742/100517279/445013/397391/100623707/100516581/100520187	12
cGC3	ssc04810	Regulation of actin cytoskeleton	18/430	228/8908	0.0271745	0.116653	0.08818	414396/100126861/100513811/100514580/100523324/100157656/100521253/445013/100158033/100515267/102166564/100623707/100520446/397447/100520187/100157825/733606/396974	18
cGC3	ssc05167	Kaposi sarcoma-associated herpesvirus infection	16/430	196/8908	0.0275061	0.116653	0.08818	100126861/100513811/100157190/396633/100620215/397657/100144486/100517279/397202/445013/406188/100623707/733648/100153922/397020/396966	16
cGC3	ssc04072	Phospholipase D signaling pathway	13/430	149/8908	0.0277932	0.116653	0.08818	100126861/100513811/396755/445013/100515267/102166564/100623707/100516581/100519446/397126/100516050/100520187/100519210	13
cGC3	ssc05226	Gastric cancer	13/430	149/8908	0.0277932	0.116653	0.08818	100126861/100513811/396633/397584/397657/733669/397592/445013/100623707/100155304/397260/100520187/100153922	13
cGC3	ssc04022	cGMP-PKG signaling pathway	14/430	167/8908	0.0310062	0.125642	0.0949745	100126861/100513811/396898/100520468/100513345/396755/100512686/100517279/445013/100037273/733590/100516581/397447/403155	14
cGC3	ssc04960	Aldosterone-regulated sodium reabsorption	5/430	37/8908	0.0312394	0.125642	0.0949745	396898/396755/100512686/445013/100623707	5
cGC3	ssc04910	Insulin signaling pathway	12/430	136/8908	0.031259	0.125642	0.0949745	100126861/100513811/100621690/397077/396755/100512686/445013/100525092/100623707/100141306/100516050/100520187	12
cGC3	ssc04662	B cell receptor signaling pathway	8/430	77/8908	0.0316212	0.125642	0.0949745	100126861/100513811/780427/100144486/445013/406188/100623707/100520187	8
cGC3	ssc00604	Glycosphingolipid biosynthesis - ganglio series	3/430	15/8908	0.0329572	0.129109	0.0975956	100516440/396958/445537	3
cGC3	ssc04611	Platelet activation	11/430	122/8908	0.0333604	0.129109	0.0975956	414396/100126861/100513811/100514580/100523324/100517279/445013/100623707/100516581/397447/100620246	11
cGC3	ssc04371	Apelin signaling pathway	12/430	138/8908	0.0344565	0.131642	0.09951	100126861/100513811/100520726/100515165/100517279/445013/100037273/733590/100516581/100155304/397260/100519210	12
cGC3	ssc05142	Chagas disease	10/430	108/8908	0.0353725	0.13343	0.100862	100126861/100513811/100144486/445013/406188/100623707/100516581/397090/100155304/397020	10
cGC3	ssc04380	Osteoclast differentiation	11/430	124/8908	0.0369407	0.137604	0.104017	100126861/100513811/100144486/100623777/100626904/397202/445013/414902/406188/100623707/397020	11
cGC3	ssc00603	Glycosphingolipid biosynthesis - globo and isoglobo series	3/430	16/8908	0.039148	0.143104	0.108175	100524987/396958/445537	3
cGC3	ssc05235	PD-L1 expression and PD-1 checkpoint pathway in cancer	9/430	95/8908	0.0393776	0.143104	0.108175	100126861/100513811/100515021/100144486/397202/445013/406188/100623707/733648	9
cGC3	ssc03250	Viral life cycle - HIV-1	6/430	55/8908	0.048168	0.171522	0.129657	100152191/100620215/100524063/100157597/100624743/100625338	6
cGC3	ssc04670	Leukocyte transendothelial migration	10/430	114/8908	0.0483486	0.171522	0.129657	414396/100514580/100302016/397657/100519699/102166598/397391/100623707/397447/396974	10
cGC3	ssc04015	Rap1 signaling pathway	16/430	214/8908	0.0542932	0.190345	0.143885	414396/100126861/100513811/397657/100519699/100513162/100522839/396755/445013/100515267/102166564/100623707/100516581/102165436/100523181/100521837	16
cGC3	ssc04360	Axon guidance	14/430	182/8908	0.0569118	0.197206	0.149071	100524544/100154343/100523324/100151886/100135673/100188979/445013/100510914/100286859/100623707/397447/100523513/100511850/100157825	14
cGC3	ssc05204	Chemical carcinogenesis - DNA adducts	6/430	58/8908	0.059724	0.202298	0.152921	100625479/397117/100512268/397567/733607/396640	6
cGC3	ssc04510	Focal adhesion	15/430	200/8908	0.0597391	0.202298	0.152921	414396/100126861/100513811/100514580/780426/397657/100514491/445013/100515267/102166564/100623707/397447/100520187/396974/100521837	15
cGC3	ssc05132	Salmonella infection	18/430	253/8908	0.0637695	0.21352	0.161404	414396/100126861/100513811/396633/397657/100154566/100512860/100514491/100144486/100151740/396742/445013/100158033/406188/100153032/100627455/100153922/397020	18
cGC3	ssc04144	Endocytosis	17/430	241/8908	0.0746685	0.241936	0.182883	100627914/100521564/100523962/100134958/100621690/100519746/100519446/100513782/100153733/100622743/100737127/100519354/100155304/397260/100152415/100625338/100154822	17
cGC3	ssc00380	Tryptophan metabolism	5/430	47/8908	0.0746916	0.241936	0.182883	100626793/100153809/100523701/100625479/414424	5
cGC3	ssc04973	Carbohydrate digestion and absorption	5/430	47/8908	0.0746916	0.241936	0.182883	100126861/100513811/396898/100623707/100516581	5
cGC3	ssc04936	Alcoholic liver disease	11/430	140/8908	0.0755303	0.242022	0.182948	100113422/100126861/100513811/100153809/397657/397077/733621/406188/751859/100153922/397020	11
cGC3	ssc04217	Necroptosis	12/430	157/8908	0.076978	0.243972	0.184422	396633/397035/445521/396742/397202/100621034/100141306/403155/733648/397550/397020/100625338	12
cGC3	ssc04621	NOD-like receptor signaling pathway	13/430	174/8908	0.0777762	0.243972	0.184422	100513853/100514416/100462752/100462751/396742/100517279/397202/445013/406188/100154766/100516581/100520655/733688	13
cGC3	ssc00920	Sulfur metabolism	2/430	10/8908	0.0809367	0.251241	0.189917	100156262/100152724	2
cGC3	ssc04668	TNF signaling pathway	9/430	110/8908	0.0837539	0.257306	0.194502	100126861/100513811/397360/100520468/100144486/445013/406188/100623707/397020	9
cGC4	ssc03460	Fanconi anemia pathway	5/60	49/8908	1.77784e-05	0.00111288	0.000962974	100141304/100621643/100522343/100156260/100525658	5
cGC4	ssc04110	Cell cycle	7/60	125/8908	1.88624e-05	0.00111288	0.000962974	397662/100135668/397379/100523455/110259871/100624779/692192	7
cGC4	ssc03030	DNA replication	4/60	35/8908	8.33087e-05	0.00327681	0.00283542	110259871/692192/100156440/100517142	4
cGC4	ssc04114	Oocyte meiosis	5/60	120/8908	0.00123383	0.0363981	0.0314952	397662/100135668/397379/100523455/100520101	5
cGC4	ssc04540	Gap junction	4/60	85/8908	0.00250789	0.0558132	0.0482951	733594/733686/100516352/100623583	4
cGC4	ssc04145	Phagosome	5/60	145/8908	0.00283796	0.0558132	0.0482951	397018/733594/733686/100516352/100623583	5
cGC4	ssc04914	Progesterone-mediated oocyte maturation	4/60	92/8908	0.00334206	0.0563376	0.0487488	397662/100135668/100623146/100523455	4
cGC4	ssc00240	Pyrimidine metabolism	3/60	55/8908	0.0059444	0.0876799	0.0758693	110257191/100621123/100526240	3
cGC4	ssc03430	Mismatch repair	2/60	21/8908	0.00862895	0.102218	0.0884493	692192/100156440	2
cGC4	ssc00310	Lysine degradation	3/60	63/8908	0.00866256	0.102218	0.0884493	397012/100515039/100525583	3
cGC4	ssc04115	p53 signaling pathway	3/60	73/8908	0.0129399	0.13881	0.120112	397662/100135668/100520739	3
cGC4	ssc01232	Nucleotide metabolism	3/60	82/8908	0.0176582	0.173639	0.150249	110257191/100621123/100526240	3
cGC4	ssc04218	Cellular senescence	4/60	154/8908	0.019814	0.173665	0.150272	397662/100135668/100627508/100157175	4
cGC4	ssc03410	Base excision repair	2/60	33/8908	0.0206043	0.173665	0.150272	445521/692192	2
cGC4	ssc04530	Tight junction	4/60	165/8908	0.0247975	0.195074	0.168797	396738/692192/100145903/733594	4
cGC4	ssc05132	Salmonella infection	5/60	253/8908	0.0273004	0.20134	0.17422	396738/733594/733686/100516352/100623583	5
cGC4	ssc03440	Homologous recombination	2/60	40/8908	0.0295395	0.205039	0.17742	100141304/100626645	2
cGC4	ssc03420	Nucleotide excision repair	2/60	43/8908	0.0337624	0.210096	0.181796	692192/100156440	2
cGC4	ssc05012	Parkinson disease	5/60	268/8908	0.033829	0.210096	0.181796	102160861/733594/733686/100516352/100623583	5
cGC4	ssc05020	Prion disease	5/60	273/8908	0.0362049	0.213609	0.184836	102160861/733594/733686/100516352/100623583	5
cGC5	ssc03010	Ribosome	45/313	149/8908	1.95481e-30	5.53211e-28	4.97962e-28	733593/414422/396989/397047/414398/100627662/100037995/396768/100156811/414419/100517840/397598/100626973/100038029/100135671/733592/414418/100154456/100627537/100049695/100513643/100155444/397650/100513520/110259542/397607/100626041/414397/414392/396980/100518254/100624157/414395/100037996/396638/100037997/414420/414391/414390/397611/100517165/100038023/100736789/100622613/641351	45
cGC5	ssc05171	Coronavirus disease - COVID-19	50/313	251/8908	1.487e-24	2.1041e-22	1.89396e-22	445467/100037294/445013/733593/414422/396989/397047/414398/100627662/100037995/396768/100156811/414419/100517840/397598/100626973/100038029/100135671/733592/414418/100154456/100627537/100049695/100513643/100155444/397650/100513520/110259542/397607/100626041/414397/414392/396980/100518254/100624157/414395/100037996/396638/100037997/414420/414391/414390/397611/100517165/100038023/100736789/10062261…	50
cGC5	ssc04933	AGE-RAGE signaling pathway in diabetic complications	13/313	101/8908	4.88908e-05	0.00461204	0.00415143	100513811/100144492/100738123/100621403/396677/397077/445013/100533200/100155304/397550/397340/397078/100521837	13
cGC5	ssc04218	Cellular senescence	16/313	154/8908	9.71892e-05	0.00687614	0.00618942	100513811/397027/397162/780426/100144492/397077/733621/100517279/445013/100153233/100134969/100158185/403155/100155304/397078/100624279	16
cGC5	ssc01212	Fatty acid metabolism	8/313	57/8908	0.000782305	0.0442784	0.0398564	396931/100626793/100113422/100156446/100156927/100154372/100517533/396670	8
cGC5	ssc05166	Human T-cell leukemia virus 1 infection	17/313	225/8908	0.0024048	0.113426	0.102099	100513811/100152087/397162/780426/100144492/100626904/396617/445013/100134969/100158185/403155/100155304/397550/397340/397078/397020/396592	17
cGC5	ssc05223	Non-small cell lung cancer	8/313	70/8908	0.0030135	0.113731	0.102372	100513811/100144492/100515021/733621/445013/397550/397340/100517317	8
cGC5	ssc05418	Fluid shear stress and atherosclerosis	12/313	139/8908	0.0035301	0.113731	0.102372	100513811/397507/397117/445512/396742/100626904/397063/733607/100533200/100152754/397020/397581	12
cGC5	ssc00480	Glutathione metabolism	7/313	57/8908	0.00361688	0.113731	0.102372	100517647/397403/100519691/397117/397603/733607/399538	7
cGC5	ssc04110	Cell cycle	11/313	125/8908	0.00443708	0.117183	0.10548	100152087/397162/780426/100144492/110259225/100156170/100519878/110260638/100155304/100620214/397078	11
cGC5	ssc04510	Focal adhesion	15/313	200/8908	0.0045548	0.117183	0.10548	100517284/100513811/397162/780426/100738123/100621403/100514491/397491/397063/100134977/445013/396848/102166564/396974/100521837	15
cGC5	ssc04213	Longevity regulating pathway - multiple species	7/313	61/8908	0.0052979	0.118054	0.106264	100513811/397568/397077/733621/100156170/397491/397036	7
cGC5	ssc04659	Th17 cell differentiation	10/313	111/8908	0.00555276	0.118054	0.106264	396742/100626904/100037294/445013/100134969/100156637/100155304/397550/397340/397078	10
cGC5	ssc04142	Lysosome	11/313	130/8908	0.00595923	0.118054	0.106264	100049670/100512932/100520004/100141405/110262029/494565/100522993/100157226/100517533/414407/106504120	11
cGC5	ssc05208	Chemical carcinogenesis - reactive oxygen species	16/313	227/8908	0.00625725	0.118054	0.106264	396924/100513811/397568/100156967/397507/414425/733621/397117/445512/445013/733607/100154443/100516161/100158185/403155/397036	16
cGC5	ssc04979	Cholesterol metabolism	6/313	50/8908	0.007755	0.137167	0.123468	397628/397576/100126282/100514839/106504120/396592	6
cGC5	ssc04146	Peroxisome	8/313	86/8908	0.0104619	0.174159	0.156766	100113422/397568/397082/414425/397603/100134962/397273/397036	8
cGC5	ssc05225	Hepatocellular carcinoma	12/313	163/8908	0.0122111	0.191986	0.172812	100513811/100739604/100144492/100156555/397117/445512/445013/733607/100155304/100157302/397078/100622044	12
cGC5	ssc00604	Glycosphingolipid biosynthesis - ganglio series	3/313	15/8908	0.0142802	0.205842	0.185285	100516440/100627772/404690	3
cGC5	ssc01524	Platinum drug resistance	7/313	74/8908	0.0148663	0.205842	0.185285	100513811/397117/445013/733607/100624450/100156319/100522779	7
cGC5	ssc05220	Chronic myeloid leukemia	7/313	75/8908	0.0159199	0.205842	0.185285	100513811/100144492/100156170/445013/397550/397340/397078	7
cGC5	ssc04068	FoxO signaling pathway	10/313	130/8908	0.016059	0.205842	0.185285	100513811/397568/397162/397077/733621/397491/445013/100286877/100517317/397078	10
cGC5	ssc00071	Fatty acid degradation	5/313	43/8908	0.0167292	0.205842	0.185285	396931/100626793/100113422/100156446/100156927	5
cGC5	ssc04350	TGF-beta signaling pathway	8/313	95/8908	0.0183085	0.211134	0.190048	100154297/449001/100522839/445013/110260638/100155304/397078/110257437	8
cGC5	ssc01521	EGFR tyrosine kinase inhibitor resistance	7/313	78/8908	0.0193974	0.211134	0.190048	100513811/733621/100519331/397491/445013/102166564/100038023	7
cGC5	ssc03320	PPAR signaling pathway	7/313	78/8908	0.0193974	0.211134	0.190048	396931/100113422/100156446/397628/100126282/397212/396670	7

## Sheet: Table S7
Table S7. Inter-subpopulation cell-cell communications among granulosa cells in AF75.
source	target	ligand	receptor	prob	pval	interaction_name	interaction_name_2	pathway_name	annotation	evidence
mGC3	cGC4	WNT10B	FZD4_LRP6	0.000790722	0	WNT10B_FZD4_LRP6	WNT10B - (FZD4+LRP6)	WNT	Secreted Signaling	KEGG: hsa04310; PMID: 23209147
mGC4	cGC4	WNT10B	FZD4_LRP6	0.000777084	0.01	WNT10B_FZD4_LRP6	WNT10B - (FZD4+LRP6)	WNT	Secreted Signaling	KEGG: hsa04310; PMID: 23209147
mGC3	mGC1	WNT10B	FZD4_LRP6	0.000738257	0	WNT10B_FZD4_LRP6	WNT10B - (FZD4+LRP6)	WNT	Secreted Signaling	KEGG: hsa04310; PMID: 23209147
mGC3	mGC2	WNT10B	FZD4_LRP6	0.00085178	0	WNT10B_FZD4_LRP6	WNT10B - (FZD4+LRP6)	WNT	Secreted Signaling	KEGG: hsa04310; PMID: 23209147
mGC4	mGC2	WNT10B	FZD4_LRP6	0.000837096	0.04	WNT10B_FZD4_LRP6	WNT10B - (FZD4+LRP6)	WNT	Secreted Signaling	KEGG: hsa04310; PMID: 23209147
mGC3	mGC4	WNT10B	FZD4_LRP6	0.00111352	0	WNT10B_FZD4_LRP6	WNT10B - (FZD4+LRP6)	WNT	Secreted Signaling	KEGG: hsa04310; PMID: 23209147
mGC4	mGC4	WNT10B	FZD4_LRP6	0.00109439	0.03	WNT10B_FZD4_LRP6	WNT10B - (FZD4+LRP6)	WNT	Secreted Signaling	KEGG: hsa04310; PMID: 23209147
mGC3	cGC2	WNT10B	FZD5_LRP6	0.000665027	0	WNT10B_FZD5_LRP6	WNT10B - (FZD5+LRP6)	WNT	Secreted Signaling	KEGG: hsa04310; PMID: 23209147
mGC3	cGC4	WNT10B	FZD5_LRP6	0.000765063	0	WNT10B_FZD5_LRP6	WNT10B - (FZD5+LRP6)	WNT	Secreted Signaling	KEGG: hsa04310; PMID: 23209147
mGC4	cGC4	WNT10B	FZD5_LRP6	0.000751865	0.03	WNT10B_FZD5_LRP6	WNT10B - (FZD5+LRP6)	WNT	Secreted Signaling	KEGG: hsa04310; PMID: 23209147
mGC3	mGC1	WNT10B	FZD5_LRP6	0.000734849	0	WNT10B_FZD5_LRP6	WNT10B - (FZD5+LRP6)	WNT	Secreted Signaling	KEGG: hsa04310; PMID: 23209147
mGC3	mGC4	WNT10B	FZD5_LRP6	0.000649815	0	WNT10B_FZD5_LRP6	WNT10B - (FZD5+LRP6)	WNT	Secreted Signaling	KEGG: hsa04310; PMID: 23209147
cGC1	cGC1	TGFA	EGFR	0.00390435	0	TGFA_EGFR	TGFA - EGFR	EGF	Secreted Signaling	KEGG: hsa04012
cGC4	cGC1	TGFA	EGFR	0.00337167	0.04	TGFA_EGFR	TGFA - EGFR	EGF	Secreted Signaling	KEGG: hsa04012
mGC1	cGC1	TGFA	EGFR	0.00361573	0	TGFA_EGFR	TGFA - EGFR	EGF	Secreted Signaling	KEGG: hsa04012
mGC2	cGC1	TGFA	EGFR	0.00404869	0	TGFA_EGFR	TGFA - EGFR	EGF	Secreted Signaling	KEGG: hsa04012
mGC3	cGC1	TGFA	EGFR	0.00422686	0	TGFA_EGFR	TGFA - EGFR	EGF	Secreted Signaling	KEGG: hsa04012
cGC1	cGC2	TGFA	EGFR	0.00397963	0	TGFA_EGFR	TGFA - EGFR	EGF	Secreted Signaling	KEGG: hsa04012
cGC4	cGC2	TGFA	EGFR	0.00343672	0.01	TGFA_EGFR	TGFA - EGFR	EGF	Secreted Signaling	KEGG: hsa04012
mGC1	cGC2	TGFA	EGFR	0.00368547	0	TGFA_EGFR	TGFA - EGFR	EGF	Secreted Signaling	KEGG: hsa04012
mGC2	cGC2	TGFA	EGFR	0.00412675	0	TGFA_EGFR	TGFA - EGFR	EGF	Secreted Signaling	KEGG: hsa04012
mGC3	cGC2	TGFA	EGFR	0.00430834	0	TGFA_EGFR	TGFA - EGFR	EGF	Secreted Signaling	KEGG: hsa04012
mGC1	cGC1	AREG	EGFR	0.0230694	0	AREG_EGFR	AREG - EGFR	EGF	Secreted Signaling	KEGG: hsa04012
mGC2	cGC1	AREG	EGFR	0.019605	0	AREG_EGFR	AREG - EGFR	EGF	Secreted Signaling	KEGG: hsa04012
mGC4	cGC1	AREG	EGFR	0.0211933	0	AREG_EGFR	AREG - EGFR	EGF	Secreted Signaling	KEGG: hsa04012
mGC1	cGC2	AREG	EGFR	0.0235055	0	AREG_EGFR	AREG - EGFR	EGF	Secreted Signaling	KEGG: hsa04012
mGC2	cGC2	AREG	EGFR	0.019977	0	AREG_EGFR	AREG - EGFR	EGF	Secreted Signaling	KEGG: hsa04012
mGC4	cGC2	AREG	EGFR	0.0215947	0	AREG_EGFR	AREG - EGFR	EGF	Secreted Signaling	KEGG: hsa04012
mGC1	cGC4	AREG	EGFR	0.0182759	0	AREG_EGFR	AREG - EGFR	EGF	Secreted Signaling	KEGG: hsa04012
mGC1	mGC2	AREG	EGFR	0.0172646	0	AREG_EGFR	AREG - EGFR	EGF	Secreted Signaling	KEGG: hsa04012
mGC1	mGC3	AREG	EGFR	0.0196661	0	AREG_EGFR	AREG - EGFR	EGF	Secreted Signaling	KEGG: hsa04012
cGC2	cGC1	EREG	EGFR	0.000847491	0	EREG_EGFR	EREG - EGFR	EGF	Secreted Signaling	KEGG: hsa04012
cGC4	cGC1	EREG	EGFR	0.000876349	0	EREG_EGFR	EREG - EGFR	EGF	Secreted Signaling	KEGG: hsa04012
cGC2	cGC2	EREG	EGFR	0.000863883	0	EREG_EGFR	EREG - EGFR	EGF	Secreted Signaling	KEGG: hsa04012
cGC4	cGC2	EREG	EGFR	0.000893298	0	EREG_EGFR	EREG - EGFR	EGF	Secreted Signaling	KEGG: hsa04012
cGC2	cGC4	EREG	EGFR	0.000668235	0	EREG_EGFR	EREG - EGFR	EGF	Secreted Signaling	KEGG: hsa04012
cGC4	cGC4	EREG	EGFR	0.000690993	0	EREG_EGFR	EREG - EGFR	EGF	Secreted Signaling	KEGG: hsa04012
cGC2	mGC1	EREG	EGFR	0.000553845	0	EREG_EGFR	EREG - EGFR	EGF	Secreted Signaling	KEGG: hsa04012
cGC4	mGC1	EREG	EGFR	0.000572709	0	EREG_EGFR	EREG - EGFR	EGF	Secreted Signaling	KEGG: hsa04012
cGC2	mGC2	EREG	EGFR	0.000630635	0	EREG_EGFR	EREG - EGFR	EGF	Secreted Signaling	KEGG: hsa04012
cGC4	mGC2	EREG	EGFR	0.000652113	0	EREG_EGFR	EREG - EGFR	EGF	Secreted Signaling	KEGG: hsa04012
cGC2	mGC3	EREG	EGFR	0.000720047	0	EREG_EGFR	EREG - EGFR	EGF	Secreted Signaling	KEGG: hsa04012
cGC4	mGC3	EREG	EGFR	0.000744568	0	EREG_EGFR	EREG - EGFR	EGF	Secreted Signaling	KEGG: hsa04012
cGC2	cGC2	VEGFA	FLT1	0.00167374	0	VEGFA_VEGFR1	VEGFA - VEGFR1	VEGF	Secreted Signaling	KEGG: hsa04370; PMID: 16633338
cGC4	cGC2	VEGFA	FLT1	0.00101603	0	VEGFA_VEGFR1	VEGFA - VEGFR1	VEGF	Secreted Signaling	KEGG: hsa04370; PMID: 16633338
cGC2	mGC4	VEGFA	FLT1	0.00132359	0	VEGFA_VEGFR1	VEGFA - VEGFR1	VEGF	Secreted Signaling	KEGG: hsa04370; PMID: 16633338
cGC4	mGC4	VEGFA	FLT1	0.000803359	0	VEGFA_VEGFR1	VEGFA - VEGFR1	VEGF	Secreted Signaling	KEGG: hsa04370; PMID: 16633338
mGC1	cGC1	NAMPT	ITGA5_ITGB1	0.0109424	0	NAMPT_ITGA5_ITGB1	NAMPT - (ITGA5+ITGB1)	VISFATIN	Secreted Signaling	PMID: 28490838
mGC2	cGC1	NAMPT	ITGA5_ITGB1	0.010647	0.02	NAMPT_ITGA5_ITGB1	NAMPT - (ITGA5+ITGB1)	VISFATIN	Secreted Signaling	PMID: 28490838
mGC4	cGC1	NAMPT	ITGA5_ITGB1	0.0230892	0.03	NAMPT_ITGA5_ITGB1	NAMPT - (ITGA5+ITGB1)	VISFATIN	Secreted Signaling	PMID: 28490838
cGC2	cGC2	NAMPT	ITGA5_ITGB1	0.0116756	0	NAMPT_ITGA5_ITGB1	NAMPT - (ITGA5+ITGB1)	VISFATIN	Secreted Signaling	PMID: 28490838
mGC1	cGC2	NAMPT	ITGA5_ITGB1	0.0118641	0	NAMPT_ITGA5_ITGB1	NAMPT - (ITGA5+ITGB1)	VISFATIN	Secreted Signaling	PMID: 28490838
mGC2	cGC2	NAMPT	ITGA5_ITGB1	0.0115441	0	NAMPT_ITGA5_ITGB1	NAMPT - (ITGA5+ITGB1)	VISFATIN	Secreted Signaling	PMID: 28490838
mGC3	cGC2	NAMPT	ITGA5_ITGB1	0.0115944	0.01	NAMPT_ITGA5_ITGB1	NAMPT - (ITGA5+ITGB1)	VISFATIN	Secreted Signaling	PMID: 28490838
mGC4	cGC2	NAMPT	ITGA5_ITGB1	0.0250081	0.03	NAMPT_ITGA5_ITGB1	NAMPT - (ITGA5+ITGB1)	VISFATIN	Secreted Signaling	PMID: 28490838
cGC2	cGC4	NAMPT	ITGA5_ITGB1	0.0110497	0	NAMPT_ITGA5_ITGB1	NAMPT - (ITGA5+ITGB1)	VISFATIN	Secreted Signaling	PMID: 28490838
mGC1	cGC4	NAMPT	ITGA5_ITGB1	0.0112281	0	NAMPT_ITGA5_ITGB1	NAMPT - (ITGA5+ITGB1)	VISFATIN	Secreted Signaling	PMID: 28490838
mGC2	cGC4	NAMPT	ITGA5_ITGB1	0.0109251	0.01	NAMPT_ITGA5_ITGB1	NAMPT - (ITGA5+ITGB1)	VISFATIN	Secreted Signaling	PMID: 28490838
mGC3	cGC4	NAMPT	ITGA5_ITGB1	0.0109727	0.02	NAMPT_ITGA5_ITGB1	NAMPT - (ITGA5+ITGB1)	VISFATIN	Secreted Signaling	PMID: 28490838
mGC4	cGC4	NAMPT	ITGA5_ITGB1	0.0236845	0.03	NAMPT_ITGA5_ITGB1	NAMPT - (ITGA5+ITGB1)	VISFATIN	Secreted Signaling	PMID: 28490838
mGC4	mGC1	NAMPT	ITGA5_ITGB1	0.0203582	0.03	NAMPT_ITGA5_ITGB1	NAMPT - (ITGA5+ITGB1)	VISFATIN	Secreted Signaling	PMID: 28490838
mGC4	mGC2	NAMPT	ITGA5_ITGB1	0.0193946	0.03	NAMPT_ITGA5_ITGB1	NAMPT - (ITGA5+ITGB1)	VISFATIN	Secreted Signaling	PMID: 28490838
mGC4	mGC3	NAMPT	ITGA5_ITGB1	0.0195137	0.03	NAMPT_ITGA5_ITGB1	NAMPT - (ITGA5+ITGB1)	VISFATIN	Secreted Signaling	PMID: 28490838
mGC4	mGC4	NAMPT	ITGA5_ITGB1	0.0206914	0.03	NAMPT_ITGA5_ITGB1	NAMPT - (ITGA5+ITGB1)	VISFATIN	Secreted Signaling	PMID: 28490838
cGC2	cGC1	ANGPTL4	ITGA5_ITGB1	0.0124209	0	ANGPTL4_ITGA5_ITGB1	ANGPTL4 - (ITGA5+ITGB1)	ANGPTL	Secreted Signaling	PMID: 30049845
mGC1	cGC1	ANGPTL4	ITGA5_ITGB1	0.0101568	0	ANGPTL4_ITGA5_ITGB1	ANGPTL4 - (ITGA5+ITGB1)	ANGPTL	Secreted Signaling	PMID: 30049845
mGC3	cGC1	ANGPTL4	ITGA5_ITGB1	0.0116019	0	ANGPTL4_ITGA5_ITGB1	ANGPTL4 - (ITGA5+ITGB1)	ANGPTL	Secreted Signaling	PMID: 30049845
cGC2	cGC2	ANGPTL4	ITGA5_ITGB1	0.0134654	0	ANGPTL4_ITGA5_ITGB1	ANGPTL4 - (ITGA5+ITGB1)	ANGPTL	Secreted Signaling	PMID: 30049845
cGC4	cGC2	ANGPTL4	ITGA5_ITGB1	0.0107873	0	ANGPTL4_ITGA5_ITGB1	ANGPTL4 - (ITGA5+ITGB1)	ANGPTL	Secreted Signaling	PMID: 30049845
mGC1	cGC2	ANGPTL4	ITGA5_ITGB1	0.0110131	0	ANGPTL4_ITGA5_ITGB1	ANGPTL4 - (ITGA5+ITGB1)	ANGPTL	Secreted Signaling	PMID: 30049845
mGC3	cGC2	ANGPTL4	ITGA5_ITGB1	0.0125784	0	ANGPTL4_ITGA5_ITGB1	ANGPTL4 - (ITGA5+ITGB1)	ANGPTL	Secreted Signaling	PMID: 30049845
cGC2	cGC4	ANGPTL4	ITGA5_ITGB1	0.0127447	0	ANGPTL4_ITGA5_ITGB1	ANGPTL4 - (ITGA5+ITGB1)	ANGPTL	Secreted Signaling	PMID: 30049845
mGC1	cGC4	ANGPTL4	ITGA5_ITGB1	0.0104223	0	ANGPTL4_ITGA5_ITGB1	ANGPTL4 - (ITGA5+ITGB1)	ANGPTL	Secreted Signaling	PMID: 30049845
mGC3	cGC4	ANGPTL4	ITGA5_ITGB1	0.0119046	0	ANGPTL4_ITGA5_ITGB1	ANGPTL4 - (ITGA5+ITGB1)	ANGPTL	Secreted Signaling	PMID: 30049845
cGC2	mGC1	ANGPTL4	ITGA5_ITGB1	0.0109376	0	ANGPTL4_ITGA5_ITGB1	ANGPTL4 - (ITGA5+ITGB1)	ANGPTL	Secreted Signaling	PMID: 30049845
mGC1	mGC1	ANGPTL4	ITGA5_ITGB1	0.00894145	0	ANGPTL4_ITGA5_ITGB1	ANGPTL4 - (ITGA5+ITGB1)	ANGPTL	Secreted Signaling	PMID: 30049845
mGC3	mGC1	ANGPTL4	ITGA5_ITGB1	0.0102154	0.02	ANGPTL4_ITGA5_ITGB1	ANGPTL4 - (ITGA5+ITGB1)	ANGPTL	Secreted Signaling	PMID: 30049845
cGC2	mGC2	ANGPTL4	ITGA5_ITGB1	0.0104152	0	ANGPTL4_ITGA5_ITGB1	ANGPTL4 - (ITGA5+ITGB1)	ANGPTL	Secreted Signaling	PMID: 30049845
cGC2	mGC3	ANGPTL4	ITGA5_ITGB1	0.0104798	0	ANGPTL4_ITGA5_ITGB1	ANGPTL4 - (ITGA5+ITGB1)	ANGPTL	Secreted Signaling	PMID: 30049845
cGC2	mGC4	ANGPTL4	ITGA5_ITGB1	0.0111184	0	ANGPTL4_ITGA5_ITGB1	ANGPTL4 - (ITGA5+ITGB1)	ANGPTL	Secreted Signaling	PMID: 30049845
cGC2	cGC1	ANGPTL4	SDC1	0.021676	0	ANGPTL4_SDC1	ANGPTL4 - SDC1	ANGPTL	Secreted Signaling	PMID: 29017031
cGC4	cGC1	ANGPTL4	SDC1	0.0173937	0	ANGPTL4_SDC1	ANGPTL4 - SDC1	ANGPTL	Secreted Signaling	PMID: 29017031
mGC1	cGC1	ANGPTL4	SDC1	0.0177552	0	ANGPTL4_SDC1	ANGPTL4 - SDC1	ANGPTL	Secreted Signaling	PMID: 29017031
mGC3	cGC1	ANGPTL4	SDC1	0.0202592	0	ANGPTL4_SDC1	ANGPTL4 - SDC1	ANGPTL	Secreted Signaling	PMID: 29017031
cGC2	cGC2	ANGPTL4	SDC1	0.0228804	0	ANGPTL4_SDC1	ANGPTL4 - SDC1	ANGPTL	Secreted Signaling	PMID: 29017031
cGC4	cGC2	ANGPTL4	SDC1	0.0183646	0	ANGPTL4_SDC1	ANGPTL4 - SDC1	ANGPTL	Secreted Signaling	PMID: 29017031
mGC1	cGC2	ANGPTL4	SDC1	0.0187459	0	ANGPTL4_SDC1	ANGPTL4 - SDC1	ANGPTL	Secreted Signaling	PMID: 29017031
mGC3	cGC2	ANGPTL4	SDC1	0.0213866	0	ANGPTL4_SDC1	ANGPTL4 - SDC1	ANGPTL	Secreted Signaling	PMID: 29017031
cGC2	cGC4	ANGPTL4	SDC1	0.0196372	0	ANGPTL4_SDC1	ANGPTL4 - SDC1	ANGPTL	Secreted Signaling	PMID: 29017031
mGC1	cGC4	ANGPTL4	SDC1	0.0160791	0	ANGPTL4_SDC1	ANGPTL4 - SDC1	ANGPTL	Secreted Signaling	PMID: 29017031
mGC3	cGC4	ANGPTL4	SDC1	0.0183511	0	ANGPTL4_SDC1	ANGPTL4 - SDC1	ANGPTL	Secreted Signaling	PMID: 29017031
cGC2	mGC1	ANGPTL4	SDC1	0.0166358	0	ANGPTL4_SDC1	ANGPTL4 - SDC1	ANGPTL	Secreted Signaling	PMID: 29017031
cGC2	mGC2	ANGPTL4	SDC1	0.017668	0	ANGPTL4_SDC1	ANGPTL4 - SDC1	ANGPTL	Secreted Signaling	PMID: 29017031
mGC1	mGC2	ANGPTL4	SDC1	0.0144615	0.01	ANGPTL4_SDC1	ANGPTL4 - SDC1	ANGPTL	Secreted Signaling	PMID: 29017031
mGC3	mGC2	ANGPTL4	SDC1	0.0165088	0.03	ANGPTL4_SDC1	ANGPTL4 - SDC1	ANGPTL	Secreted Signaling	PMID: 29017031
cGC2	mGC3	ANGPTL4	SDC1	0.0151474	0.01	ANGPTL4_SDC1	ANGPTL4 - SDC1	ANGPTL	Secreted Signaling	PMID: 29017031
cGC2	cGC1	ANGPTL4	SDC2	0.00136827	0	ANGPTL4_SDC2	ANGPTL4 - SDC2	ANGPTL	Secreted Signaling	PMID: 29017031
cGC2	cGC2	ANGPTL4	SDC2	0.00161153	0.01	ANGPTL4_SDC2	ANGPTL4 - SDC2	ANGPTL	Secreted Signaling	PMID: 29017031
cGC4	cGC2	ANGPTL4	SDC2	0.00128794	0.01	ANGPTL4_SDC2	ANGPTL4 - SDC2	ANGPTL	Secreted Signaling	PMID: 29017031
mGC1	cGC2	ANGPTL4	SDC2	0.00131516	0.01	ANGPTL4_SDC2	ANGPTL4 - SDC2	ANGPTL	Secreted Signaling	PMID: 29017031
mGC3	cGC2	ANGPTL4	SDC2	0.00150418	0.01	ANGPTL4_SDC2	ANGPTL4 - SDC2	ANGPTL	Secreted Signaling	PMID: 29017031
cGC2	mGC1	ANGPTL4	SDC2	0.00279832	0	ANGPTL4_SDC2	ANGPTL4 - SDC2	ANGPTL	Secreted Signaling	PMID: 29017031
cGC4	mGC1	ANGPTL4	SDC2	0.00223696	0	ANGPTL4_SDC2	ANGPTL4 - SDC2	ANGPTL	Secreted Signaling	PMID: 29017031
mGC1	mGC1	ANGPTL4	SDC2	0.00228418	0	ANGPTL4_SDC2	ANGPTL4 - SDC2	ANGPTL	Secreted Signaling	PMID: 29017031
mGC3	mGC1	ANGPTL4	SDC2	0.00261212	0	ANGPTL4_SDC2	ANGPTL4 - SDC2	ANGPTL	Secreted Signaling	PMID: 29017031
cGC2	mGC2	ANGPTL4	SDC2	0.00135783	0	ANGPTL4_SDC2	ANGPTL4 - SDC2	ANGPTL	Secreted Signaling	PMID: 29017031
cGC2	cGC1	ANGPTL4	SDC4	0.0235443	0	ANGPTL4_SDC4	ANGPTL4 - SDC4	ANGPTL	Secreted Signaling	PMID: 29017031
mGC1	cGC1	ANGPTL4	SDC4	0.0192922	0.01	ANGPTL4_SDC4	ANGPTL4 - SDC4	ANGPTL	Secreted Signaling	PMID: 29017031
cGC2	cGC2	ANGPTL4	SDC4	0.0201097	0.02	ANGPTL4_SDC4	ANGPTL4 - SDC4	ANGPTL	Secreted Signaling	PMID: 29017031
cGC2	cGC4	ANGPTL4	SDC4	0.021537	0	ANGPTL4_SDC4	ANGPTL4 - SDC4	ANGPTL	Secreted Signaling	PMID: 29017031
cGC2	mGC1	ANGPTL4	SDC4	0.025801	0	ANGPTL4_SDC4	ANGPTL4 - SDC4	ANGPTL	Secreted Signaling	PMID: 29017031
mGC1	mGC1	ANGPTL4	SDC4	0.0211502	0	ANGPTL4_SDC4	ANGPTL4 - SDC4	ANGPTL	Secreted Signaling	PMID: 29017031
mGC3	mGC1	ANGPTL4	SDC4	0.0241212	0	ANGPTL4_SDC4	ANGPTL4 - SDC4	ANGPTL	Secreted Signaling	PMID: 29017031
cGC2	mGC2	ANGPTL4	SDC4	0.0244904	0	ANGPTL4_SDC4	ANGPTL4 - SDC4	ANGPTL	Secreted Signaling	PMID: 29017031
mGC1	mGC2	ANGPTL4	SDC4	0.020071	0	ANGPTL4_SDC4	ANGPTL4 - SDC4	ANGPTL	Secreted Signaling	PMID: 29017031
mGC3	mGC2	ANGPTL4	SDC4	0.022894	0.01	ANGPTL4_SDC4	ANGPTL4 - SDC4	ANGPTL	Secreted Signaling	PMID: 29017031
cGC2	mGC3	ANGPTL4	SDC4	0.0207888	0.01	ANGPTL4_SDC4	ANGPTL4 - SDC4	ANGPTL	Secreted Signaling	PMID: 29017031
cGC2	mGC4	ANGPTL4	SDC4	0.0250214	0	ANGPTL4_SDC4	ANGPTL4 - SDC4	ANGPTL	Secreted Signaling	PMID: 29017031
mGC1	mGC4	ANGPTL4	SDC4	0.0205082	0	ANGPTL4_SDC4	ANGPTL4 - SDC4	ANGPTL	Secreted Signaling	PMID: 29017031
mGC3	mGC4	ANGPTL4	SDC4	0.0233912	0	ANGPTL4_SDC4	ANGPTL4 - SDC4	ANGPTL	Secreted Signaling	PMID: 29017031
cGC1	cGC1	F2	F2R	0.00536166	0	F2_F2R	F2 - F2R	PARs	Secreted Signaling	KEGG: hsa04080
cGC1	cGC2	F2	F2R	0.00535934	0	F2_F2R	F2 - F2R	PARs	Secreted Signaling	KEGG: hsa04080
cGC1	cGC4	F2	F2R	0.00486693	0	F2_F2R	F2 - F2R	PARs	Secreted Signaling	KEGG: hsa04080
cGC1	mGC1	F2	F2R	0.0024623	0	F2_F2R	F2 - F2R	PARs	Secreted Signaling	KEGG: hsa04080
cGC1	mGC2	F2	F2R	0.00271418	0	F2_F2R	F2 - F2R	PARs	Secreted Signaling	KEGG: hsa04080
cGC1	mGC3	F2	F2R	0.000922499	0	F2_F2R	F2 - F2R	PARs	Secreted Signaling	KEGG: hsa04080
cGC1	mGC4	F2	F2R	0.000722709	0	F2_F2R	F2 - F2R	PARs	Secreted Signaling	KEGG: hsa04080
cGC1	cGC1	F2	F2RL1	0.000909155	0	F2_F2RL1	F2 - F2RL1	PARs	Secreted Signaling	KEGG: hsa04080
cGC1	cGC2	F2	F2RL1	0.000865071	0	F2_F2RL1	F2 - F2RL1	PARs	Secreted Signaling	KEGG: hsa04080
cGC1	cGC4	F2	F2RL1	0.000472513	0	F2_F2RL1	F2 - F2RL1	PARs	Secreted Signaling	KEGG: hsa04080
cGC1	mGC1	F2	F2RL1	0.000708475	0	F2_F2RL1	F2 - F2RL1	PARs	Secreted Signaling	KEGG: hsa04080
cGC1	mGC2	F2	F2RL1	0.000585163	0	F2_F2RL1	F2 - F2RL1	PARs	Secreted Signaling	KEGG: hsa04080
cGC1	mGC3	F2	F2RL1	0.0008641	0	F2_F2RL1	F2 - F2RL1	PARs	Secreted Signaling	KEGG: hsa04080
cGC1	mGC4	F2	F2RL1	0.000475717	0	F2_F2RL1	F2 - F2RL1	PARs	Secreted Signaling	KEGG: hsa04080
cGC1	cGC1	F2	PARD3	0.00250678	0	F2_PARD3	F2 - PARD3	PARs	Secreted Signaling	KEGG: hsa04080
cGC1	cGC2	F2	PARD3	0.000828104	0	F2_PARD3	F2 - PARD3	PARs	Secreted Signaling	KEGG: hsa04080
cGC1	cGC4	F2	PARD3	0.00233771	0	F2_PARD3	F2 - PARD3	PARs	Secreted Signaling	KEGG: hsa04080
cGC1	mGC1	F2	PARD3	0.0028983	0	F2_PARD3	F2 - PARD3	PARs	Secreted Signaling	KEGG: hsa04080
cGC1	mGC2	F2	PARD3	0.00277111	0	F2_PARD3	F2 - PARD3	PARs	Secreted Signaling	KEGG: hsa04080
cGC1	mGC3	F2	PARD3	0.00301422	0	F2_PARD3	F2 - PARD3	PARs	Secreted Signaling	KEGG: hsa04080
cGC1	mGC4	F2	PARD3	0.00142323	0	F2_PARD3	F2 - PARD3	PARs	Secreted Signaling	KEGG: hsa04080
mGC1	cGC1	GRN	SORT1	0.00290322	0.04	GRN_SORT1	GRN - SORT1	GRN	Secreted Signaling	PMID: 29555433
cGC1	mGC1	GRN	SORT1	0.00320337	0.01	GRN_SORT1	GRN - SORT1	GRN	Secreted Signaling	PMID: 29555433
mGC1	mGC1	GRN	SORT1	0.00305307	0	GRN_SORT1	GRN - SORT1	GRN	Secreted Signaling	PMID: 29555433
mGC1	mGC2	GRN	SORT1	0.00295918	0.02	GRN_SORT1	GRN - SORT1	GRN	Secreted Signaling	PMID: 29555433
cGC1	mGC4	GRN	SORT1	0.00666445	0.04	GRN_SORT1	GRN - SORT1	GRN	Secreted Signaling	PMID: 29555433
mGC1	mGC4	GRN	SORT1	0.00635279	0.02	GRN_SORT1	GRN - SORT1	GRN	Secreted Signaling	PMID: 29555433
cGC1	mGC1	PROS1	AXL	0.00483839	0	PROS1_AXL	PROS1 - AXL	PROS	Secreted Signaling	PMID: 29531161
mGC1	mGC1	PROS1	AXL	0.00522231	0	PROS1_AXL	PROS1 - AXL	PROS	Secreted Signaling	PMID: 29531161
mGC2	mGC1	PROS1	AXL	0.00493461	0	PROS1_AXL	PROS1 - AXL	PROS	Secreted Signaling	PMID: 29531161
mGC3	mGC1	PROS1	AXL	0.00529831	0.04	PROS1_AXL	PROS1 - AXL	PROS	Secreted Signaling	PMID: 29531161
mGC1	mGC2	PROS1	AXL	0.00463141	0	PROS1_AXL	PROS1 - AXL	PROS	Secreted Signaling	PMID: 29531161
mGC1	mGC3	PROS1	AXL	0.00498904	0	PROS1_AXL	PROS1 - AXL	PROS	Secreted Signaling	PMID: 29531161
mGC2	mGC3	PROS1	AXL	0.00471412	0.02	PROS1_AXL	PROS1 - AXL	PROS	Secreted Signaling	PMID: 29531161
mGC3	mGC3	PROS1	AXL	0.00506166	0.04	PROS1_AXL	PROS1 - AXL	PROS	Secreted Signaling	PMID: 29531161
cGC1	cGC1	COL4A2	ITGA2_ITGB1	0.0876002	0	COL4A2_ITGA2_ITGB1	COL4A2 - (ITGA2+ITGB1)	COLLAGEN	ECM-Receptor	KEGG: hsa04512
cGC1	cGC2	COL4A2	ITGA2_ITGB1	0.0900835	0	COL4A2_ITGA2_ITGB1	COL4A2 - (ITGA2+ITGB1)	COLLAGEN	ECM-Receptor	KEGG: hsa04512
cGC1	mGC1	COL4A2	ITGA2_ITGB1	0.108322	0	COL4A2_ITGA2_ITGB1	COL4A2 - (ITGA2+ITGB1)	COLLAGEN	ECM-Receptor	KEGG: hsa04512
cGC2	mGC1	COL4A2	ITGA2_ITGB1	0.0985608	0	COL4A2_ITGA2_ITGB1	COL4A2 - (ITGA2+ITGB1)	COLLAGEN	ECM-Receptor	KEGG: hsa04512
cGC4	mGC1	COL4A2	ITGA2_ITGB1	0.0941938	0	COL4A2_ITGA2_ITGB1	COL4A2 - (ITGA2+ITGB1)	COLLAGEN	ECM-Receptor	KEGG: hsa04512
mGC2	mGC1	COL4A2	ITGA2_ITGB1	0.0944062	0	COL4A2_ITGA2_ITGB1	COL4A2 - (ITGA2+ITGB1)	COLLAGEN	ECM-Receptor	KEGG: hsa04512
cGC1	mGC2	COL4A2	ITGA2_ITGB1	0.0957171	0	COL4A2_ITGA2_ITGB1	COL4A2 - (ITGA2+ITGB1)	COLLAGEN	ECM-Receptor	KEGG: hsa04512
cGC2	mGC2	COL4A2	ITGA2_ITGB1	0.0869806	0.01	COL4A2_ITGA2_ITGB1	COL4A2 - (ITGA2+ITGB1)	COLLAGEN	ECM-Receptor	KEGG: hsa04512
cGC1	mGC3	COL4A2	ITGA2_ITGB1	0.108276	0	COL4A2_ITGA2_ITGB1	COL4A2 - (ITGA2+ITGB1)	COLLAGEN	ECM-Receptor	KEGG: hsa04512
cGC2	mGC3	COL4A2	ITGA2_ITGB1	0.0985178	0	COL4A2_ITGA2_ITGB1	COL4A2 - (ITGA2+ITGB1)	COLLAGEN	ECM-Receptor	KEGG: hsa04512
cGC4	mGC3	COL4A2	ITGA2_ITGB1	0.0941525	0	COL4A2_ITGA2_ITGB1	COL4A2 - (ITGA2+ITGB1)	COLLAGEN	ECM-Receptor	KEGG: hsa04512
mGC2	mGC3	COL4A2	ITGA2_ITGB1	0.0943648	0	COL4A2_ITGA2_ITGB1	COL4A2 - (ITGA2+ITGB1)	COLLAGEN	ECM-Receptor	KEGG: hsa04512
cGC1	mGC1	COL4A5	ITGA2_ITGB1	0.0313169	0	COL4A5_ITGA2_ITGB1	COL4A5 - (ITGA2+ITGB1)	COLLAGEN	ECM-Receptor	KEGG: hsa04512
mGC1	mGC1	COL4A5	ITGA2_ITGB1	0.0317535	0	COL4A5_ITGA2_ITGB1	COL4A5 - (ITGA2+ITGB1)	COLLAGEN	ECM-Receptor	KEGG: hsa04512
mGC2	mGC1	COL4A5	ITGA2_ITGB1	0.0327204	0	COL4A5_ITGA2_ITGB1	COL4A5 - (ITGA2+ITGB1)	COLLAGEN	ECM-Receptor	KEGG: hsa04512
mGC3	mGC1	COL4A5	ITGA2_ITGB1	0.0337903	0	COL4A5_ITGA2_ITGB1	COL4A5 - (ITGA2+ITGB1)	COLLAGEN	ECM-Receptor	KEGG: hsa04512
mGC2	mGC2	COL4A5	ITGA2_ITGB1	0.0286304	0.04	COL4A5_ITGA2_ITGB1	COL4A5 - (ITGA2+ITGB1)	COLLAGEN	ECM-Receptor	KEGG: hsa04512
cGC1	mGC3	COL4A5	ITGA2_ITGB1	0.0313023	0	COL4A5_ITGA2_ITGB1	COL4A5 - (ITGA2+ITGB1)	COLLAGEN	ECM-Receptor	KEGG: hsa04512
mGC1	mGC3	COL4A5	ITGA2_ITGB1	0.0317386	0	COL4A5_ITGA2_ITGB1	COL4A5 - (ITGA2+ITGB1)	COLLAGEN	ECM-Receptor	KEGG: hsa04512
mGC2	mGC3	COL4A5	ITGA2_ITGB1	0.0327051	0	COL4A5_ITGA2_ITGB1	COL4A5 - (ITGA2+ITGB1)	COLLAGEN	ECM-Receptor	KEGG: hsa04512
mGC3	mGC3	COL4A5	ITGA2_ITGB1	0.0337745	0	COL4A5_ITGA2_ITGB1	COL4A5 - (ITGA2+ITGB1)	COLLAGEN	ECM-Receptor	KEGG: hsa04512
mGC3	cGC1	LAMA1	ITGA2_ITGB1	0.0512561	0.03	LAMA1_ITGA2_ITGB1	LAMA1 - (ITGA2+ITGB1)	LAMININ	ECM-Receptor	KEGG: hsa04512
mGC3	cGC2	LAMA1	ITGA2_ITGB1	0.0527687	0.01	LAMA1_ITGA2_ITGB1	LAMA1 - (ITGA2+ITGB1)	LAMININ	ECM-Receptor	KEGG: hsa04512
cGC4	mGC1	LAMA1	ITGA2_ITGB1	0.0564252	0	LAMA1_ITGA2_ITGB1	LAMA1 - (ITGA2+ITGB1)	LAMININ	ECM-Receptor	KEGG: hsa04512
mGC2	mGC1	LAMA1	ITGA2_ITGB1	0.052901	0	LAMA1_ITGA2_ITGB1	LAMA1 - (ITGA2+ITGB1)	LAMININ	ECM-Receptor	KEGG: hsa04512
mGC3	mGC1	LAMA1	ITGA2_ITGB1	0.0639838	0	LAMA1_ITGA2_ITGB1	LAMA1 - (ITGA2+ITGB1)	LAMININ	ECM-Receptor	KEGG: hsa04512
cGC4	mGC2	LAMA1	ITGA2_ITGB1	0.0495237	0.03	LAMA1_ITGA2_ITGB1	LAMA1 - (ITGA2+ITGB1)	LAMININ	ECM-Receptor	KEGG: hsa04512
mGC2	mGC2	LAMA1	ITGA2_ITGB1	0.0464094	0.01	LAMA1_ITGA2_ITGB1	LAMA1 - (ITGA2+ITGB1)	LAMININ	ECM-Receptor	KEGG: hsa04512
mGC3	mGC2	LAMA1	ITGA2_ITGB1	0.0562129	0	LAMA1_ITGA2_ITGB1	LAMA1 - (ITGA2+ITGB1)	LAMININ	ECM-Receptor	KEGG: hsa04512
cGC4	mGC3	LAMA1	ITGA2_ITGB1	0.0563995	0	LAMA1_ITGA2_ITGB1	LAMA1 - (ITGA2+ITGB1)	LAMININ	ECM-Receptor	KEGG: hsa04512
mGC2	mGC3	LAMA1	ITGA2_ITGB1	0.0528768	0	LAMA1_ITGA2_ITGB1	LAMA1 - (ITGA2+ITGB1)	LAMININ	ECM-Receptor	KEGG: hsa04512
mGC3	mGC3	LAMA1	ITGA2_ITGB1	0.0639548	0	LAMA1_ITGA2_ITGB1	LAMA1 - (ITGA2+ITGB1)	LAMININ	ECM-Receptor	KEGG: hsa04512
cGC4	cGC1	LAMB2	ITGA2_ITGB1	0.0052442	0.01	LAMB2_ITGA2_ITGB1	LAMB2 - (ITGA2+ITGB1)	LAMININ	ECM-Receptor	KEGG: hsa04512
cGC4	cGC2	LAMB2	ITGA2_ITGB1	0.0054067	0.01	LAMB2_ITGA2_ITGB1	LAMB2 - (ITGA2+ITGB1)	LAMININ	ECM-Receptor	KEGG: hsa04512
cGC4	cGC4	LAMB2	ITGA2_ITGB1	0.00479333	0.01	LAMB2_ITGA2_ITGB1	LAMB2 - (ITGA2+ITGB1)	LAMININ	ECM-Receptor	KEGG: hsa04512
cGC4	mGC1	LAMB2	ITGA2_ITGB1	0.00662623	0.01	LAMB2_ITGA2_ITGB1	LAMB2 - (ITGA2+ITGB1)	LAMININ	ECM-Receptor	KEGG: hsa04512
cGC4	mGC2	LAMB2	ITGA2_ITGB1	0.00577845	0.01	LAMB2_ITGA2_ITGB1	LAMB2 - (ITGA2+ITGB1)	LAMININ	ECM-Receptor	KEGG: hsa04512
cGC4	mGC3	LAMB2	ITGA2_ITGB1	0.00662304	0.01	LAMB2_ITGA2_ITGB1	LAMB2 - (ITGA2+ITGB1)	LAMININ	ECM-Receptor	KEGG: hsa04512
cGC4	mGC4	LAMB2	ITGA2_ITGB1	0.0045028	0.01	LAMB2_ITGA2_ITGB1	LAMB2 - (ITGA2+ITGB1)	LAMININ	ECM-Receptor	KEGG: hsa04512
cGC1	mGC1	LAMC1	ITGA2_ITGB1	0.0696704	0	LAMC1_ITGA2_ITGB1	LAMC1 - (ITGA2+ITGB1)	LAMININ	ECM-Receptor	KEGG: hsa04512
cGC4	mGC1	LAMC1	ITGA2_ITGB1	0.06991	0	LAMC1_ITGA2_ITGB1	LAMC1 - (ITGA2+ITGB1)	LAMININ	ECM-Receptor	KEGG: hsa04512
mGC1	mGC1	LAMC1	ITGA2_ITGB1	0.071312	0	LAMC1_ITGA2_ITGB1	LAMC1 - (ITGA2+ITGB1)	LAMININ	ECM-Receptor	KEGG: hsa04512
mGC2	mGC1	LAMC1	ITGA2_ITGB1	0.0674034	0	LAMC1_ITGA2_ITGB1	LAMC1 - (ITGA2+ITGB1)	LAMININ	ECM-Receptor	KEGG: hsa04512
cGC1	mGC3	LAMC1	ITGA2_ITGB1	0.0696391	0	LAMC1_ITGA2_ITGB1	LAMC1 - (ITGA2+ITGB1)	LAMININ	ECM-Receptor	KEGG: hsa04512
cGC4	mGC3	LAMC1	ITGA2_ITGB1	0.0698785	0	LAMC1_ITGA2_ITGB1	LAMC1 - (ITGA2+ITGB1)	LAMININ	ECM-Receptor	KEGG: hsa04512
mGC1	mGC3	LAMC1	ITGA2_ITGB1	0.07128	0	LAMC1_ITGA2_ITGB1	LAMC1 - (ITGA2+ITGB1)	LAMININ	ECM-Receptor	KEGG: hsa04512
mGC2	mGC3	LAMC1	ITGA2_ITGB1	0.067373	0.02	LAMC1_ITGA2_ITGB1	LAMC1 - (ITGA2+ITGB1)	LAMININ	ECM-Receptor	KEGG: hsa04512
mGC1	cGC1	LAMC2	ITGA2_ITGB1	0.00666854	0.03	LAMC2_ITGA2_ITGB1	LAMC2 - (ITGA2+ITGB1)	LAMININ	ECM-Receptor	KEGG: hsa04512
mGC1	cGC2	LAMC2	ITGA2_ITGB1	0.00687487	0.03	LAMC2_ITGA2_ITGB1	LAMC2 - (ITGA2+ITGB1)	LAMININ	ECM-Receptor	KEGG: hsa04512
cGC1	mGC1	LAMC2	ITGA2_ITGB1	0.00802373	0	LAMC2_ITGA2_ITGB1	LAMC2 - (ITGA2+ITGB1)	LAMININ	ECM-Receptor	KEGG: hsa04512
mGC1	mGC1	LAMC2	ITGA2_ITGB1	0.00842275	0	LAMC2_ITGA2_ITGB1	LAMC2 - (ITGA2+ITGB1)	LAMININ	ECM-Receptor	KEGG: hsa04512
mGC1	mGC2	LAMC2	ITGA2_ITGB1	0.00734683	0	LAMC2_ITGA2_ITGB1	LAMC2 - (ITGA2+ITGB1)	LAMININ	ECM-Receptor	KEGG: hsa04512
cGC1	mGC3	LAMC2	ITGA2_ITGB1	0.00801988	0	LAMC2_ITGA2_ITGB1	LAMC2 - (ITGA2+ITGB1)	LAMININ	ECM-Receptor	KEGG: hsa04512
mGC1	mGC3	LAMC2	ITGA2_ITGB1	0.0084187	0	LAMC2_ITGA2_ITGB1	LAMC2 - (ITGA2+ITGB1)	LAMININ	ECM-Receptor	KEGG: hsa04512
cGC1	cGC2	LAMA1	ITGA6_ITGB1	0.0194805	0	LAMA1_ITGA6_ITGB1	LAMA1 - (ITGA6+ITGB1)	LAMININ	ECM-Receptor	KEGG: hsa04512
cGC2	cGC2	LAMA1	ITGA6_ITGB1	0.0153343	0	LAMA1_ITGA6_ITGB1	LAMA1 - (ITGA6+ITGB1)	LAMININ	ECM-Receptor	KEGG: hsa04512
cGC4	cGC2	LAMA1	ITGA6_ITGB1	0.0237034	0	LAMA1_ITGA6_ITGB1	LAMA1 - (ITGA6+ITGB1)	LAMININ	ECM-Receptor	KEGG: hsa04512
mGC1	cGC2	LAMA1	ITGA6_ITGB1	0.0174132	0	LAMA1_ITGA6_ITGB1	LAMA1 - (ITGA6+ITGB1)	LAMININ	ECM-Receptor	KEGG: hsa04512
mGC2	cGC2	LAMA1	ITGA6_ITGB1	0.0221749	0	LAMA1_ITGA6_ITGB1	LAMA1 - (ITGA6+ITGB1)	LAMININ	ECM-Receptor	KEGG: hsa04512
mGC3	cGC2	LAMA1	ITGA6_ITGB1	0.0270041	0	LAMA1_ITGA6_ITGB1	LAMA1 - (ITGA6+ITGB1)	LAMININ	ECM-Receptor	KEGG: hsa04512
mGC4	cGC2	LAMA1	ITGA6_ITGB1	0.0208959	0	LAMA1_ITGA6_ITGB1	LAMA1 - (ITGA6+ITGB1)	LAMININ	ECM-Receptor	KEGG: hsa04512
cGC1	cGC4	LAMA1	ITGA6_ITGB1	0.0177334	0	LAMA1_ITGA6_ITGB1	LAMA1 - (ITGA6+ITGB1)	LAMININ	ECM-Receptor	KEGG: hsa04512
cGC2	cGC4	LAMA1	ITGA6_ITGB1	0.0139538	0	LAMA1_ITGA6_ITGB1	LAMA1 - (ITGA6+ITGB1)	LAMININ	ECM-Receptor	KEGG: hsa04512
cGC4	cGC4	LAMA1	ITGA6_ITGB1	0.021586	0	LAMA1_ITGA6_ITGB1	LAMA1 - (ITGA6+ITGB1)	LAMININ	ECM-Receptor	KEGG: hsa04512
mGC1	cGC4	LAMA1	ITGA6_ITGB1	0.0158485	0	LAMA1_ITGA6_ITGB1	LAMA1 - (ITGA6+ITGB1)	LAMININ	ECM-Receptor	KEGG: hsa04512
mGC2	cGC4	LAMA1	ITGA6_ITGB1	0.0201912	0	LAMA1_ITGA6_ITGB1	LAMA1 - (ITGA6+ITGB1)	LAMININ	ECM-Receptor	KEGG: hsa04512
mGC3	cGC4	LAMA1	ITGA6_ITGB1	0.0245993	0	LAMA1_ITGA6_ITGB1	LAMA1 - (ITGA6+ITGB1)	LAMININ	ECM-Receptor	KEGG: hsa04512
mGC4	cGC4	LAMA1	ITGA6_ITGB1	0.0190244	0	LAMA1_ITGA6_ITGB1	LAMA1 - (ITGA6+ITGB1)	LAMININ	ECM-Receptor	KEGG: hsa04512
cGC1	mGC3	LAMA1	ITGA6_ITGB1	0.0207148	0	LAMA1_ITGA6_ITGB1	LAMA1 - (ITGA6+ITGB1)	LAMININ	ECM-Receptor	KEGG: hsa04512
cGC2	mGC3	LAMA1	ITGA6_ITGB1	0.0163104	0	LAMA1_ITGA6_ITGB1	LAMA1 - (ITGA6+ITGB1)	LAMININ	ECM-Receptor	KEGG: hsa04512
cGC4	mGC3	LAMA1	ITGA6_ITGB1	0.0251985	0	LAMA1_ITGA6_ITGB1	LAMA1 - (ITGA6+ITGB1)	LAMININ	ECM-Receptor	KEGG: hsa04512
mGC1	mGC3	LAMA1	ITGA6_ITGB1	0.018519	0	LAMA1_ITGA6_ITGB1	LAMA1 - (ITGA6+ITGB1)	LAMININ	ECM-Receptor	KEGG: hsa04512
mGC2	mGC3	LAMA1	ITGA6_ITGB1	0.0235759	0	LAMA1_ITGA6_ITGB1	LAMA1 - (ITGA6+ITGB1)	LAMININ	ECM-Receptor	KEGG: hsa04512
mGC3	mGC3	LAMA1	ITGA6_ITGB1	0.0287012	0	LAMA1_ITGA6_ITGB1	LAMA1 - (ITGA6+ITGB1)	LAMININ	ECM-Receptor	KEGG: hsa04512
mGC4	mGC3	LAMA1	ITGA6_ITGB1	0.0222179	0	LAMA1_ITGA6_ITGB1	LAMA1 - (ITGA6+ITGB1)	LAMININ	ECM-Receptor	KEGG: hsa04512
cGC1	mGC4	LAMA1	ITGA6_ITGB1	0.0208624	0.03	LAMA1_ITGA6_ITGB1	LAMA1 - (ITGA6+ITGB1)	LAMININ	ECM-Receptor	KEGG: hsa04512
cGC4	mGC4	LAMA1	ITGA6_ITGB1	0.0253772	0	LAMA1_ITGA6_ITGB1	LAMA1 - (ITGA6+ITGB1)	LAMININ	ECM-Receptor	KEGG: hsa04512
mGC2	mGC4	LAMA1	ITGA6_ITGB1	0.0237434	0	LAMA1_ITGA6_ITGB1	LAMA1 - (ITGA6+ITGB1)	LAMININ	ECM-Receptor	KEGG: hsa04512
mGC3	mGC4	LAMA1	ITGA6_ITGB1	0.0289041	0	LAMA1_ITGA6_ITGB1	LAMA1 - (ITGA6+ITGB1)	LAMININ	ECM-Receptor	KEGG: hsa04512
mGC4	mGC4	LAMA1	ITGA6_ITGB1	0.022376	0.03	LAMA1_ITGA6_ITGB1	LAMA1 - (ITGA6+ITGB1)	LAMININ	ECM-Receptor	KEGG: hsa04512
cGC4	cGC2	LAMB2	ITGA6_ITGB1	0.00270092	0	LAMB2_ITGA6_ITGB1	LAMB2 - (ITGA6+ITGB1)	LAMININ	ECM-Receptor	KEGG: hsa04512
cGC4	cGC4	LAMB2	ITGA6_ITGB1	0.00245493	0	LAMB2_ITGA6_ITGB1	LAMB2 - (ITGA6+ITGB1)	LAMININ	ECM-Receptor	KEGG: hsa04512
cGC4	mGC3	LAMB2	ITGA6_ITGB1	0.00287518	0	LAMB2_ITGA6_ITGB1	LAMB2 - (ITGA6+ITGB1)	LAMININ	ECM-Receptor	KEGG: hsa04512
cGC4	mGC4	LAMB2	ITGA6_ITGB1	0.00289604	0	LAMB2_ITGA6_ITGB1	LAMB2 - (ITGA6+ITGB1)	LAMININ	ECM-Receptor	KEGG: hsa04512
cGC1	cGC2	LAMC1	ITGA6_ITGB1	0.0295078	0	LAMC1_ITGA6_ITGB1	LAMC1 - (ITGA6+ITGB1)	LAMININ	ECM-Receptor	KEGG: hsa04512
cGC2	cGC2	LAMC1	ITGA6_ITGB1	0.0259117	0	LAMC1_ITGA6_ITGB1	LAMC1 - (ITGA6+ITGB1)	LAMININ	ECM-Receptor	KEGG: hsa04512
cGC4	cGC2	LAMC1	ITGA6_ITGB1	0.0296136	0	LAMC1_ITGA6_ITGB1	LAMC1 - (ITGA6+ITGB1)	LAMININ	ECM-Receptor	KEGG: hsa04512
mGC1	cGC2	LAMC1	ITGA6_ITGB1	0.0302338	0	LAMC1_ITGA6_ITGB1	LAMC1 - (ITGA6+ITGB1)	LAMININ	ECM-Receptor	KEGG: hsa04512
mGC2	cGC2	LAMC1	ITGA6_ITGB1	0.0285076	0	LAMC1_ITGA6_ITGB1	LAMC1 - (ITGA6+ITGB1)	LAMININ	ECM-Receptor	KEGG: hsa04512
mGC3	cGC2	LAMC1	ITGA6_ITGB1	0.0242179	0	LAMC1_ITGA6_ITGB1	LAMC1 - (ITGA6+ITGB1)	LAMININ	ECM-Receptor	KEGG: hsa04512
mGC4	cGC2	LAMC1	ITGA6_ITGB1	0.0277524	0	LAMC1_ITGA6_ITGB1	LAMC1 - (ITGA6+ITGB1)	LAMININ	ECM-Receptor	KEGG: hsa04512
cGC1	cGC4	LAMC1	ITGA6_ITGB1	0.0268861	0	LAMC1_ITGA6_ITGB1	LAMC1 - (ITGA6+ITGB1)	LAMININ	ECM-Receptor	KEGG: hsa04512
cGC2	cGC4	LAMC1	ITGA6_ITGB1	0.0236018	0	LAMC1_ITGA6_ITGB1	LAMC1 - (ITGA6+ITGB1)	LAMININ	ECM-Receptor	KEGG: hsa04512
cGC4	cGC4	LAMC1	ITGA6_ITGB1	0.0269828	0	LAMC1_ITGA6_ITGB1	LAMC1 - (ITGA6+ITGB1)	LAMININ	ECM-Receptor	KEGG: hsa04512
mGC1	cGC4	LAMC1	ITGA6_ITGB1	0.0275495	0	LAMC1_ITGA6_ITGB1	LAMC1 - (ITGA6+ITGB1)	LAMININ	ECM-Receptor	KEGG: hsa04512
mGC2	cGC4	LAMC1	ITGA6_ITGB1	0.0259724	0	LAMC1_ITGA6_ITGB1	LAMC1 - (ITGA6+ITGB1)	LAMININ	ECM-Receptor	KEGG: hsa04512
mGC3	cGC4	LAMC1	ITGA6_ITGB1	0.0220555	0	LAMC1_ITGA6_ITGB1	LAMC1 - (ITGA6+ITGB1)	LAMININ	ECM-Receptor	KEGG: hsa04512
mGC4	cGC4	LAMC1	ITGA6_ITGB1	0.0252827	0	LAMC1_ITGA6_ITGB1	LAMC1 - (ITGA6+ITGB1)	LAMININ	ECM-Receptor	KEGG: hsa04512
cGC1	mGC3	LAMC1	ITGA6_ITGB1	0.0313572	0	LAMC1_ITGA6_ITGB1	LAMC1 - (ITGA6+ITGB1)	LAMININ	ECM-Receptor	KEGG: hsa04512
cGC2	mGC3	LAMC1	ITGA6_ITGB1	0.0275421	0	LAMC1_ITGA6_ITGB1	LAMC1 - (ITGA6+ITGB1)	LAMININ	ECM-Receptor	KEGG: hsa04512
cGC4	mGC3	LAMC1	ITGA6_ITGB1	0.0314694	0	LAMC1_ITGA6_ITGB1	LAMC1 - (ITGA6+ITGB1)	LAMININ	ECM-Receptor	KEGG: hsa04512
mGC1	mGC3	LAMC1	ITGA6_ITGB1	0.0321272	0	LAMC1_ITGA6_ITGB1	LAMC1 - (ITGA6+ITGB1)	LAMININ	ECM-Receptor	KEGG: hsa04512
mGC2	mGC3	LAMC1	ITGA6_ITGB1	0.0302962	0	LAMC1_ITGA6_ITGB1	LAMC1 - (ITGA6+ITGB1)	LAMININ	ECM-Receptor	KEGG: hsa04512
mGC3	mGC3	LAMC1	ITGA6_ITGB1	0.0257445	0.01	LAMC1_ITGA6_ITGB1	LAMC1 - (ITGA6+ITGB1)	LAMININ	ECM-Receptor	KEGG: hsa04512
mGC4	mGC3	LAMC1	ITGA6_ITGB1	0.0294951	0	LAMC1_ITGA6_ITGB1	LAMC1 - (ITGA6+ITGB1)	LAMININ	ECM-Receptor	KEGG: hsa04512
cGC1	mGC4	LAMC1	ITGA6_ITGB1	0.0315782	0.01	LAMC1_ITGA6_ITGB1	LAMC1 - (ITGA6+ITGB1)	LAMININ	ECM-Receptor	KEGG: hsa04512
cGC4	mGC4	LAMC1	ITGA6_ITGB1	0.0316912	0.01	LAMC1_ITGA6_ITGB1	LAMC1 - (ITGA6+ITGB1)	LAMININ	ECM-Receptor	KEGG: hsa04512
mGC1	mGC4	LAMC1	ITGA6_ITGB1	0.0323534	0.01	LAMC1_ITGA6_ITGB1	LAMC1 - (ITGA6+ITGB1)	LAMININ	ECM-Receptor	KEGG: hsa04512
mGC2	mGC4	LAMC1	ITGA6_ITGB1	0.03051	0.03	LAMC1_ITGA6_ITGB1	LAMC1 - (ITGA6+ITGB1)	LAMININ	ECM-Receptor	KEGG: hsa04512
cGC1	cGC2	LAMC2	ITGA6_ITGB1	0.00327328	0	LAMC2_ITGA6_ITGB1	LAMC2 - (ITGA6+ITGB1)	LAMININ	ECM-Receptor	KEGG: hsa04512
mGC1	cGC2	LAMC2	ITGA6_ITGB1	0.00343688	0	LAMC2_ITGA6_ITGB1	LAMC2 - (ITGA6+ITGB1)	LAMININ	ECM-Receptor	KEGG: hsa04512
cGC1	cGC4	LAMC2	ITGA6_ITGB1	0.00297532	0	LAMC2_ITGA6_ITGB1	LAMC2 - (ITGA6+ITGB1)	LAMININ	ECM-Receptor	KEGG: hsa04512
mGC1	cGC4	LAMC2	ITGA6_ITGB1	0.00312407	0	LAMC2_ITGA6_ITGB1	LAMC2 - (ITGA6+ITGB1)	LAMININ	ECM-Receptor	KEGG: hsa04512
cGC1	mGC3	LAMC2	ITGA6_ITGB1	0.00348434	0	LAMC2_ITGA6_ITGB1	LAMC2 - (ITGA6+ITGB1)	LAMININ	ECM-Receptor	KEGG: hsa04512
mGC1	mGC3	LAMC2	ITGA6_ITGB1	0.00365845	0	LAMC2_ITGA6_ITGB1	LAMC2 - (ITGA6+ITGB1)	LAMININ	ECM-Receptor	KEGG: hsa04512
cGC1	mGC4	LAMC2	ITGA6_ITGB1	0.00350961	0	LAMC2_ITGA6_ITGB1	LAMC2 - (ITGA6+ITGB1)	LAMININ	ECM-Receptor	KEGG: hsa04512
mGC1	mGC4	LAMC2	ITGA6_ITGB1	0.00368497	0	LAMC2_ITGA6_ITGB1	LAMC2 - (ITGA6+ITGB1)	LAMININ	ECM-Receptor	KEGG: hsa04512
cGC1	mGC1	COL4A2	CD44	0.12434	0	COL4A2_CD44	COL4A2 - CD44	COLLAGEN	ECM-Receptor	KEGG: hsa04512
cGC2	mGC1	COL4A2	CD44	0.113319	0	COL4A2_CD44	COL4A2 - CD44	COLLAGEN	ECM-Receptor	KEGG: hsa04512
cGC4	mGC1	COL4A2	CD44	0.108377	0	COL4A2_CD44	COL4A2 - CD44	COLLAGEN	ECM-Receptor	KEGG: hsa04512
mGC2	mGC1	COL4A2	CD44	0.108617	0	COL4A2_CD44	COL4A2 - CD44	COLLAGEN	ECM-Receptor	KEGG: hsa04512
cGC1	mGC2	COL4A2	CD44	0.122413	0	COL4A2_CD44	COL4A2 - CD44	COLLAGEN	ECM-Receptor	KEGG: hsa04512
cGC2	mGC2	COL4A2	CD44	0.11154	0	COL4A2_CD44	COL4A2 - CD44	COLLAGEN	ECM-Receptor	KEGG: hsa04512
cGC4	mGC2	COL4A2	CD44	0.106666	0	COL4A2_CD44	COL4A2 - CD44	COLLAGEN	ECM-Receptor	KEGG: hsa04512
mGC2	mGC2	COL4A2	CD44	0.106903	0	COL4A2_CD44	COL4A2 - CD44	COLLAGEN	ECM-Receptor	KEGG: hsa04512
cGC1	mGC4	COL4A2	CD44	0.124055	0	COL4A2_CD44	COL4A2 - CD44	COLLAGEN	ECM-Receptor	KEGG: hsa04512
cGC2	mGC4	COL4A2	CD44	0.113056	0.02	COL4A2_CD44	COL4A2 - CD44	COLLAGEN	ECM-Receptor	KEGG: hsa04512
cGC1	mGC1	COL4A5	CD44	0.0364129	0	COL4A5_CD44	COL4A5 - CD44	COLLAGEN	ECM-Receptor	KEGG: hsa04512
mGC1	mGC1	COL4A5	CD44	0.0369178	0	COL4A5_CD44	COL4A5 - CD44	COLLAGEN	ECM-Receptor	KEGG: hsa04512
mGC2	mGC1	COL4A5	CD44	0.0380358	0	COL4A5_CD44	COL4A5 - CD44	COLLAGEN	ECM-Receptor	KEGG: hsa04512
mGC3	mGC1	COL4A5	CD44	0.0392725	0	COL4A5_CD44	COL4A5 - CD44	COLLAGEN	ECM-Receptor	KEGG: hsa04512
cGC1	mGC2	COL4A5	CD44	0.0357927	0	COL4A5_CD44	COL4A5 - CD44	COLLAGEN	ECM-Receptor	KEGG: hsa04512
mGC1	mGC2	COL4A5	CD44	0.0362893	0	COL4A5_CD44	COL4A5 - CD44	COLLAGEN	ECM-Receptor	KEGG: hsa04512
mGC2	mGC2	COL4A5	CD44	0.037389	0	COL4A5_CD44	COL4A5 - CD44	COLLAGEN	ECM-Receptor	KEGG: hsa04512
mGC3	mGC2	COL4A5	CD44	0.0386054	0	COL4A5_CD44	COL4A5 - CD44	COLLAGEN	ECM-Receptor	KEGG: hsa04512
mGC2	mGC4	COL4A5	CD44	0.03794	0.02	COL4A5_CD44	COL4A5 - CD44	COLLAGEN	ECM-Receptor	KEGG: hsa04512
cGC1	mGC1	LAMA1	CD44	0.0541029	0.02	LAMA1_CD44	LAMA1 - CD44	LAMININ	ECM-Receptor	KEGG: hsa04512
cGC4	mGC1	LAMA1	CD44	0.0653313	0	LAMA1_CD44	LAMA1 - CD44	LAMININ	ECM-Receptor	KEGG: hsa04512
mGC2	mGC1	LAMA1	CD44	0.061287	0	LAMA1_CD44	LAMA1 - CD44	LAMININ	ECM-Receptor	KEGG: hsa04512
mGC3	mGC1	LAMA1	CD44	0.0739894	0	LAMA1_CD44	LAMA1 - CD44	LAMININ	ECM-Receptor	KEGG: hsa04512
cGC4	mGC2	LAMA1	CD44	0.0642513	0	LAMA1_CD44	LAMA1 - CD44	LAMININ	ECM-Receptor	KEGG: hsa04512
mGC2	mGC2	LAMA1	CD44	0.0602695	0	LAMA1_CD44	LAMA1 - CD44	LAMININ	ECM-Receptor	KEGG: hsa04512
mGC3	mGC2	LAMA1	CD44	0.0727774	0	LAMA1_CD44	LAMA1 - CD44	LAMININ	ECM-Receptor	KEGG: hsa04512
cGC4	mGC4	LAMA1	CD44	0.0651714	0	LAMA1_CD44	LAMA1 - CD44	LAMININ	ECM-Receptor	KEGG: hsa04512
mGC2	mGC4	LAMA1	CD44	0.0611363	0	LAMA1_CD44	LAMA1 - CD44	LAMININ	ECM-Receptor	KEGG: hsa04512
mGC3	mGC4	LAMA1	CD44	0.07381	0	LAMA1_CD44	LAMA1 - CD44	LAMININ	ECM-Receptor	KEGG: hsa04512
cGC4	cGC1	LAMB2	CD44	0.00565802	0.01	LAMB2_CD44	LAMB2 - CD44	LAMININ	ECM-Receptor	KEGG: hsa04512
cGC4	cGC2	LAMB2	CD44	0.00487397	0.01	LAMB2_CD44	LAMB2 - CD44	LAMININ	ECM-Receptor	KEGG: hsa04512
cGC4	cGC4	LAMB2	CD44	0.00438361	0.01	LAMB2_CD44	LAMB2 - CD44	LAMININ	ECM-Receptor	KEGG: hsa04512
cGC4	mGC1	LAMB2	CD44	0.00773655	0.01	LAMB2_CD44	LAMB2 - CD44	LAMININ	ECM-Receptor	KEGG: hsa04512
cGC4	mGC2	LAMB2	CD44	0.00760091	0.01	LAMB2_CD44	LAMB2 - CD44	LAMININ	ECM-Receptor	KEGG: hsa04512
cGC4	mGC3	LAMB2	CD44	0.00608035	0.01	LAMB2_CD44	LAMB2 - CD44	LAMININ	ECM-Receptor	KEGG: hsa04512
cGC4	mGC4	LAMB2	CD44	0.00771645	0	LAMB2_CD44	LAMB2 - CD44	LAMININ	ECM-Receptor	KEGG: hsa04512
cGC1	mGC1	LAMC1	CD44	0.0804888	0	LAMC1_CD44	LAMC1 - CD44	LAMININ	ECM-Receptor	KEGG: hsa04512
cGC4	mGC1	LAMC1	CD44	0.0807623	0	LAMC1_CD44	LAMC1 - CD44	LAMININ	ECM-Receptor	KEGG: hsa04512
mGC1	mGC1	LAMC1	CD44	0.0823627	0	LAMC1_CD44	LAMC1 - CD44	LAMININ	ECM-Receptor	KEGG: hsa04512
mGC2	mGC1	LAMC1	CD44	0.0778992	0	LAMC1_CD44	LAMC1 - CD44	LAMININ	ECM-Receptor	KEGG: hsa04512
cGC1	mGC2	LAMC1	CD44	0.0791794	0	LAMC1_CD44	LAMC1 - CD44	LAMININ	ECM-Receptor	KEGG: hsa04512
cGC4	mGC2	LAMC1	CD44	0.0794489	0	LAMC1_CD44	LAMC1 - CD44	LAMININ	ECM-Receptor	KEGG: hsa04512
mGC1	mGC2	LAMC1	CD44	0.0810256	0	LAMC1_CD44	LAMC1 - CD44	LAMININ	ECM-Receptor	KEGG: hsa04512
mGC2	mGC2	LAMC1	CD44	0.0766285	0	LAMC1_CD44	LAMC1 - CD44	LAMININ	ECM-Receptor	KEGG: hsa04512
cGC1	mGC1	LAMC2	CD44	0.00936601	0	LAMC2_CD44	LAMC2 - CD44	LAMININ	ECM-Receptor	KEGG: hsa04512
mGC1	mGC1	LAMC2	CD44	0.00983112	0	LAMC2_CD44	LAMC2 - CD44	LAMININ	ECM-Receptor	KEGG: hsa04512
cGC1	mGC2	LAMC2	CD44	0.00920207	0	LAMC2_CD44	LAMC2 - CD44	LAMININ	ECM-Receptor	KEGG: hsa04512
mGC1	mGC2	LAMC2	CD44	0.00965912	0	LAMC2_CD44	LAMC2 - CD44	LAMININ	ECM-Receptor	KEGG: hsa04512
cGC1	mGC4	LAMC2	CD44	0.00934172	0.04	LAMC2_CD44	LAMC2 - CD44	LAMININ	ECM-Receptor	KEGG: hsa04512
mGC1	mGC4	LAMC2	CD44	0.00980564	0	LAMC2_CD44	LAMC2 - CD44	LAMININ	ECM-Receptor	KEGG: hsa04512
cGC1	cGC1	COL4A2	SDC1	0.194479	0	COL4A2_SDC1	COL4A2 - SDC1	COLLAGEN	ECM-Receptor	KEGG: hsa04512
cGC2	cGC1	COL4A2	SDC1	0.178507	0	COL4A2_SDC1	COL4A2 - SDC1	COLLAGEN	ECM-Receptor	KEGG: hsa04512
cGC4	cGC1	COL4A2	SDC1	0.171271	0	COL4A2_SDC1	COL4A2 - SDC1	COLLAGEN	ECM-Receptor	KEGG: hsa04512
mGC1	cGC1	COL4A2	SDC1	0.154612	0	COL4A2_SDC1	COL4A2 - SDC1	COLLAGEN	ECM-Receptor	KEGG: hsa04512
mGC2	cGC1	COL4A2	SDC1	0.171624	0	COL4A2_SDC1	COL4A2 - SDC1	COLLAGEN	ECM-Receptor	KEGG: hsa04512
mGC3	cGC1	COL4A2	SDC1	0.151745	0.04	COL4A2_SDC1	COL4A2 - SDC1	COLLAGEN	ECM-Receptor	KEGG: hsa04512
mGC4	cGC1	COL4A2	SDC1	0.167386	0	COL4A2_SDC1	COL4A2 - SDC1	COLLAGEN	ECM-Receptor	KEGG: hsa04512
cGC1	cGC2	COL4A2	SDC1	0.203289	0	COL4A2_SDC1	COL4A2 - SDC1	COLLAGEN	ECM-Receptor	KEGG: hsa04512
cGC2	cGC2	COL4A2	SDC1	0.186762	0	COL4A2_SDC1	COL4A2 - SDC1	COLLAGEN	ECM-Receptor	KEGG: hsa04512
cGC4	cGC2	COL4A2	SDC1	0.179264	0	COL4A2_SDC1	COL4A2 - SDC1	COLLAGEN	ECM-Receptor	KEGG: hsa04512
mGC1	cGC2	COL4A2	SDC1	0.16198	0	COL4A2_SDC1	COL4A2 - SDC1	COLLAGEN	ECM-Receptor	KEGG: hsa04512
mGC2	cGC2	COL4A2	SDC1	0.17963	0	COL4A2_SDC1	COL4A2 - SDC1	COLLAGEN	ECM-Receptor	KEGG: hsa04512
mGC3	cGC2	COL4A2	SDC1	0.159001	0	COL4A2_SDC1	COL4A2 - SDC1	COLLAGEN	ECM-Receptor	KEGG: hsa04512
mGC4	cGC2	COL4A2	SDC1	0.175237	0	COL4A2_SDC1	COL4A2 - SDC1	COLLAGEN	ECM-Receptor	KEGG: hsa04512
cGC1	cGC4	COL4A2	SDC1	0.179163	0	COL4A2_SDC1	COL4A2 - SDC1	COLLAGEN	ECM-Receptor	KEGG: hsa04512
cGC2	cGC4	COL4A2	SDC1	0.164193	0	COL4A2_SDC1	COL4A2 - SDC1	COLLAGEN	ECM-Receptor	KEGG: hsa04512
cGC4	cGC4	COL4A2	SDC1	0.157426	0	COL4A2_SDC1	COL4A2 - SDC1	COLLAGEN	ECM-Receptor	KEGG: hsa04512
mGC2	cGC4	COL4A2	SDC1	0.157756	0	COL4A2_SDC1	COL4A2 - SDC1	COLLAGEN	ECM-Receptor	KEGG: hsa04512
cGC1	mGC1	COL4A2	SDC1	0.15565	0	COL4A2_SDC1	COL4A2 - SDC1	COLLAGEN	ECM-Receptor	KEGG: hsa04512
cGC1	mGC2	COL4A2	SDC1	0.163871	0	COL4A2_SDC1	COL4A2 - SDC1	COLLAGEN	ECM-Receptor	KEGG: hsa04512
cGC2	mGC2	COL4A2	SDC1	0.149945	0	COL4A2_SDC1	COL4A2 - SDC1	COLLAGEN	ECM-Receptor	KEGG: hsa04512
cGC1	cGC1	COL4A5	SDC1	0.0603724	0	COL4A5_SDC1	COL4A5 - SDC1	COLLAGEN	ECM-Receptor	KEGG: hsa04512
mGC1	cGC1	COL4A5	SDC1	0.0611884	0	COL4A5_SDC1	COL4A5 - SDC1	COLLAGEN	ECM-Receptor	KEGG: hsa04512
mGC2	cGC1	COL4A5	SDC1	0.0629933	0	COL4A5_SDC1	COL4A5 - SDC1	COLLAGEN	ECM-Receptor	KEGG: hsa04512
mGC3	cGC1	COL4A5	SDC1	0.0649866	0	COL4A5_SDC1	COL4A5 - SDC1	COLLAGEN	ECM-Receptor	KEGG: hsa04512
cGC1	cGC2	COL4A5	SDC1	0.063587	0	COL4A5_SDC1	COL4A5 - SDC1	COLLAGEN	ECM-Receptor	KEGG: hsa04512
mGC1	cGC2	COL4A5	SDC1	0.0644435	0	COL4A5_SDC1	COL4A5 - SDC1	COLLAGEN	ECM-Receptor	KEGG: hsa04512
mGC2	cGC2	COL4A5	SDC1	0.0663377	0	COL4A5_SDC1	COL4A5 - SDC1	COLLAGEN	ECM-Receptor	KEGG: hsa04512
mGC3	cGC2	COL4A5	SDC1	0.068429	0	COL4A5_SDC1	COL4A5 - SDC1	COLLAGEN	ECM-Receptor	KEGG: hsa04512
cGC1	cGC4	COL4A5	SDC1	0.054898	0	COL4A5_SDC1	COL4A5 - SDC1	COLLAGEN	ECM-Receptor	KEGG: hsa04512
mGC1	cGC4	COL4A5	SDC1	0.0556444	0	COL4A5_SDC1	COL4A5 - SDC1	COLLAGEN	ECM-Receptor	KEGG: hsa04512
mGC2	cGC4	COL4A5	SDC1	0.0572958	0	COL4A5_SDC1	COL4A5 - SDC1	COLLAGEN	ECM-Receptor	KEGG: hsa04512
mGC3	cGC4	COL4A5	SDC1	0.0591201	0.01	COL4A5_SDC1	COL4A5 - SDC1	COLLAGEN	ECM-Receptor	KEGG: hsa04512
mGC2	mGC2	COL4A5	SDC1	0.0517497	0	COL4A5_SDC1	COL4A5 - SDC1	COLLAGEN	ECM-Receptor	KEGG: hsa04512
cGC1	cGC1	THBS1	SDC1	0.123799	0	THBS1_SDC1	THBS1 - SDC1	THBS	ECM-Receptor	KEGG: hsa04512
cGC2	cGC1	THBS1	SDC1	0.250406	0	THBS1_SDC1	THBS1 - SDC1	THBS	ECM-Receptor	KEGG: hsa04512
cGC4	cGC1	THBS1	SDC1	0.10227	0	THBS1_SDC1	THBS1 - SDC1	THBS	ECM-Receptor	KEGG: hsa04512
cGC1	cGC2	THBS1	SDC1	0.129924	0	THBS1_SDC1	THBS1 - SDC1	THBS	ECM-Receptor	KEGG: hsa04512
cGC2	cGC2	THBS1	SDC1	0.26093	0	THBS1_SDC1	THBS1 - SDC1	THBS	ECM-Receptor	KEGG: hsa04512
cGC4	cGC2	THBS1	SDC1	0.107461	0	THBS1_SDC1	THBS1 - SDC1	THBS	ECM-Receptor	KEGG: hsa04512
cGC1	cGC4	THBS1	SDC1	0.113267	0	THBS1_SDC1	THBS1 - SDC1	THBS	ECM-Receptor	KEGG: hsa04512
cGC2	cGC4	THBS1	SDC1	0.231954	0	THBS1_SDC1	THBS1 - SDC1	THBS	ECM-Receptor	KEGG: hsa04512
cGC4	cGC4	THBS1	SDC1	0.0933742	0	THBS1_SDC1	THBS1 - SDC1	THBS	ECM-Receptor	KEGG: hsa04512
cGC1	mGC1	THBS1	SDC1	0.0973761	0	THBS1_SDC1	THBS1 - SDC1	THBS	ECM-Receptor	KEGG: hsa04512
cGC2	mGC1	THBS1	SDC1	0.203229	0	THBS1_SDC1	THBS1 - SDC1	THBS	ECM-Receptor	KEGG: hsa04512
cGC4	mGC1	THBS1	SDC1	0.0800226	0	THBS1_SDC1	THBS1 - SDC1	THBS	ECM-Receptor	KEGG: hsa04512
cGC1	mGC2	THBS1	SDC1	0.102894	0	THBS1_SDC1	THBS1 - SDC1	THBS	ECM-Receptor	KEGG: hsa04512
cGC2	mGC2	THBS1	SDC1	0.213327	0	THBS1_SDC1	THBS1 - SDC1	THBS	ECM-Receptor	KEGG: hsa04512
cGC4	mGC2	THBS1	SDC1	0.0846494	0	THBS1_SDC1	THBS1 - SDC1	THBS	ECM-Receptor	KEGG: hsa04512
cGC1	mGC3	THBS1	SDC1	0.0893202	0	THBS1_SDC1	THBS1 - SDC1	THBS	ECM-Receptor	KEGG: hsa04512
cGC2	mGC3	THBS1	SDC1	0.188242	0	THBS1_SDC1	THBS1 - SDC1	THBS	ECM-Receptor	KEGG: hsa04512
cGC4	mGC3	THBS1	SDC1	0.0732858	0	THBS1_SDC1	THBS1 - SDC1	THBS	ECM-Receptor	KEGG: hsa04512
cGC1	mGC4	THBS1	SDC1	0.0886593	0	THBS1_SDC1	THBS1 - SDC1	THBS	ECM-Receptor	KEGG: hsa04512
cGC2	mGC4	THBS1	SDC1	0.186999	0	THBS1_SDC1	THBS1 - SDC1	THBS	ECM-Receptor	KEGG: hsa04512
cGC4	mGC4	THBS1	SDC1	0.072734	0	THBS1_SDC1	THBS1 - SDC1	THBS	ECM-Receptor	KEGG: hsa04512
mGC1	cGC1	THBS3	SDC1	0.0194129	0	THBS3_SDC1	THBS3 - SDC1	THBS	ECM-Receptor	KEGG: hsa04512
mGC2	cGC1	THBS3	SDC1	0.0184619	0	THBS3_SDC1	THBS3 - SDC1	THBS	ECM-Receptor	KEGG: hsa04512
mGC3	cGC1	THBS3	SDC1	0.0185055	0	THBS3_SDC1	THBS3 - SDC1	THBS	ECM-Receptor	KEGG: hsa04512
cGC1	cGC2	THBS3	SDC1	0.016425	0	THBS3_SDC1	THBS3 - SDC1	THBS	ECM-Receptor	KEGG: hsa04512
mGC1	cGC2	THBS3	SDC1	0.0204941	0	THBS3_SDC1	THBS3 - SDC1	THBS	ECM-Receptor	KEGG: hsa04512
mGC2	cGC2	THBS3	SDC1	0.0194912	0	THBS3_SDC1	THBS3 - SDC1	THBS	ECM-Receptor	KEGG: hsa04512
mGC3	cGC2	THBS3	SDC1	0.0195372	0	THBS3_SDC1	THBS3 - SDC1	THBS	ECM-Receptor	KEGG: hsa04512
mGC1	cGC4	THBS3	SDC1	0.0175831	0	THBS3_SDC1	THBS3 - SDC1	THBS	ECM-Receptor	KEGG: hsa04512
mGC2	cGC4	THBS3	SDC1	0.0167202	0	THBS3_SDC1	THBS3 - SDC1	THBS	ECM-Receptor	KEGG: hsa04512
mGC1	mGC2	THBS3	SDC1	0.0158166	0	THBS3_SDC1	THBS3 - SDC1	THBS	ECM-Receptor	KEGG: hsa04512
cGC1	cGC1	COL4A2	SDC4	0.208073	0	COL4A2_SDC4	COL4A2 - SDC4	COLLAGEN	ECM-Receptor	KEGG: hsa04512
cGC2	cGC1	COL4A2	SDC4	0.191251	0.01	COL4A2_SDC4	COL4A2 - SDC4	COLLAGEN	ECM-Receptor	KEGG: hsa04512
cGC1	cGC4	COL4A2	SDC4	0.19345	0.01	COL4A2_SDC4	COL4A2 - SDC4	COLLAGEN	ECM-Receptor	KEGG: hsa04512
cGC1	mGC1	COL4A2	SDC4	0.22396	0	COL4A2_SDC4	COL4A2 - SDC4	COLLAGEN	ECM-Receptor	KEGG: hsa04512
cGC2	mGC1	COL4A2	SDC4	0.206188	0	COL4A2_SDC4	COL4A2 - SDC4	COLLAGEN	ECM-Receptor	KEGG: hsa04512
cGC4	mGC1	COL4A2	SDC4	0.1981	0	COL4A2_SDC4	COL4A2 - SDC4	COLLAGEN	ECM-Receptor	KEGG: hsa04512
mGC2	mGC1	COL4A2	SDC4	0.198495	0	COL4A2_SDC4	COL4A2 - SDC4	COLLAGEN	ECM-Receptor	KEGG: hsa04512
cGC1	mGC2	COL4A2	SDC4	0.214803	0	COL4A2_SDC4	COL4A2 - SDC4	COLLAGEN	ECM-Receptor	KEGG: hsa04512
cGC2	mGC2	COL4A2	SDC4	0.197572	0	COL4A2_SDC4	COL4A2 - SDC4	COLLAGEN	ECM-Receptor	KEGG: hsa04512
mGC2	mGC2	COL4A2	SDC4	0.190124	0	COL4A2_SDC4	COL4A2 - SDC4	COLLAGEN	ECM-Receptor	KEGG: hsa04512
cGC1	mGC4	COL4A2	SDC4	0.218537	0	COL4A2_SDC4	COL4A2 - SDC4	COLLAGEN	ECM-Receptor	KEGG: hsa04512
cGC2	mGC4	COL4A2	SDC4	0.201083	0	COL4A2_SDC4	COL4A2 - SDC4	COLLAGEN	ECM-Receptor	KEGG: hsa04512
mGC2	cGC1	COL4A5	SDC4	0.0681746	0.04	COL4A5_SDC4	COL4A5 - SDC4	COLLAGEN	ECM-Receptor	KEGG: hsa04512
cGC1	mGC1	COL4A5	SDC4	0.0713245	0	COL4A5_SDC4	COL4A5 - SDC4	COLLAGEN	ECM-Receptor	KEGG: hsa04512
mGC1	mGC1	COL4A5	SDC4	0.0722771	0	COL4A5_SDC4	COL4A5 - SDC4	COLLAGEN	ECM-Receptor	KEGG: hsa04512
mGC2	mGC1	COL4A5	SDC4	0.0743833	0	COL4A5_SDC4	COL4A5 - SDC4	COLLAGEN	ECM-Receptor	KEGG: hsa04512
mGC3	mGC1	COL4A5	SDC4	0.0767074	0.01	COL4A5_SDC4	COL4A5 - SDC4	COLLAGEN	ECM-Receptor	KEGG: hsa04512
mGC1	mGC2	COL4A5	SDC4	0.0687724	0	COL4A5_SDC4	COL4A5 - SDC4	COLLAGEN	ECM-Receptor	KEGG: hsa04512
mGC2	mGC2	COL4A5	SDC4	0.0707842	0	COL4A5_SDC4	COL4A5 - SDC4	COLLAGEN	ECM-Receptor	KEGG: hsa04512
mGC1	mGC4	COL4A5	SDC4	0.0701944	0.01	COL4A5_SDC4	COL4A5 - SDC4	COLLAGEN	ECM-Receptor	KEGG: hsa04512
mGC2	mGC4	COL4A5	SDC4	0.0722446	0.01	COL4A5_SDC4	COL4A5 - SDC4	COLLAGEN	ECM-Receptor	KEGG: hsa04512
mGC3	mGC4	COL4A5	SDC4	0.0745074	0.04	COL4A5_SDC4	COL4A5 - SDC4	COLLAGEN	ECM-Receptor	KEGG: hsa04512
cGC1	cGC1	THBS1	SDC4	0.13327	0	THBS1_SDC4	THBS1 - SDC4	THBS	ECM-Receptor	KEGG: hsa04512
cGC2	cGC1	THBS1	SDC4	0.266616	0	THBS1_SDC4	THBS1 - SDC4	THBS	ECM-Receptor	KEGG: hsa04512
cGC4	cGC1	THBS1	SDC4	0.110302	0	THBS1_SDC4	THBS1 - SDC4	THBS	ECM-Receptor	KEGG: hsa04512
cGC1	cGC2	THBS1	SDC4	0.115726	0	THBS1_SDC4	THBS1 - SDC4	THBS	ECM-Receptor	KEGG: hsa04512
cGC2	cGC2	THBS1	SDC4	0.236304	0	THBS1_SDC4	THBS1 - SDC4	THBS	ECM-Receptor	KEGG: hsa04512
cGC4	cGC2	THBS1	SDC4	0.0954482	0	THBS1_SDC4	THBS1 - SDC4	THBS	ECM-Receptor	KEGG: hsa04512
cGC1	cGC4	THBS1	SDC4	0.123087	0	THBS1_SDC4	THBS1 - SDC4	THBS	ECM-Receptor	KEGG: hsa04512
cGC2	cGC4	THBS1	SDC4	0.249174	0	THBS1_SDC4	THBS1 - SDC4	THBS	ECM-Receptor	KEGG: hsa04512
cGC4	cGC4	THBS1	SDC4	0.101668	0	THBS1_SDC4	THBS1 - SDC4	THBS	ECM-Receptor	KEGG: hsa04512
cGC1	mGC1	THBS1	SDC4	0.144488	0	THBS1_SDC4	THBS1 - SDC4	THBS	ECM-Receptor	KEGG: hsa04512
cGC2	mGC1	THBS1	SDC4	0.285363	0	THBS1_SDC4	THBS1 - SDC4	THBS	ECM-Receptor	KEGG: hsa04512
cGC4	mGC1	THBS1	SDC4	0.119854	0	THBS1_SDC4	THBS1 - SDC4	THBS	ECM-Receptor	KEGG: hsa04512
cGC1	mGC2	THBS1	SDC4	0.138003	0	THBS1_SDC4	THBS1 - SDC4	THBS	ECM-Receptor	KEGG: hsa04512
cGC2	mGC2	THBS1	SDC4	0.274583	0	THBS1_SDC4	THBS1 - SDC4	THBS	ECM-Receptor	KEGG: hsa04512
cGC4	mGC2	THBS1	SDC4	0.114326	0	THBS1_SDC4	THBS1 - SDC4	THBS	ECM-Receptor	KEGG: hsa04512
cGC1	mGC3	THBS1	SDC4	0.119241	0	THBS1_SDC4	THBS1 - SDC4	THBS	ECM-Receptor	KEGG: hsa04512
cGC2	mGC3	THBS1	SDC4	0.242477	0	THBS1_SDC4	THBS1 - SDC4	THBS	ECM-Receptor	KEGG: hsa04512
cGC4	mGC3	THBS1	SDC4	0.098416	0	THBS1_SDC4	THBS1 - SDC4	THBS	ECM-Receptor	KEGG: hsa04512
cGC1	mGC4	THBS1	SDC4	0.14064	0	THBS1_SDC4	THBS1 - SDC4	THBS	ECM-Receptor	KEGG: hsa04512
cGC2	mGC4	THBS1	SDC4	0.278986	0	THBS1_SDC4	THBS1 - SDC4	THBS	ECM-Receptor	KEGG: hsa04512
cGC4	mGC4	THBS1	SDC4	0.116572	0	THBS1_SDC4	THBS1 - SDC4	THBS	ECM-Receptor	KEGG: hsa04512
mGC1	cGC1	THBS3	SDC4	0.0210903	0.03	THBS3_SDC4	THBS3 - SDC4	THBS	ECM-Receptor	KEGG: hsa04512
mGC1	mGC1	THBS3	SDC4	0.0231174	0	THBS3_SDC4	THBS3 - SDC4	THBS	ECM-Receptor	KEGG: hsa04512
mGC2	mGC1	THBS3	SDC4	0.021989	0	THBS3_SDC4	THBS3 - SDC4	THBS	ECM-Receptor	KEGG: hsa04512
mGC1	mGC2	THBS3	SDC4	0.02194	0	THBS3_SDC4	THBS3 - SDC4	THBS	ECM-Receptor	KEGG: hsa04512
mGC1	mGC4	THBS3	SDC4	0.022417	0.01	THBS3_SDC4	THBS3 - SDC4	THBS	ECM-Receptor	KEGG: hsa04512
cGC1	cGC2	LAMA1	SV2C	0.00564444	0	LAMA1_SV2C	LAMA1 - SV2C	LAMININ	ECM-Receptor	KEGG: hsa04512
cGC2	cGC2	LAMA1	SV2C	0.00442981	0	LAMA1_SV2C	LAMA1 - SV2C	LAMININ	ECM-Receptor	KEGG: hsa04512
cGC4	cGC2	LAMA1	SV2C	0.00688912	0	LAMA1_SV2C	LAMA1 - SV2C	LAMININ	ECM-Receptor	KEGG: hsa04512
mGC1	cGC2	LAMA1	SV2C	0.0050379	0	LAMA1_SV2C	LAMA1 - SV2C	LAMININ	ECM-Receptor	KEGG: hsa04512
mGC2	cGC2	LAMA1	SV2C	0.00643773	0	LAMA1_SV2C	LAMA1 - SV2C	LAMININ	ECM-Receptor	KEGG: hsa04512
mGC3	cGC2	LAMA1	SV2C	0.00786729	0	LAMA1_SV2C	LAMA1 - SV2C	LAMININ	ECM-Receptor	KEGG: hsa04512
mGC4	cGC2	LAMA1	SV2C	0.00606079	0	LAMA1_SV2C	LAMA1 - SV2C	LAMININ	ECM-Receptor	KEGG: hsa04512
cGC4	cGC2	LAMB2	SV2C	0.000773191	0	LAMB2_SV2C	LAMB2 - SV2C	LAMININ	ECM-Receptor	KEGG: hsa04512
cGC1	cGC2	LAMC1	SV2C	0.0086124	0	LAMC1_SV2C	LAMC1 - SV2C	LAMININ	ECM-Receptor	KEGG: hsa04512
cGC2	cGC2	LAMC1	SV2C	0.00754303	0	LAMC1_SV2C	LAMC1 - SV2C	LAMININ	ECM-Receptor	KEGG: hsa04512
cGC4	cGC2	LAMC1	SV2C	0.00864396	0	LAMC1_SV2C	LAMC1 - SV2C	LAMININ	ECM-Receptor	KEGG: hsa04512
mGC1	cGC2	LAMC1	SV2C	0.00882898	0	LAMC1_SV2C	LAMC1 - SV2C	LAMININ	ECM-Receptor	KEGG: hsa04512
mGC2	cGC2	LAMC1	SV2C	0.0083144	0	LAMC1_SV2C	LAMC1 - SV2C	LAMININ	ECM-Receptor	KEGG: hsa04512
mGC3	cGC2	LAMC1	SV2C	0.00704126	0	LAMC1_SV2C	LAMC1 - SV2C	LAMININ	ECM-Receptor	KEGG: hsa04512
mGC4	cGC2	LAMC1	SV2C	0.0080897	0	LAMC1_SV2C	LAMC1 - SV2C	LAMININ	ECM-Receptor	KEGG: hsa04512
cGC1	cGC2	LAMC2	SV2C	0.000937425	0	LAMC2_SV2C	LAMC2 - SV2C	LAMININ	ECM-Receptor	KEGG: hsa04512
mGC1	cGC2	LAMC2	SV2C	0.000984393	0	LAMC2_SV2C	LAMC2 - SV2C	LAMININ	ECM-Receptor	KEGG: hsa04512
cGC1	cGC1	THBS1	CD47	0.00955258	0	THBS1_CD47	THBS1 - CD47	THBS	ECM-Receptor	KEGG: hsa04512
cGC2	cGC1	THBS1	CD47	0.0222948	0	THBS1_CD47	THBS1 - CD47	THBS	ECM-Receptor	KEGG: hsa04512
cGC4	cGC1	THBS1	CD47	0.00771641	0	THBS1_CD47	THBS1 - CD47	THBS	ECM-Receptor	KEGG: hsa04512
cGC1	cGC2	THBS1	CD47	0.0200055	0	THBS1_CD47	THBS1 - CD47	THBS	ECM-Receptor	KEGG: hsa04512
cGC2	cGC2	THBS1	CD47	0.0460426	0	THBS1_CD47	THBS1 - CD47	THBS	ECM-Receptor	KEGG: hsa04512
cGC4	cGC2	THBS1	CD47	0.0161929	0	THBS1_CD47	THBS1 - CD47	THBS	ECM-Receptor	KEGG: hsa04512
cGC1	cGC4	THBS1	CD47	0.021527	0	THBS1_CD47	THBS1 - CD47	THBS	ECM-Receptor	KEGG: hsa04512
cGC2	cGC4	THBS1	CD47	0.0494445	0	THBS1_CD47	THBS1 - CD47	THBS	ECM-Receptor	KEGG: hsa04512
cGC4	cGC4	THBS1	CD47	0.0174296	0	THBS1_CD47	THBS1 - CD47	THBS	ECM-Receptor	KEGG: hsa04512
cGC1	mGC1	THBS1	CD47	0.0183725	0	THBS1_CD47	THBS1 - CD47	THBS	ECM-Receptor	KEGG: hsa04512
cGC2	mGC1	THBS1	CD47	0.0423762	0	THBS1_CD47	THBS1 - CD47	THBS	ECM-Receptor	KEGG: hsa04512
cGC4	mGC1	THBS1	CD47	0.0148664	0	THBS1_CD47	THBS1 - CD47	THBS	ECM-Receptor	KEGG: hsa04512
cGC1	mGC2	THBS1	CD47	0.0177452	0	THBS1_CD47	THBS1 - CD47	THBS	ECM-Receptor	KEGG: hsa04512
cGC2	mGC2	THBS1	CD47	0.0409636	0	THBS1_CD47	THBS1 - CD47	THBS	ECM-Receptor	KEGG: hsa04512
cGC4	mGC2	THBS1	CD47	0.0143571	0	THBS1_CD47	THBS1 - CD47	THBS	ECM-Receptor	KEGG: hsa04512
cGC1	mGC3	THBS1	CD47	0.00881456	0	THBS1_CD47	THBS1 - CD47	THBS	ECM-Receptor	KEGG: hsa04512
cGC2	mGC3	THBS1	CD47	0.0205928	0	THBS1_CD47	THBS1 - CD47	THBS	ECM-Receptor	KEGG: hsa04512
cGC4	mGC3	THBS1	CD47	0.00711923	0	THBS1_CD47	THBS1 - CD47	THBS	ECM-Receptor	KEGG: hsa04512
cGC1	mGC4	THBS1	CD47	0.0272363	0	THBS1_CD47	THBS1 - CD47	THBS	ECM-Receptor	KEGG: hsa04512
cGC2	mGC4	THBS1	CD47	0.0620882	0	THBS1_CD47	THBS1 - CD47	THBS	ECM-Receptor	KEGG: hsa04512
cGC4	mGC4	THBS1	CD47	0.0220768	0	THBS1_CD47	THBS1 - CD47	THBS	ECM-Receptor	KEGG: hsa04512
mGC1	cGC4	THBS3	CD47	0.00307318	0.01	THBS3_CD47	THBS3 - CD47	THBS	ECM-Receptor	KEGG: hsa04512
mGC1	mGC4	THBS3	CD47	0.00390779	0.02	THBS3_CD47	THBS3 - CD47	THBS	ECM-Receptor	KEGG: hsa04512
mGC2	mGC4	THBS3	CD47	0.00371348	0.02	THBS3_CD47	THBS3 - CD47	THBS	ECM-Receptor	KEGG: hsa04512
mGC4	cGC1	AGRN	DAG1	0.0114028	0.04	AGRN_DAG1	AGRN - DAG1	AGRN	ECM-Receptor	KEGG: hsa04512
cGC1	mGC1	AGRN	DAG1	0.00456372	0	AGRN_DAG1	AGRN - DAG1	AGRN	ECM-Receptor	KEGG: hsa04512
mGC1	mGC1	AGRN	DAG1	0.00441269	0	AGRN_DAG1	AGRN - DAG1	AGRN	ECM-Receptor	KEGG: hsa04512
mGC2	mGC1	AGRN	DAG1	0.00433729	0	AGRN_DAG1	AGRN - DAG1	AGRN	ECM-Receptor	KEGG: hsa04512
mGC4	mGC1	AGRN	DAG1	0.0131148	0	AGRN_DAG1	AGRN - DAG1	AGRN	ECM-Receptor	KEGG: hsa04512
cGC1	mGC2	AGRN	DAG1	0.00445233	0	AGRN_DAG1	AGRN - DAG1	AGRN	ECM-Receptor	KEGG: hsa04512
mGC1	mGC2	AGRN	DAG1	0.00430498	0	AGRN_DAG1	AGRN - DAG1	AGRN	ECM-Receptor	KEGG: hsa04512
mGC2	mGC2	AGRN	DAG1	0.00423141	0.01	AGRN_DAG1	AGRN - DAG1	AGRN	ECM-Receptor	KEGG: hsa04512
mGC4	mGC2	AGRN	DAG1	0.0127974	0	AGRN_DAG1	AGRN - DAG1	AGRN	ECM-Receptor	KEGG: hsa04512
cGC1	mGC3	AGRN	DAG1	0.00444072	0.02	AGRN_DAG1	AGRN - DAG1	AGRN	ECM-Receptor	KEGG: hsa04512
mGC4	mGC3	AGRN	DAG1	0.0127643	0	AGRN_DAG1	AGRN - DAG1	AGRN	ECM-Receptor	KEGG: hsa04512
mGC4	mGC4	AGRN	DAG1	0.0130807	0	AGRN_DAG1	AGRN - DAG1	AGRN	ECM-Receptor	KEGG: hsa04512
cGC1	cGC1	HSPG2	DAG1	0.0126505	0	HSPG2_DAG1	HSPG2 - DAG1	HSPG	ECM-Receptor	KEGG: hsa04512
cGC2	cGC1	HSPG2	DAG1	0.0140228	0	HSPG2_DAG1	HSPG2 - DAG1	HSPG	ECM-Receptor	KEGG: hsa04512
cGC4	cGC1	HSPG2	DAG1	0.010582	0	HSPG2_DAG1	HSPG2 - DAG1	HSPG	ECM-Receptor	KEGG: hsa04512
cGC2	cGC2	HSPG2	DAG1	0.00499336	0.02	HSPG2_DAG1	HSPG2 - DAG1	HSPG	ECM-Receptor	KEGG: hsa04512
cGC1	cGC4	HSPG2	DAG1	0.0106516	0	HSPG2_DAG1	HSPG2 - DAG1	HSPG	ECM-Receptor	KEGG: hsa04512
cGC2	cGC4	HSPG2	DAG1	0.0118097	0	HSPG2_DAG1	HSPG2 - DAG1	HSPG	ECM-Receptor	KEGG: hsa04512
cGC4	cGC4	HSPG2	DAG1	0.00890697	0.03	HSPG2_DAG1	HSPG2 - DAG1	HSPG	ECM-Receptor	KEGG: hsa04512
cGC1	mGC1	HSPG2	DAG1	0.0145471	0	HSPG2_DAG1	HSPG2 - DAG1	HSPG	ECM-Receptor	KEGG: hsa04512
cGC2	mGC1	HSPG2	DAG1	0.0161218	0	HSPG2_DAG1	HSPG2 - DAG1	HSPG	ECM-Receptor	KEGG: hsa04512
cGC4	mGC1	HSPG2	DAG1	0.0121723	0	HSPG2_DAG1	HSPG2 - DAG1	HSPG	ECM-Receptor	KEGG: hsa04512
mGC2	mGC1	HSPG2	DAG1	0.00458703	0.01	HSPG2_DAG1	HSPG2 - DAG1	HSPG	ECM-Receptor	KEGG: hsa04512
cGC1	mGC2	HSPG2	DAG1	0.0141956	0	HSPG2_DAG1	HSPG2 - DAG1	HSPG	ECM-Receptor	KEGG: hsa04512
cGC2	mGC2	HSPG2	DAG1	0.0157328	0	HSPG2_DAG1	HSPG2 - DAG1	HSPG	ECM-Receptor	KEGG: hsa04512
cGC4	mGC2	HSPG2	DAG1	0.0118774	0	HSPG2_DAG1	HSPG2 - DAG1	HSPG	ECM-Receptor	KEGG: hsa04512
cGC1	mGC3	HSPG2	DAG1	0.0141589	0	HSPG2_DAG1	HSPG2 - DAG1	HSPG	ECM-Receptor	KEGG: hsa04512
cGC2	mGC3	HSPG2	DAG1	0.0156922	0	HSPG2_DAG1	HSPG2 - DAG1	HSPG	ECM-Receptor	KEGG: hsa04512
cGC4	mGC3	HSPG2	DAG1	0.0118467	0	HSPG2_DAG1	HSPG2 - DAG1	HSPG	ECM-Receptor	KEGG: hsa04512
cGC1	mGC4	HSPG2	DAG1	0.0145094	0	HSPG2_DAG1	HSPG2 - DAG1	HSPG	ECM-Receptor	KEGG: hsa04512
cGC2	mGC4	HSPG2	DAG1	0.01608	0	HSPG2_DAG1	HSPG2 - DAG1	HSPG	ECM-Receptor	KEGG: hsa04512
cGC4	mGC4	HSPG2	DAG1	0.0121406	0	HSPG2_DAG1	HSPG2 - DAG1	HSPG	ECM-Receptor	KEGG: hsa04512
mGC3	cGC1	LAMA1	DAG1	0.023952	0.01	LAMA1_DAG1	LAMA1 - DAG1	LAMININ	ECM-Receptor	KEGG: hsa04512
cGC4	mGC1	LAMA1	DAG1	0.0241365	0	LAMA1_DAG1	LAMA1 - DAG1	LAMININ	ECM-Receptor	KEGG: hsa04512
mGC2	mGC1	LAMA1	DAG1	0.0225807	0	LAMA1_DAG1	LAMA1 - DAG1	LAMININ	ECM-Receptor	KEGG: hsa04512
mGC3	mGC1	LAMA1	DAG1	0.0274958	0	LAMA1_DAG1	LAMA1 - DAG1	LAMININ	ECM-Receptor	KEGG: hsa04512
cGC4	mGC2	LAMA1	DAG1	0.0235588	0	LAMA1_DAG1	LAMA1 - DAG1	LAMININ	ECM-Receptor	KEGG: hsa04512
mGC2	mGC2	LAMA1	DAG1	0.0220394	0	LAMA1_DAG1	LAMA1 - DAG1	LAMININ	ECM-Receptor	KEGG: hsa04512
mGC3	mGC2	LAMA1	DAG1	0.0268398	0	LAMA1_DAG1	LAMA1 - DAG1	LAMININ	ECM-Receptor	KEGG: hsa04512
cGC4	mGC3	LAMA1	DAG1	0.0234985	0.01	LAMA1_DAG1	LAMA1 - DAG1	LAMININ	ECM-Receptor	KEGG: hsa04512
mGC2	mGC3	LAMA1	DAG1	0.0219829	0	LAMA1_DAG1	LAMA1 - DAG1	LAMININ	ECM-Receptor	KEGG: hsa04512
mGC3	mGC3	LAMA1	DAG1	0.0267714	0	LAMA1_DAG1	LAMA1 - DAG1	LAMININ	ECM-Receptor	KEGG: hsa04512
mGC3	mGC4	LAMA1	DAG1	0.0274254	0	LAMA1_DAG1	LAMA1 - DAG1	LAMININ	ECM-Receptor	KEGG: hsa04512
cGC4	cGC1	LAMB2	DAG1	0.00238891	0.01	LAMB2_DAG1	LAMB2 - DAG1	LAMININ	ECM-Receptor	KEGG: hsa04512
cGC4	cGC2	LAMB2	DAG1	0.000844246	0.01	LAMB2_DAG1	LAMB2 - DAG1	LAMININ	ECM-Receptor	KEGG: hsa04512
cGC4	cGC4	LAMB2	DAG1	0.00200814	0.01	LAMB2_DAG1	LAMB2 - DAG1	LAMININ	ECM-Receptor	KEGG: hsa04512
cGC4	mGC1	LAMB2	DAG1	0.00275135	0.01	LAMB2_DAG1	LAMB2 - DAG1	LAMININ	ECM-Receptor	KEGG: hsa04512
cGC4	mGC2	LAMB2	DAG1	0.00268408	0.01	LAMB2_DAG1	LAMB2 - DAG1	LAMININ	ECM-Receptor	KEGG: hsa04512
cGC4	mGC3	LAMB2	DAG1	0.00267707	0.01	LAMB2_DAG1	LAMB2 - DAG1	LAMININ	ECM-Receptor	KEGG: hsa04512
cGC4	mGC4	LAMB2	DAG1	0.00274412	0	LAMB2_DAG1	LAMB2 - DAG1	LAMININ	ECM-Receptor	KEGG: hsa04512
cGC1	mGC1	LAMC1	DAG1	0.0300436	0	LAMC1_DAG1	LAMC1 - DAG1	LAMININ	ECM-Receptor	KEGG: hsa04512
cGC4	mGC1	LAMC1	DAG1	0.0301513	0.01	LAMC1_DAG1	LAMC1 - DAG1	LAMININ	ECM-Receptor	KEGG: hsa04512
mGC1	mGC1	LAMC1	DAG1	0.0307824	0	LAMC1_DAG1	LAMC1 - DAG1	LAMININ	ECM-Receptor	KEGG: hsa04512
mGC2	mGC1	LAMC1	DAG1	0.0290258	0	LAMC1_DAG1	LAMC1 - DAG1	LAMININ	ECM-Receptor	KEGG: hsa04512
cGC1	mGC2	LAMC1	DAG1	0.0293287	0	LAMC1_DAG1	LAMC1 - DAG1	LAMININ	ECM-Receptor	KEGG: hsa04512
cGC4	mGC2	LAMC1	DAG1	0.0294339	0.04	LAMC1_DAG1	LAMC1 - DAG1	LAMININ	ECM-Receptor	KEGG: hsa04512
mGC1	mGC2	LAMC1	DAG1	0.0300505	0	LAMC1_DAG1	LAMC1 - DAG1	LAMININ	ECM-Receptor	KEGG: hsa04512
mGC1	cGC1	LAMC2	DAG1	0.00304011	0.02	LAMC2_DAG1	LAMC2 - DAG1	LAMININ	ECM-Receptor	KEGG: hsa04512
cGC1	mGC1	LAMC2	DAG1	0.00333436	0.01	LAMC2_DAG1	LAMC2 - DAG1	LAMININ	ECM-Receptor	KEGG: hsa04512
mGC1	mGC1	LAMC2	DAG1	0.003501	0	LAMC2_DAG1	LAMC2 - DAG1	LAMININ	ECM-Receptor	KEGG: hsa04512
cGC1	mGC2	LAMC2	DAG1	0.00325289	0.03	LAMC2_DAG1	LAMC2 - DAG1	LAMININ	ECM-Receptor	KEGG: hsa04512
mGC1	mGC2	LAMC2	DAG1	0.00341547	0	LAMC2_DAG1	LAMC2 - DAG1	LAMININ	ECM-Receptor	KEGG: hsa04512
cGC1	mGC3	LAMC2	DAG1	0.00324439	0.03	LAMC2_DAG1	LAMC2 - DAG1	LAMININ	ECM-Receptor	KEGG: hsa04512
mGC1	mGC3	LAMC2	DAG1	0.00340655	0	LAMC2_DAG1	LAMC2 - DAG1	LAMININ	ECM-Receptor	KEGG: hsa04512
mGC1	mGC4	LAMC2	DAG1	0.00349182	0.01	LAMC2_DAG1	LAMC2 - DAG1	LAMININ	ECM-Receptor	KEGG: hsa04512
mGC2	mGC1	CD99	CD99	0.0396192	0	CD99_CD99	CD99 - CD99	CD99	Cell-Cell Contact	KEGG: hsa04514
mGC3	mGC1	CD99	CD99	0.0417851	0.01	CD99_CD99	CD99 - CD99	CD99	Cell-Cell Contact	KEGG: hsa04514
mGC1	mGC2	CD99	CD99	0.0396192	0	CD99_CD99	CD99 - CD99	CD99	Cell-Cell Contact	KEGG: hsa04514
mGC2	mGC2	CD99	CD99	0.0450927	0	CD99_CD99	CD99 - CD99	CD99	Cell-Cell Contact	KEGG: hsa04514
mGC3	mGC2	CD99	CD99	0.047543	0	CD99_CD99	CD99 - CD99	CD99	Cell-Cell Contact	KEGG: hsa04514
mGC1	mGC3	CD99	CD99	0.0417851	0.01	CD99_CD99	CD99 - CD99	CD99	Cell-Cell Contact	KEGG: hsa04514
mGC2	mGC3	CD99	CD99	0.047543	0	CD99_CD99	CD99 - CD99	CD99	Cell-Cell Contact	KEGG: hsa04514
mGC3	mGC3	CD99	CD99	0.0501194	0	CD99_CD99	CD99 - CD99	CD99	Cell-Cell Contact	KEGG: hsa04514
mGC4	mGC3	CD99	CD99	0.0451933	0	CD99_CD99	CD99 - CD99	CD99	Cell-Cell Contact	KEGG: hsa04514
mGC3	mGC4	CD99	CD99	0.0451933	0	CD99_CD99	CD99 - CD99	CD99	Cell-Cell Contact	KEGG: hsa04514
mGC1	mGC1	CDH2	CDH2	0.248107	0	CDH2_CDH2	CDH2 - CDH2	CDH	Cell-Cell Contact	KEGG: hsa04514
mGC2	mGC1	CDH2	CDH2	0.24762	0	CDH2_CDH2	CDH2 - CDH2	CDH	Cell-Cell Contact	KEGG: hsa04514
mGC4	mGC1	CDH2	CDH2	0.252511	0	CDH2_CDH2	CDH2 - CDH2	CDH	Cell-Cell Contact	KEGG: hsa04514
mGC1	mGC2	CDH2	CDH2	0.24762	0	CDH2_CDH2	CDH2 - CDH2	CDH	Cell-Cell Contact	KEGG: hsa04514
mGC2	mGC2	CDH2	CDH2	0.247134	0	CDH2_CDH2	CDH2 - CDH2	CDH	Cell-Cell Contact	KEGG: hsa04514
mGC4	mGC2	CDH2	CDH2	0.252019	0.01	CDH2_CDH2	CDH2 - CDH2	CDH	Cell-Cell Contact	KEGG: hsa04514
mGC1	mGC4	CDH2	CDH2	0.252511	0	CDH2_CDH2	CDH2 - CDH2	CDH	Cell-Cell Contact	KEGG: hsa04514
mGC2	mGC4	CDH2	CDH2	0.252019	0.01	CDH2_CDH2	CDH2 - CDH2	CDH	Cell-Cell Contact	KEGG: hsa04514
mGC4	mGC4	CDH2	CDH2	0.256967	0.04	CDH2_CDH2	CDH2 - CDH2	CDH	Cell-Cell Contact	KEGG: hsa04514
cGC4	cGC4	EFNB1	EPHB4	0.0004773	0	EFNB1_EPHB4	EFNB1 - EPHB4	EPHB	Cell-Cell Contact	PMID: 15114347
cGC4	cGC4	EFNB2	EPHB4	0.000561414	0	EFNB2_EPHB4	EFNB2 - EPHB4	EPHB	Cell-Cell Contact	PMID: 15114347
mGC1	cGC4	EFNB2	EPHB4	0.000851872	0	EFNB2_EPHB4	EFNB2 - EPHB4	EPHB	Cell-Cell Contact	PMID: 15114347
mGC2	cGC4	EFNB2	EPHB4	0.000764628	0	EFNB2_EPHB4	EFNB2 - EPHB4	EPHB	Cell-Cell Contact	PMID: 15114347
mGC3	cGC4	EFNB2	EPHB4	0.000853548	0	EFNB2_EPHB4	EFNB2 - EPHB4	EPHB	Cell-Cell Contact	PMID: 15114347
mGC4	cGC4	EFNB2	EPHB4	0.00144821	0	EFNB2_EPHB4	EFNB2 - EPHB4	EPHB	Cell-Cell Contact	PMID: 15114347
cGC1	cGC1	JAM2	ITGAV_ITGB1	0.0875791	0	JAM2_ITGAV_ITGB1	JAM2 - (ITGAV+ITGB1)	JAM	Cell-Cell Contact	KEGG: hsa04514
cGC2	cGC1	JAM2	ITGAV_ITGB1	0.0597001	0	JAM2_ITGAV_ITGB1	JAM2 - (ITGAV+ITGB1)	JAM	Cell-Cell Contact	KEGG: hsa04514
cGC4	cGC1	JAM2	ITGAV_ITGB1	0.0658957	0	JAM2_ITGAV_ITGB1	JAM2 - (ITGAV+ITGB1)	JAM	Cell-Cell Contact	KEGG: hsa04514
cGC1	cGC2	JAM2	ITGAV_ITGB1	0.0857639	0	JAM2_ITGAV_ITGB1	JAM2 - (ITGAV+ITGB1)	JAM	Cell-Cell Contact	KEGG: hsa04514
cGC2	cGC2	JAM2	ITGAV_ITGB1	0.0584256	0	JAM2_ITGAV_ITGB1	JAM2 - (ITGAV+ITGB1)	JAM	Cell-Cell Contact	KEGG: hsa04514
cGC4	cGC2	JAM2	ITGAV_ITGB1	0.0644981	0	JAM2_ITGAV_ITGB1	JAM2 - (ITGAV+ITGB1)	JAM	Cell-Cell Contact	KEGG: hsa04514
cGC1	cGC4	JAM2	ITGAV_ITGB1	0.0862535	0	JAM2_ITGAV_ITGB1	JAM2 - (ITGAV+ITGB1)	JAM	Cell-Cell Contact	KEGG: hsa04514
cGC2	cGC4	JAM2	ITGAV_ITGB1	0.0587692	0	JAM2_ITGAV_ITGB1	JAM2 - (ITGAV+ITGB1)	JAM	Cell-Cell Contact	KEGG: hsa04514
cGC4	cGC4	JAM2	ITGAV_ITGB1	0.064875	0	JAM2_ITGAV_ITGB1	JAM2 - (ITGAV+ITGB1)	JAM	Cell-Cell Contact	KEGG: hsa04514
cGC1	mGC1	JAM2	ITGAV_ITGB1	0.0979738	0	JAM2_ITGAV_ITGB1	JAM2 - (ITGAV+ITGB1)	JAM	Cell-Cell Contact	KEGG: hsa04514
cGC2	mGC1	JAM2	ITGAV_ITGB1	0.0670289	0	JAM2_ITGAV_ITGB1	JAM2 - (ITGAV+ITGB1)	JAM	Cell-Cell Contact	KEGG: hsa04514
cGC4	mGC1	JAM2	ITGAV_ITGB1	0.0739254	0	JAM2_ITGAV_ITGB1	JAM2 - (ITGAV+ITGB1)	JAM	Cell-Cell Contact	KEGG: hsa04514
mGC2	mGC1	JAM2	ITGAV_ITGB1	0.0562359	0	JAM2_ITGAV_ITGB1	JAM2 - (ITGAV+ITGB1)	JAM	Cell-Cell Contact	KEGG: hsa04514
cGC1	mGC2	JAM2	ITGAV_ITGB1	0.0904098	0	JAM2_ITGAV_ITGB1	JAM2 - (ITGAV+ITGB1)	JAM	Cell-Cell Contact	KEGG: hsa04514
cGC2	mGC2	JAM2	ITGAV_ITGB1	0.0616906	0	JAM2_ITGAV_ITGB1	JAM2 - (ITGAV+ITGB1)	JAM	Cell-Cell Contact	KEGG: hsa04514
cGC4	mGC2	JAM2	ITGAV_ITGB1	0.0680779	0	JAM2_ITGAV_ITGB1	JAM2 - (ITGAV+ITGB1)	JAM	Cell-Cell Contact	KEGG: hsa04514
cGC1	mGC3	JAM2	ITGAV_ITGB1	0.0888488	0	JAM2_ITGAV_ITGB1	JAM2 - (ITGAV+ITGB1)	JAM	Cell-Cell Contact	KEGG: hsa04514
cGC2	mGC3	JAM2	ITGAV_ITGB1	0.0605924	0	JAM2_ITGAV_ITGB1	JAM2 - (ITGAV+ITGB1)	JAM	Cell-Cell Contact	KEGG: hsa04514
cGC4	mGC3	JAM2	ITGAV_ITGB1	0.0668741	0	JAM2_ITGAV_ITGB1	JAM2 - (ITGAV+ITGB1)	JAM	Cell-Cell Contact	KEGG: hsa04514
cGC1	mGC4	JAM2	ITGAV_ITGB1	0.0953127	0	JAM2_ITGAV_ITGB1	JAM2 - (ITGAV+ITGB1)	JAM	Cell-Cell Contact	KEGG: hsa04514
cGC2	mGC4	JAM2	ITGAV_ITGB1	0.0651476	0	JAM2_ITGAV_ITGB1	JAM2 - (ITGAV+ITGB1)	JAM	Cell-Cell Contact	KEGG: hsa04514
cGC4	mGC4	JAM2	ITGAV_ITGB1	0.0718654	0	JAM2_ITGAV_ITGB1	JAM2 - (ITGAV+ITGB1)	JAM	Cell-Cell Contact	KEGG: hsa04514
cGC1	cGC1	JAM2	JAM3	0.00575795	0	JAM2_JAM3	JAM2 - JAM3	JAM	Cell-Cell Contact	PMC1237098; PMID: 11590146
cGC1	cGC4	JAM2	JAM3	0.00484969	0	JAM2_JAM3	JAM2 - JAM3	JAM	Cell-Cell Contact	PMC1237098; PMID: 11590146
cGC1	mGC1	JAM2	JAM3	0.0080103	0	JAM2_JAM3	JAM2 - JAM3	JAM	Cell-Cell Contact	PMC1237098; PMID: 11590146
cGC2	mGC1	JAM2	JAM3	0.00531289	0	JAM2_JAM3	JAM2 - JAM3	JAM	Cell-Cell Contact	PMC1237098; PMID: 11590146
cGC4	mGC1	JAM2	JAM3	0.00589968	0	JAM2_JAM3	JAM2 - JAM3	JAM	Cell-Cell Contact	PMC1237098; PMID: 11590146
mGC2	mGC1	JAM2	JAM3	0.00441043	0	JAM2_JAM3	JAM2 - JAM3	JAM	Cell-Cell Contact	PMC1237098; PMID: 11590146
cGC1	mGC2	JAM2	JAM3	0.007101	0	JAM2_JAM3	JAM2 - JAM3	JAM	Cell-Cell Contact	PMC1237098; PMID: 11590146
cGC2	mGC2	JAM2	JAM3	0.00470834	0	JAM2_JAM3	JAM2 - JAM3	JAM	Cell-Cell Contact	PMC1237098; PMID: 11590146
cGC4	mGC2	JAM2	JAM3	0.0052287	0	JAM2_JAM3	JAM2 - JAM3	JAM	Cell-Cell Contact	PMC1237098; PMID: 11590146
cGC1	mGC4	JAM2	JAM3	0.00708663	0.04	JAM2_JAM3	JAM2 - JAM3	JAM	Cell-Cell Contact	PMC1237098; PMID: 11590146
cGC1	cGC1	JAM2	JAM2	0.0424971	0	JAM2_JAM2	JAM2 - JAM2	JAM	Cell-Cell Contact	KEGG: hsa04514
cGC2	cGC1	JAM2	JAM2	0.0285204	0	JAM2_JAM2	JAM2 - JAM2	JAM	Cell-Cell Contact	KEGG: hsa04514
cGC4	cGC1	JAM2	JAM2	0.031589	0	JAM2_JAM2	JAM2 - JAM2	JAM	Cell-Cell Contact	KEGG: hsa04514
mGC1	cGC1	JAM2	JAM2	0.0193139	0	JAM2_JAM2	JAM2 - JAM2	JAM	Cell-Cell Contact	KEGG: hsa04514
mGC2	cGC1	JAM2	JAM2	0.0237701	0	JAM2_JAM2	JAM2 - JAM2	JAM	Cell-Cell Contact	KEGG: hsa04514
mGC4	cGC1	JAM2	JAM2	0.0199688	0.01	JAM2_JAM2	JAM2 - JAM2	JAM	Cell-Cell Contact	KEGG: hsa04514
cGC1	cGC2	JAM2	JAM2	0.0285204	0	JAM2_JAM2	JAM2 - JAM2	JAM	Cell-Cell Contact	KEGG: hsa04514
cGC2	cGC2	JAM2	JAM2	0.019049	0	JAM2_JAM2	JAM2 - JAM2	JAM	Cell-Cell Contact	KEGG: hsa04514
cGC4	cGC2	JAM2	JAM2	0.0211207	0	JAM2_JAM2	JAM2 - JAM2	JAM	Cell-Cell Contact	KEGG: hsa04514
mGC2	cGC2	JAM2	JAM2	0.0158505	0	JAM2_JAM2	JAM2 - JAM2	JAM	Cell-Cell Contact	KEGG: hsa04514
cGC1	cGC4	JAM2	JAM2	0.031589	0	JAM2_JAM2	JAM2 - JAM2	JAM	Cell-Cell Contact	KEGG: hsa04514
cGC2	cGC4	JAM2	JAM2	0.0211207	0	JAM2_JAM2	JAM2 - JAM2	JAM	Cell-Cell Contact	KEGG: hsa04514
cGC4	cGC4	JAM2	JAM2	0.0234123	0	JAM2_JAM2	JAM2 - JAM2	JAM	Cell-Cell Contact	KEGG: hsa04514
mGC1	cGC4	JAM2	JAM2	0.0142678	0.01	JAM2_JAM2	JAM2 - JAM2	JAM	Cell-Cell Contact	KEGG: hsa04514
mGC2	cGC4	JAM2	JAM2	0.0175805	0	JAM2_JAM2	JAM2 - JAM2	JAM	Cell-Cell Contact	KEGG: hsa04514
cGC1	mGC1	JAM2	JAM2	0.0193139	0	JAM2_JAM2	JAM2 - JAM2	JAM	Cell-Cell Contact	KEGG: hsa04514
cGC4	mGC1	JAM2	JAM2	0.0142678	0.01	JAM2_JAM2	JAM2 - JAM2	JAM	Cell-Cell Contact	KEGG: hsa04514
cGC1	mGC2	JAM2	JAM2	0.0237701	0	JAM2_JAM2	JAM2 - JAM2	JAM	Cell-Cell Contact	KEGG: hsa04514
cGC2	mGC2	JAM2	JAM2	0.0158505	0	JAM2_JAM2	JAM2 - JAM2	JAM	Cell-Cell Contact	KEGG: hsa04514
cGC4	mGC2	JAM2	JAM2	0.0175805	0	JAM2_JAM2	JAM2 - JAM2	JAM	Cell-Cell Contact	KEGG: hsa04514
cGC1	mGC4	JAM2	JAM2	0.0199688	0.01	JAM2_JAM2	JAM2 - JAM2	JAM	Cell-Cell Contact	KEGG: hsa04514
cGC1	cGC1	JAM3	JAM2	0.00575795	0	JAM3_JAM2	JAM3 - JAM2	JAM	Cell-Cell Contact	KEGG: hsa04514
cGC4	cGC1	JAM3	JAM2	0.00484969	0	JAM3_JAM2	JAM3 - JAM2	JAM	Cell-Cell Contact	KEGG: hsa04514
mGC1	cGC1	JAM3	JAM2	0.0080103	0	JAM3_JAM2	JAM3 - JAM2	JAM	Cell-Cell Contact	KEGG: hsa04514
mGC2	cGC1	JAM3	JAM2	0.007101	0	JAM3_JAM2	JAM3 - JAM2	JAM	Cell-Cell Contact	KEGG: hsa04514
mGC4	cGC1	JAM3	JAM2	0.00708663	0.04	JAM3_JAM2	JAM3 - JAM2	JAM	Cell-Cell Contact	KEGG: hsa04514
mGC1	cGC2	JAM3	JAM2	0.00531289	0	JAM3_JAM2	JAM3 - JAM2	JAM	Cell-Cell Contact	KEGG: hsa04514
mGC2	cGC2	JAM3	JAM2	0.00470834	0	JAM3_JAM2	JAM3 - JAM2	JAM	Cell-Cell Contact	KEGG: hsa04514
mGC1	cGC4	JAM3	JAM2	0.00589968	0	JAM3_JAM2	JAM3 - JAM2	JAM	Cell-Cell Contact	KEGG: hsa04514
mGC2	cGC4	JAM3	JAM2	0.0052287	0	JAM3_JAM2	JAM3 - JAM2	JAM	Cell-Cell Contact	KEGG: hsa04514
mGC1	mGC2	JAM3	JAM2	0.00441043	0	JAM3_JAM2	JAM3 - JAM2	JAM	Cell-Cell Contact	KEGG: hsa04514
mGC1	mGC1	JAM3	JAM3	0.00146699	0	JAM3_JAM3	JAM3 - JAM3	JAM	Cell-Cell Contact	KEGG: hsa04514
mGC2	mGC1	JAM3	JAM3	0.00129949	0	JAM3_JAM3	JAM3 - JAM3	JAM	Cell-Cell Contact	KEGG: hsa04514
mGC1	mGC2	JAM3	JAM3	0.00129949	0	JAM3_JAM3	JAM3 - JAM3	JAM	Cell-Cell Contact	KEGG: hsa04514
mGC1	mGC1	MPZL1	MPZL1	0.01227	0	MPZL1_MPZL1	MPZL1 - MPZL1	MPZ	Cell-Cell Contact	KEGG: hsa04514
mGC2	mGC1	MPZL1	MPZL1	0.0121397	0	MPZL1_MPZL1	MPZL1 - MPZL1	MPZ	Cell-Cell Contact	KEGG: hsa04514
mGC1	mGC2	MPZL1	MPZL1	0.0121397	0	MPZL1_MPZL1	MPZL1 - MPZL1	MPZ	Cell-Cell Contact	KEGG: hsa04514
mGC2	mGC2	MPZL1	MPZL1	0.0120107	0	MPZL1_MPZL1	MPZL1 - MPZL1	MPZ	Cell-Cell Contact	KEGG: hsa04514
cGC2	cGC1	NCAM1	FGFR1	0.00425979	0	NCAM1_FGFR1	NCAM1 - FGFR1	NCAM	Cell-Cell Contact	PMID: 12791257
cGC2	cGC2	NCAM1	FGFR1	0.00402858	0.03	NCAM1_FGFR1	NCAM1 - FGFR1	NCAM	Cell-Cell Contact	PMID: 12791257
cGC1	mGC1	NCAM1	FGFR1	0.00489629	0	NCAM1_FGFR1	NCAM1 - FGFR1	NCAM	Cell-Cell Contact	PMID: 12791257
cGC2	mGC1	NCAM1	FGFR1	0.0101386	0	NCAM1_FGFR1	NCAM1 - FGFR1	NCAM	Cell-Cell Contact	PMID: 12791257
cGC4	mGC1	NCAM1	FGFR1	0.00864806	0	NCAM1_FGFR1	NCAM1 - FGFR1	NCAM	Cell-Cell Contact	PMID: 12791257
mGC1	mGC1	NCAM1	FGFR1	0.00360114	0	NCAM1_FGFR1	NCAM1 - FGFR1	NCAM	Cell-Cell Contact	PMID: 12791257
mGC2	mGC1	NCAM1	FGFR1	0.0043093	0	NCAM1_FGFR1	NCAM1 - FGFR1	NCAM	Cell-Cell Contact	PMID: 12791257
mGC3	mGC1	NCAM1	FGFR1	0.00403898	0.04	NCAM1_FGFR1	NCAM1 - FGFR1	NCAM	Cell-Cell Contact	PMID: 12791257
cGC1	mGC2	NCAM1	FGFR1	0.00416759	0	NCAM1_FGFR1	NCAM1 - FGFR1	NCAM	Cell-Cell Contact	PMID: 12791257
cGC2	mGC2	NCAM1	FGFR1	0.00863644	0	NCAM1_FGFR1	NCAM1 - FGFR1	NCAM	Cell-Cell Contact	PMID: 12791257
cGC4	mGC2	NCAM1	FGFR1	0.00736513	0	NCAM1_FGFR1	NCAM1 - FGFR1	NCAM	Cell-Cell Contact	PMID: 12791257
mGC1	mGC2	NCAM1	FGFR1	0.0030646	0	NCAM1_FGFR1	NCAM1 - FGFR1	NCAM	Cell-Cell Contact	PMID: 12791257
mGC2	mGC2	NCAM1	FGFR1	0.00366764	0	NCAM1_FGFR1	NCAM1 - FGFR1	NCAM	Cell-Cell Contact	PMID: 12791257
cGC2	mGC3	NCAM1	FGFR1	0.00459231	0.02	NCAM1_FGFR1	NCAM1 - FGFR1	NCAM	Cell-Cell Contact	PMID: 12791257
cGC1	cGC1	NCAM1	NCAM1	0.00294245	0	NCAM1_NCAM1	NCAM1 - NCAM1	NCAM	Cell-Cell Contact	KEGG: hsa04514
cGC2	cGC1	NCAM1	NCAM1	0.00610566	0	NCAM1_NCAM1	NCAM1 - NCAM1	NCAM	Cell-Cell Contact	KEGG: hsa04514
cGC4	cGC1	NCAM1	NCAM1	0.00520493	0	NCAM1_NCAM1	NCAM1 - NCAM1	NCAM	Cell-Cell Contact	KEGG: hsa04514
mGC2	cGC1	NCAM1	NCAM1	0.00258909	0	NCAM1_NCAM1	NCAM1 - NCAM1	NCAM	Cell-Cell Contact	KEGG: hsa04514
cGC1	cGC2	NCAM1	NCAM1	0.00610566	0	NCAM1_NCAM1	NCAM1 - NCAM1	NCAM	Cell-Cell Contact	KEGG: hsa04514
cGC2	cGC2	NCAM1	NCAM1	0.0126263	0	NCAM1_NCAM1	NCAM1 - NCAM1	NCAM	Cell-Cell Contact	KEGG: hsa04514
cGC4	cGC2	NCAM1	NCAM1	0.0107741	0	NCAM1_NCAM1	NCAM1 - NCAM1	NCAM	Cell-Cell Contact	KEGG: hsa04514
mGC1	cGC2	NCAM1	NCAM1	0.00449205	0	NCAM1_NCAM1	NCAM1 - NCAM1	NCAM	Cell-Cell Contact	KEGG: hsa04514
mGC2	cGC2	NCAM1	NCAM1	0.00537446	0	NCAM1_NCAM1	NCAM1 - NCAM1	NCAM	Cell-Cell Contact	KEGG: hsa04514
mGC3	cGC2	NCAM1	NCAM1	0.00503767	0.01	NCAM1_NCAM1	NCAM1 - NCAM1	NCAM	Cell-Cell Contact	KEGG: hsa04514
cGC1	cGC4	NCAM1	NCAM1	0.00520493	0	NCAM1_NCAM1	NCAM1 - NCAM1	NCAM	Cell-Cell Contact	KEGG: hsa04514
cGC2	cGC4	NCAM1	NCAM1	0.0107741	0	NCAM1_NCAM1	NCAM1 - NCAM1	NCAM	Cell-Cell Contact	KEGG: hsa04514
cGC4	cGC4	NCAM1	NCAM1	0.009191	0.03	NCAM1_NCAM1	NCAM1 - NCAM1	NCAM	Cell-Cell Contact	KEGG: hsa04514
mGC2	cGC4	NCAM1	NCAM1	0.0045811	0.02	NCAM1_NCAM1	NCAM1 - NCAM1	NCAM	Cell-Cell Contact	KEGG: hsa04514
cGC2	mGC1	NCAM1	NCAM1	0.00449205	0	NCAM1_NCAM1	NCAM1 - NCAM1	NCAM	Cell-Cell Contact	KEGG: hsa04514
cGC1	mGC2	NCAM1	NCAM1	0.00258909	0	NCAM1_NCAM1	NCAM1 - NCAM1	NCAM	Cell-Cell Contact	KEGG: hsa04514
cGC2	mGC2	NCAM1	NCAM1	0.00537446	0	NCAM1_NCAM1	NCAM1 - NCAM1	NCAM	Cell-Cell Contact	KEGG: hsa04514
cGC4	mGC2	NCAM1	NCAM1	0.0045811	0.02	NCAM1_NCAM1	NCAM1 - NCAM1	NCAM	Cell-Cell Contact	KEGG: hsa04514
cGC2	mGC3	NCAM1	NCAM1	0.00503767	0.01	NCAM1_NCAM1	NCAM1 - NCAM1	NCAM	Cell-Cell Contact	KEGG: hsa04514
cGC1	cGC2	NECTIN3	NECTIN1	0.00140323	0	NECTIN3_NECTIN1	NECTIN3 - NECTIN1	NECTIN	Cell-Cell Contact	PMID: 23027581
cGC2	cGC2	NECTIN3	NECTIN1	0.00351644	0	NECTIN3_NECTIN1	NECTIN3 - NECTIN1	NECTIN	Cell-Cell Contact	PMID: 23027581
cGC4	cGC2	NECTIN3	NECTIN1	0.00324293	0	NECTIN3_NECTIN1	NECTIN3 - NECTIN1	NECTIN	Cell-Cell Contact	PMID: 23027581
mGC1	cGC2	NECTIN3	NECTIN1	0.00121088	0	NECTIN3_NECTIN1	NECTIN3 - NECTIN1	NECTIN	Cell-Cell Contact	PMID: 23027581
mGC2	cGC2	NECTIN3	NECTIN1	0.00120574	0	NECTIN3_NECTIN1	NECTIN3 - NECTIN1	NECTIN	Cell-Cell Contact	PMID: 23027581
mGC3	cGC2	NECTIN3	NECTIN1	0.00121942	0	NECTIN3_NECTIN1	NECTIN3 - NECTIN1	NECTIN	Cell-Cell Contact	PMID: 23027581
mGC4	cGC2	NECTIN3	NECTIN1	0.00124735	0	NECTIN3_NECTIN1	NECTIN3 - NECTIN1	NECTIN	Cell-Cell Contact	PMID: 23027581
cGC1	cGC4	NECTIN3	NECTIN1	0.000942167	0	NECTIN3_NECTIN1	NECTIN3 - NECTIN1	NECTIN	Cell-Cell Contact	PMID: 23027581
cGC2	cGC4	NECTIN3	NECTIN1	0.00236267	0	NECTIN3_NECTIN1	NECTIN3 - NECTIN1	NECTIN	Cell-Cell Contact	PMID: 23027581
cGC4	cGC4	NECTIN3	NECTIN1	0.0021787	0	NECTIN3_NECTIN1	NECTIN3 - NECTIN1	NECTIN	Cell-Cell Contact	PMID: 23027581
mGC1	cGC4	NECTIN3	NECTIN1	0.000812966	0	NECTIN3_NECTIN1	NECTIN3 - NECTIN1	NECTIN	Cell-Cell Contact	PMID: 23027581
mGC2	cGC4	NECTIN3	NECTIN1	0.000809509	0	NECTIN3_NECTIN1	NECTIN3 - NECTIN1	NECTIN	Cell-Cell Contact	PMID: 23027581
mGC3	cGC4	NECTIN3	NECTIN1	0.000818697	0	NECTIN3_NECTIN1	NECTIN3 - NECTIN1	NECTIN	Cell-Cell Contact	PMID: 23027581
mGC4	cGC4	NECTIN3	NECTIN1	0.000837459	0	NECTIN3_NECTIN1	NECTIN3 - NECTIN1	NECTIN	Cell-Cell Contact	PMID: 23027581
cGC1	cGC1	NECTIN3	NECTIN2	0.00449741	0	NECTIN3_NECTIN2	NECTIN3 - NECTIN2	NECTIN	Cell-Cell Contact	PMID: 23027581
cGC2	cGC1	NECTIN3	NECTIN2	0.011218	0	NECTIN3_NECTIN2	NECTIN3 - NECTIN2	NECTIN	Cell-Cell Contact	PMID: 23027581
cGC4	cGC1	NECTIN3	NECTIN2	0.0103516	0	NECTIN3_NECTIN2	NECTIN3 - NECTIN2	NECTIN	Cell-Cell Contact	PMID: 23027581
cGC1	cGC2	NECTIN3	NECTIN2	0.00453467	0	NECTIN3_NECTIN2	NECTIN3 - NECTIN2	NECTIN	Cell-Cell Contact	PMID: 23027581
cGC2	cGC2	NECTIN3	NECTIN2	0.0113103	0	NECTIN3_NECTIN2	NECTIN3 - NECTIN2	NECTIN	Cell-Cell Contact	PMID: 23027581
cGC4	cGC2	NECTIN3	NECTIN2	0.0104369	0	NECTIN3_NECTIN2	NECTIN3 - NECTIN2	NECTIN	Cell-Cell Contact	PMID: 23027581
cGC1	cGC4	NECTIN3	NECTIN2	0.00446302	0	NECTIN3_NECTIN2	NECTIN3 - NECTIN2	NECTIN	Cell-Cell Contact	PMID: 23027581
cGC2	cGC4	NECTIN3	NECTIN2	0.0111328	0	NECTIN3_NECTIN2	NECTIN3 - NECTIN2	NECTIN	Cell-Cell Contact	PMID: 23027581
cGC4	cGC4	NECTIN3	NECTIN2	0.010273	0	NECTIN3_NECTIN2	NECTIN3 - NECTIN2	NECTIN	Cell-Cell Contact	PMID: 23027581
cGC2	mGC1	NECTIN3	NECTIN2	0.0103432	0	NECTIN3_NECTIN2	NECTIN3 - NECTIN2	NECTIN	Cell-Cell Contact	PMID: 23027581
cGC4	mGC1	NECTIN3	NECTIN2	0.00954377	0	NECTIN3_NECTIN2	NECTIN3 - NECTIN2	NECTIN	Cell-Cell Contact	PMID: 23027581
cGC1	mGC2	NECTIN3	NECTIN2	0.00448841	0	NECTIN3_NECTIN2	NECTIN3 - NECTIN2	NECTIN	Cell-Cell Contact	PMID: 23027581
cGC2	mGC2	NECTIN3	NECTIN2	0.0111956	0	NECTIN3_NECTIN2	NECTIN3 - NECTIN2	NECTIN	Cell-Cell Contact	PMID: 23027581
cGC4	mGC2	NECTIN3	NECTIN2	0.010331	0	NECTIN3_NECTIN2	NECTIN3 - NECTIN2	NECTIN	Cell-Cell Contact	PMID: 23027581
cGC1	mGC3	NECTIN3	NECTIN2	0.00447393	0	NECTIN3_NECTIN2	NECTIN3 - NECTIN2	NECTIN	Cell-Cell Contact	PMID: 23027581
cGC2	mGC3	NECTIN3	NECTIN2	0.0111598	0	NECTIN3_NECTIN2	NECTIN3 - NECTIN2	NECTIN	Cell-Cell Contact	PMID: 23027581
cGC4	mGC3	NECTIN3	NECTIN2	0.0102979	0	NECTIN3_NECTIN2	NECTIN3 - NECTIN2	NECTIN	Cell-Cell Contact	PMID: 23027581
cGC2	mGC4	NECTIN3	NECTIN2	0.00531794	0.01	NECTIN3_NECTIN2	NECTIN3 - NECTIN2	NECTIN	Cell-Cell Contact	PMID: 23027581
cGC2	cGC1	NECTIN1	NECTIN3	0.00140323	0	NECTIN1_NECTIN3	NECTIN1 - NECTIN3	NECTIN	Cell-Cell Contact	KEGG: hsa04514
cGC4	cGC1	NECTIN1	NECTIN3	0.000942167	0	NECTIN1_NECTIN3	NECTIN1 - NECTIN3	NECTIN	Cell-Cell Contact	KEGG: hsa04514
cGC2	cGC2	NECTIN1	NECTIN3	0.00351644	0	NECTIN1_NECTIN3	NECTIN1 - NECTIN3	NECTIN	Cell-Cell Contact	KEGG: hsa04514
cGC4	cGC2	NECTIN1	NECTIN3	0.00236267	0	NECTIN1_NECTIN3	NECTIN1 - NECTIN3	NECTIN	Cell-Cell Contact	KEGG: hsa04514
cGC2	cGC4	NECTIN1	NECTIN3	0.00324293	0	NECTIN1_NECTIN3	NECTIN1 - NECTIN3	NECTIN	Cell-Cell Contact	KEGG: hsa04514
cGC4	cGC4	NECTIN1	NECTIN3	0.0021787	0	NECTIN1_NECTIN3	NECTIN1 - NECTIN3	NECTIN	Cell-Cell Contact	KEGG: hsa04514
cGC2	mGC1	NECTIN1	NECTIN3	0.00121088	0	NECTIN1_NECTIN3	NECTIN1 - NECTIN3	NECTIN	Cell-Cell Contact	KEGG: hsa04514
cGC4	mGC1	NECTIN1	NECTIN3	0.000812966	0	NECTIN1_NECTIN3	NECTIN1 - NECTIN3	NECTIN	Cell-Cell Contact	KEGG: hsa04514
cGC2	mGC2	NECTIN1	NECTIN3	0.00120574	0	NECTIN1_NECTIN3	NECTIN1 - NECTIN3	NECTIN	Cell-Cell Contact	KEGG: hsa04514
cGC4	mGC2	NECTIN1	NECTIN3	0.000809509	0	NECTIN1_NECTIN3	NECTIN1 - NECTIN3	NECTIN	Cell-Cell Contact	KEGG: hsa04514
cGC2	mGC3	NECTIN1	NECTIN3	0.00121942	0	NECTIN1_NECTIN3	NECTIN1 - NECTIN3	NECTIN	Cell-Cell Contact	KEGG: hsa04514
cGC4	mGC3	NECTIN1	NECTIN3	0.000818697	0	NECTIN1_NECTIN3	NECTIN1 - NECTIN3	NECTIN	Cell-Cell Contact	KEGG: hsa04514
cGC2	mGC4	NECTIN1	NECTIN3	0.00124735	0	NECTIN1_NECTIN3	NECTIN1 - NECTIN3	NECTIN	Cell-Cell Contact	KEGG: hsa04514
cGC4	mGC4	NECTIN1	NECTIN3	0.000837459	0	NECTIN1_NECTIN3	NECTIN1 - NECTIN3	NECTIN	Cell-Cell Contact	KEGG: hsa04514
cGC1	mGC1	JAG1	NOTCH2	0.0291653	0	JAG1_NOTCH2	JAG1 - NOTCH2	NOTCH	Cell-Cell Contact	PMID: 22353464
mGC1	mGC1	JAG1	NOTCH2	0.0235646	0	JAG1_NOTCH2	JAG1 - NOTCH2	NOTCH	Cell-Cell Contact	PMID: 22353464
mGC2	mGC1	JAG1	NOTCH2	0.0227436	0	JAG1_NOTCH2	JAG1 - NOTCH2	NOTCH	Cell-Cell Contact	PMID: 22353464
mGC4	mGC1	JAG1	NOTCH2	0.032575	0	JAG1_NOTCH2	JAG1 - NOTCH2	NOTCH	Cell-Cell Contact	PMID: 22353464
cGC1	mGC2	JAG1	NOTCH2	0.0253232	0	JAG1_NOTCH2	JAG1 - NOTCH2	NOTCH	Cell-Cell Contact	PMID: 22353464
mGC1	mGC2	JAG1	NOTCH2	0.0204448	0	JAG1_NOTCH2	JAG1 - NOTCH2	NOTCH	Cell-Cell Contact	PMID: 22353464
mGC2	mGC2	JAG1	NOTCH2	0.0197303	0	JAG1_NOTCH2	JAG1 - NOTCH2	NOTCH	Cell-Cell Contact	PMID: 22353464
mGC4	mGC2	JAG1	NOTCH2	0.0282969	0	JAG1_NOTCH2	JAG1 - NOTCH2	NOTCH	Cell-Cell Contact	PMID: 22353464
cGC1	mGC4	JAG1	NOTCH2	0.0287225	0	JAG1_NOTCH2	JAG1 - NOTCH2	NOTCH	Cell-Cell Contact	PMID: 22353464
mGC4	mGC4	JAG1	NOTCH2	0.0320821	0	JAG1_NOTCH2	JAG1 - NOTCH2	NOTCH	Cell-Cell Contact	PMID: 22353464
mGC1	cGC4	SEMA6D	PLXNA1	0.000480167	0	SEMA6D_PLXNA1	SEMA6D - PLXNA1	SEMA6	Cell-Cell Contact	PMID: 27533782
mGC2	cGC4	SEMA6D	PLXNA1	0.000343922	0	SEMA6D_PLXNA1	SEMA6D - PLXNA1	SEMA6	Cell-Cell Contact	PMID: 27533782
mGC4	cGC4	SEMA6D	PLXNA1	0.000585499	0.03	SEMA6D_PLXNA1	SEMA6D - PLXNA1	SEMA6	Cell-Cell Contact	PMID: 27533782
mGC1	mGC3	SEMA6D	PLXNA1	0.000471876	0	SEMA6D_PLXNA1	SEMA6D - PLXNA1	SEMA6	Cell-Cell Contact	PMID: 27533782
mGC2	mGC3	SEMA6D	PLXNA1	0.000337983	0.01	SEMA6D_PLXNA1	SEMA6D - PLXNA1	SEMA6	Cell-Cell Contact	PMID: 27533782
mGC1	mGC4	SEMA6D	PLXNA1	0.000678167	0.01	SEMA6D_PLXNA1	SEMA6D - PLXNA1	SEMA6	Cell-Cell Contact	PMID: 27533782
mGC2	mGC4	SEMA6D	PLXNA1	0.000485768	0.01	SEMA6D_PLXNA1	SEMA6D - PLXNA1	SEMA6	Cell-Cell Contact	PMID: 27533782
mGC4	mGC4	SEMA6D	PLXNA1	0.000826898	0.02	SEMA6D_PLXNA1	SEMA6D - PLXNA1	SEMA6	Cell-Cell Contact	PMID: 27533782
cGC1	cGC1	SEMA7A	PLXNC1	0.00495553	0	SEMA7A_PLXNC1	SEMA7A - PLXNC1	SEMA7	Cell-Cell Contact	PMID: 27533782
cGC2	cGC1	SEMA7A	PLXNC1	0.00593962	0	SEMA7A_PLXNC1	SEMA7A - PLXNC1	SEMA7	Cell-Cell Contact	PMID: 27533782
cGC4	cGC1	SEMA7A	PLXNC1	0.00418515	0	SEMA7A_PLXNC1	SEMA7A - PLXNC1	SEMA7	Cell-Cell Contact	PMID: 27533782
mGC3	cGC1	SEMA7A	PLXNC1	0.00420702	0	SEMA7A_PLXNC1	SEMA7A - PLXNC1	SEMA7	Cell-Cell Contact	PMID: 27533782
cGC1	cGC2	SEMA7A	PLXNC1	0.00733795	0	SEMA7A_PLXNC1	SEMA7A - PLXNC1	SEMA7	Cell-Cell Contact	PMID: 27533782
cGC2	cGC2	SEMA7A	PLXNC1	0.00879097	0	SEMA7A_PLXNC1	SEMA7A - PLXNC1	SEMA7	Cell-Cell Contact	PMID: 27533782
cGC4	cGC2	SEMA7A	PLXNC1	0.00619952	0	SEMA7A_PLXNC1	SEMA7A - PLXNC1	SEMA7	Cell-Cell Contact	PMID: 27533782
mGC3	cGC2	SEMA7A	PLXNC1	0.00623184	0	SEMA7A_PLXNC1	SEMA7A - PLXNC1	SEMA7	Cell-Cell Contact	PMID: 27533782
cGC1	cGC4	SEMA7A	PLXNC1	0.00437538	0	SEMA7A_PLXNC1	SEMA7A - PLXNC1	SEMA7	Cell-Cell Contact	PMID: 27533782
cGC2	cGC4	SEMA7A	PLXNC1	0.00524486	0	SEMA7A_PLXNC1	SEMA7A - PLXNC1	SEMA7	Cell-Cell Contact	PMID: 27533782
cGC4	cGC4	SEMA7A	PLXNC1	0.00369485	0	SEMA7A_PLXNC1	SEMA7A - PLXNC1	SEMA7	Cell-Cell Contact	PMID: 27533782
mGC3	cGC4	SEMA7A	PLXNC1	0.00371417	0	SEMA7A_PLXNC1	SEMA7A - PLXNC1	SEMA7	Cell-Cell Contact	PMID: 27533782
cGC1	mGC1	SEMA7A	PLXNC1	0.000890478	0	SEMA7A_PLXNC1	SEMA7A - PLXNC1	SEMA7	Cell-Cell Contact	PMID: 27533782
cGC2	mGC1	SEMA7A	PLXNC1	0.00106818	0	SEMA7A_PLXNC1	SEMA7A - PLXNC1	SEMA7	Cell-Cell Contact	PMID: 27533782
cGC1	mGC2	SEMA7A	PLXNC1	0.00118147	0	SEMA7A_PLXNC1	SEMA7A - PLXNC1	SEMA7	Cell-Cell Contact	PMID: 27533782
cGC2	mGC2	SEMA7A	PLXNC1	0.00141716	0	SEMA7A_PLXNC1	SEMA7A - PLXNC1	SEMA7	Cell-Cell Contact	PMID: 27533782
cGC1	mGC3	SEMA7A	PLXNC1	0.00107336	0	SEMA7A_PLXNC1	SEMA7A - PLXNC1	SEMA7	Cell-Cell Contact	PMID: 27533782
cGC2	mGC3	SEMA7A	PLXNC1	0.00128751	0	SEMA7A_PLXNC1	SEMA7A - PLXNC1	SEMA7	Cell-Cell Contact	PMID: 27533782
cGC1	mGC4	SEMA7A	PLXNC1	0.00119195	0	SEMA7A_PLXNC1	SEMA7A - PLXNC1	SEMA7	Cell-Cell Contact	PMID: 27533782
cGC2	mGC4	SEMA7A	PLXNC1	0.00142973	0.01	SEMA7A_PLXNC1	SEMA7A - PLXNC1	SEMA7	Cell-Cell Contact	PMID: 27533782

## Sheet: Table S8
Table S8. Inter-subpopulation cell-cell communications among granulosa cells in AF76.
source	target	ligand	receptor	prob	pval	interaction_name	interaction_name_2	pathway_name	annotation	evidence
mGC3	cGC4	WNT10B	FZD4_LRP5	0.000515715	0	WNT10B_FZD4_LRP5	WNT10B - (FZD4+LRP5)	WNT	Secreted Signaling	KEGG: hsa04310; PMID: 23209147
mGC3	cGC4	WNT10B	FZD5_LRP5	0.000493419	0	WNT10B_FZD5_LRP5	WNT10B - (FZD5+LRP5)	WNT	Secreted Signaling	KEGG: hsa04310; PMID: 23209147
cGC5	cGC4	WNT6	FZD4_LRP5	0.00288502	0	WNT6_FZD4_LRP5	WNT6 - (FZD4+LRP5)	WNT	Secreted Signaling	KEGG: hsa04310; PMID: 23209147
cGC5	cGC4	WNT6	FZD5_LRP5	0.00276056	0	WNT6_FZD5_LRP5	WNT6 - (FZD5+LRP5)	WNT	Secreted Signaling	KEGG: hsa04310; PMID: 23209147
mGC3	cGC1	WNT10B	FZD4_LRP6	0.000645583	0	WNT10B_FZD4_LRP6	WNT10B - (FZD4+LRP6)	WNT	Secreted Signaling	KEGG: hsa04310; PMID: 23209147
mGC3	cGC2	WNT10B	FZD4_LRP6	0.000767264	0	WNT10B_FZD4_LRP6	WNT10B - (FZD4+LRP6)	WNT	Secreted Signaling	KEGG: hsa04310; PMID: 23209147
mGC3	cGC4	WNT10B	FZD4_LRP6	0.000552145	0	WNT10B_FZD4_LRP6	WNT10B - (FZD4+LRP6)	WNT	Secreted Signaling	KEGG: hsa04310; PMID: 23209147
mGC3	mGC1	WNT10B	FZD4_LRP6	0.000505834	0	WNT10B_FZD4_LRP6	WNT10B - (FZD4+LRP6)	WNT	Secreted Signaling	KEGG: hsa04310; PMID: 23209147
mGC3	mGC2	WNT10B	FZD4_LRP6	0.0005389	0	WNT10B_FZD4_LRP6	WNT10B - (FZD4+LRP6)	WNT	Secreted Signaling	KEGG: hsa04310; PMID: 23209147
mGC3	mGC3	WNT10B	FZD4_LRP6	0.000478917	0	WNT10B_FZD4_LRP6	WNT10B - (FZD4+LRP6)	WNT	Secreted Signaling	KEGG: hsa04310; PMID: 23209147
mGC3	mGC4	WNT10B	FZD4_LRP6	0.000273989	0	WNT10B_FZD4_LRP6	WNT10B - (FZD4+LRP6)	WNT	Secreted Signaling	KEGG: hsa04310; PMID: 23209147
mGC3	cGC1	WNT10B	FZD5_LRP6	0.000594319	0	WNT10B_FZD5_LRP6	WNT10B - (FZD5+LRP6)	WNT	Secreted Signaling	KEGG: hsa04310; PMID: 23209147
mGC3	cGC2	WNT10B	FZD5_LRP6	0.00058417	0	WNT10B_FZD5_LRP6	WNT10B - (FZD5+LRP6)	WNT	Secreted Signaling	KEGG: hsa04310; PMID: 23209147
mGC3	cGC3	WNT10B	FZD5_LRP6	0.000731594	0	WNT10B_FZD5_LRP6	WNT10B - (FZD5+LRP6)	WNT	Secreted Signaling	KEGG: hsa04310; PMID: 23209147
mGC3	cGC4	WNT10B	FZD5_LRP6	0.000528275	0	WNT10B_FZD5_LRP6	WNT10B - (FZD5+LRP6)	WNT	Secreted Signaling	KEGG: hsa04310; PMID: 23209147
mGC3	mGC1	WNT10B	FZD5_LRP6	0.000540567	0	WNT10B_FZD5_LRP6	WNT10B - (FZD5+LRP6)	WNT	Secreted Signaling	KEGG: hsa04310; PMID: 23209147
mGC3	mGC2	WNT10B	FZD5_LRP6	0.000522979	0	WNT10B_FZD5_LRP6	WNT10B - (FZD5+LRP6)	WNT	Secreted Signaling	KEGG: hsa04310; PMID: 23209147
cGC5	cGC1	WNT6	FZD4_LRP6	0.00361075	0	WNT6_FZD4_LRP6	WNT6 - (FZD4+LRP6)	WNT	Secreted Signaling	KEGG: hsa04310; PMID: 23209147
cGC5	cGC2	WNT6	FZD4_LRP6	0.00428929	0	WNT6_FZD4_LRP6	WNT6 - (FZD4+LRP6)	WNT	Secreted Signaling	KEGG: hsa04310; PMID: 23209147
cGC5	cGC4	WNT6	FZD4_LRP6	0.00308833	0	WNT6_FZD4_LRP6	WNT6 - (FZD4+LRP6)	WNT	Secreted Signaling	KEGG: hsa04310; PMID: 23209147
cGC5	mGC1	WNT6	FZD4_LRP6	0.00282985	0	WNT6_FZD4_LRP6	WNT6 - (FZD4+LRP6)	WNT	Secreted Signaling	KEGG: hsa04310; PMID: 23209147
cGC5	mGC2	WNT6	FZD4_LRP6	0.00301473	0	WNT6_FZD4_LRP6	WNT6 - (FZD4+LRP6)	WNT	Secreted Signaling	KEGG: hsa04310; PMID: 23209147
cGC5	mGC3	WNT6	FZD4_LRP6	0.00267826	0	WNT6_FZD4_LRP6	WNT6 - (FZD4+LRP6)	WNT	Secreted Signaling	KEGG: hsa04310; PMID: 23209147
cGC5	mGC4	WNT6	FZD4_LRP6	0.00153427	0	WNT6_FZD4_LRP6	WNT6 - (FZD4+LRP6)	WNT	Secreted Signaling	KEGG: hsa04310; PMID: 23209147
cGC5	cGC1	WNT6	FZD5_LRP6	0.00332468	0	WNT6_FZD5_LRP6	WNT6 - (FZD5+LRP6)	WNT	Secreted Signaling	KEGG: hsa04310; PMID: 23209147
cGC5	cGC2	WNT6	FZD5_LRP6	0.003268	0	WNT6_FZD5_LRP6	WNT6 - (FZD5+LRP6)	WNT	Secreted Signaling	KEGG: hsa04310; PMID: 23209147
cGC5	cGC3	WNT6	FZD5_LRP6	0.00408671	0	WNT6_FZD5_LRP6	WNT6 - (FZD5+LRP6)	WNT	Secreted Signaling	KEGG: hsa04310; PMID: 23209147
cGC5	cGC4	WNT6	FZD5_LRP6	0.00295512	0	WNT6_FZD5_LRP6	WNT6 - (FZD5+LRP6)	WNT	Secreted Signaling	KEGG: hsa04310; PMID: 23209147
cGC5	mGC1	WNT6	FZD5_LRP6	0.0030237	0	WNT6_FZD5_LRP6	WNT6 - (FZD5+LRP6)	WNT	Secreted Signaling	KEGG: hsa04310; PMID: 23209147
cGC5	mGC2	WNT6	FZD5_LRP6	0.00292586	0	WNT6_FZD5_LRP6	WNT6 - (FZD5+LRP6)	WNT	Secreted Signaling	KEGG: hsa04310; PMID: 23209147
cGC1	cGC3	AREG	EGFR	0.0264862	0	AREG_EGFR	AREG - EGFR	EGF	Secreted Signaling	KEGG: hsa04012
cGC4	cGC3	AREG	EGFR	0.0213742	0	AREG_EGFR	AREG - EGFR	EGF	Secreted Signaling	KEGG: hsa04012
mGC1	cGC3	AREG	EGFR	0.0290314	0	AREG_EGFR	AREG - EGFR	EGF	Secreted Signaling	KEGG: hsa04012
mGC2	cGC3	AREG	EGFR	0.0247569	0	AREG_EGFR	AREG - EGFR	EGF	Secreted Signaling	KEGG: hsa04012
mGC3	cGC3	AREG	EGFR	0.0176725	0.03	AREG_EGFR	AREG - EGFR	EGF	Secreted Signaling	KEGG: hsa04012
mGC4	cGC3	AREG	EGFR	0.0278102	0	AREG_EGFR	AREG - EGFR	EGF	Secreted Signaling	KEGG: hsa04012
cGC1	cGC5	AREG	EGFR	0.0236006	0	AREG_EGFR	AREG - EGFR	EGF	Secreted Signaling	KEGG: hsa04012
mGC1	cGC5	AREG	EGFR	0.0258759	0	AREG_EGFR	AREG - EGFR	EGF	Secreted Signaling	KEGG: hsa04012
mGC2	cGC5	AREG	EGFR	0.0220555	0	AREG_EGFR	AREG - EGFR	EGF	Secreted Signaling	KEGG: hsa04012
mGC4	cGC5	AREG	EGFR	0.024784	0	AREG_EGFR	AREG - EGFR	EGF	Secreted Signaling	KEGG: hsa04012
cGC1	mGC2	AREG	EGFR	0.0158896	0.04	AREG_EGFR	AREG - EGFR	EGF	Secreted Signaling	KEGG: hsa04012
mGC1	mGC2	AREG	EGFR	0.0174347	0	AREG_EGFR	AREG - EGFR	EGF	Secreted Signaling	KEGG: hsa04012
mGC3	cGC1	VEGFA	FLT1	0.000237107	0.02	VEGFA_VEGFR1	VEGFA - VEGFR1	VEGF	Secreted Signaling	KEGG: hsa04370; PMID: 16633338
mGC4	cGC1	VEGFA	FLT1	0.000545167	0.01	VEGFA_VEGFR1	VEGFA - VEGFR1	VEGF	Secreted Signaling	KEGG: hsa04370; PMID: 16633338
mGC3	mGC1	VEGFA	FLT1	0.000232103	0	VEGFA_VEGFR1	VEGFA - VEGFR1	VEGF	Secreted Signaling	KEGG: hsa04370; PMID: 16633338
mGC4	mGC1	VEGFA	FLT1	0.000533665	0	VEGFA_VEGFR1	VEGFA - VEGFR1	VEGF	Secreted Signaling	KEGG: hsa04370; PMID: 16633338
mGC3	mGC4	VEGFA	FLT1	0.00029571	0.01	VEGFA_VEGFR1	VEGFA - VEGFR1	VEGF	Secreted Signaling	KEGG: hsa04370; PMID: 16633338
mGC4	mGC4	VEGFA	FLT1	0.000679859	0.03	VEGFA_VEGFR1	VEGFA - VEGFR1	VEGF	Secreted Signaling	KEGG: hsa04370; PMID: 16633338
cGC1	cGC1	VEGFB	FLT1	0.000672444	0.03	VEGFB_VEGFR1	VEGFB - VEGFR1	VEGF	Secreted Signaling	KEGG: hsa04370; PMID: 16633338
cGC2	cGC1	VEGFB	FLT1	0.000721558	0.04	VEGFB_VEGFR1	VEGFB - VEGFR1	VEGF	Secreted Signaling	KEGG: hsa04370; PMID: 16633338
cGC3	cGC1	VEGFB	FLT1	0.00123788	0	VEGFB_VEGFR1	VEGFB - VEGFR1	VEGF	Secreted Signaling	KEGG: hsa04370; PMID: 16633338
cGC5	cGC1	VEGFB	FLT1	0.00263976	0	VEGFB_VEGFR1	VEGFB - VEGFR1	VEGF	Secreted Signaling	KEGG: hsa04370; PMID: 16633338
mGC1	cGC1	VEGFB	FLT1	0.000687687	0.01	VEGFB_VEGFR1	VEGFB - VEGFR1	VEGF	Secreted Signaling	KEGG: hsa04370; PMID: 16633338
mGC2	cGC1	VEGFB	FLT1	0.000695129	0.01	VEGFB_VEGFR1	VEGFB - VEGFR1	VEGF	Secreted Signaling	KEGG: hsa04370; PMID: 16633338
mGC3	cGC1	VEGFB	FLT1	0.000688085	0.04	VEGFB_VEGFR1	VEGFB - VEGFR1	VEGF	Secreted Signaling	KEGG: hsa04370; PMID: 16633338
cGC1	mGC1	VEGFB	FLT1	0.000658259	0	VEGFB_VEGFR1	VEGFB - VEGFR1	VEGF	Secreted Signaling	KEGG: hsa04370; PMID: 16633338
cGC2	mGC1	VEGFB	FLT1	0.000706337	0	VEGFB_VEGFR1	VEGFB - VEGFR1	VEGF	Secreted Signaling	KEGG: hsa04370; PMID: 16633338
cGC3	mGC1	VEGFB	FLT1	0.00121178	0	VEGFB_VEGFR1	VEGFB - VEGFR1	VEGF	Secreted Signaling	KEGG: hsa04370; PMID: 16633338
cGC4	mGC1	VEGFB	FLT1	0.000566024	0	VEGFB_VEGFR1	VEGFB - VEGFR1	VEGF	Secreted Signaling	KEGG: hsa04370; PMID: 16633338
cGC5	mGC1	VEGFB	FLT1	0.00258418	0	VEGFB_VEGFR1	VEGFB - VEGFR1	VEGF	Secreted Signaling	KEGG: hsa04370; PMID: 16633338
mGC1	mGC1	VEGFB	FLT1	0.00067318	0	VEGFB_VEGFR1	VEGFB - VEGFR1	VEGF	Secreted Signaling	KEGG: hsa04370; PMID: 16633338
mGC2	mGC1	VEGFB	FLT1	0.000680465	0	VEGFB_VEGFR1	VEGFB - VEGFR1	VEGF	Secreted Signaling	KEGG: hsa04370; PMID: 16633338
mGC3	mGC1	VEGFB	FLT1	0.00067357	0	VEGFB_VEGFR1	VEGFB - VEGFR1	VEGF	Secreted Signaling	KEGG: hsa04370; PMID: 16633338
mGC4	mGC1	VEGFB	FLT1	0.000679835	0	VEGFB_VEGFR1	VEGFB - VEGFR1	VEGF	Secreted Signaling	KEGG: hsa04370; PMID: 16633338
cGC3	mGC4	VEGFB	FLT1	0.00154345	0	VEGFB_VEGFR1	VEGFB - VEGFR1	VEGF	Secreted Signaling	KEGG: hsa04370; PMID: 16633338
cGC5	mGC4	VEGFB	FLT1	0.00329025	0	VEGFB_VEGFR1	VEGFB - VEGFR1	VEGF	Secreted Signaling	KEGG: hsa04370; PMID: 16633338
mGC2	mGC4	VEGFB	FLT1	0.000866839	0.04	VEGFB_VEGFR1	VEGFB - VEGFR1	VEGF	Secreted Signaling	KEGG: hsa04370; PMID: 16633338
cGC5	cGC5	IGF1	ITGAV_ITGB3	0.000901744	0	IGF1_ITGAV_ITGB3	IGF1 - (ITGAV+ITGB3)	IGF	Secreted Signaling	PMID: 28190785; PMID: 28873464
cGC2	mGC4	MIF	CD74_CD44	0.0339989	0.04	MIF_CD74_CD44	MIF - (CD74+CD44)	MIF	Secreted Signaling	PMID: 29637711; PMID: 26175090
cGC4	mGC4	MIF	CD74_CD44	0.0352757	0.04	MIF_CD74_CD44	MIF - (CD74+CD44)	MIF	Secreted Signaling	PMID: 29637711; PMID: 26175090
cGC5	mGC4	MIF	CD74_CD44	0.0420387	0.02	MIF_CD74_CD44	MIF - (CD74+CD44)	MIF	Secreted Signaling	PMID: 29637711; PMID: 26175090
mGC3	mGC4	MIF	CD74_CD44	0.0364452	0.04	MIF_CD74_CD44	MIF - (CD74+CD44)	MIF	Secreted Signaling	PMID: 29637711; PMID: 26175090
cGC1	cGC3	NAMPT	INSR	0.00127336	0	NAMPT_INSR	NAMPT - INSR	VISFATIN	Secreted Signaling	PMID: 28490838
cGC2	cGC3	NAMPT	INSR	0.000955988	0	NAMPT_INSR	NAMPT - INSR	VISFATIN	Secreted Signaling	PMID: 28490838
cGC4	cGC3	NAMPT	INSR	0.00305297	0	NAMPT_INSR	NAMPT - INSR	VISFATIN	Secreted Signaling	PMID: 28490838
cGC5	cGC3	NAMPT	INSR	0.00155927	0	NAMPT_INSR	NAMPT - INSR	VISFATIN	Secreted Signaling	PMID: 28490838
mGC1	cGC3	NAMPT	INSR	0.00141095	0	NAMPT_INSR	NAMPT - INSR	VISFATIN	Secreted Signaling	PMID: 28490838
mGC2	cGC3	NAMPT	INSR	0.00132683	0	NAMPT_INSR	NAMPT - INSR	VISFATIN	Secreted Signaling	PMID: 28490838
mGC3	cGC3	NAMPT	INSR	0.00126136	0	NAMPT_INSR	NAMPT - INSR	VISFATIN	Secreted Signaling	PMID: 28490838
mGC4	cGC3	NAMPT	INSR	0.00180656	0	NAMPT_INSR	NAMPT - INSR	VISFATIN	Secreted Signaling	PMID: 28490838
cGC1	cGC5	NAMPT	INSR	0.000599491	0	NAMPT_INSR	NAMPT - INSR	VISFATIN	Secreted Signaling	PMID: 28490838
cGC2	cGC5	NAMPT	INSR	0.000449997	0	NAMPT_INSR	NAMPT - INSR	VISFATIN	Secreted Signaling	PMID: 28490838
cGC4	cGC5	NAMPT	INSR	0.00143867	0	NAMPT_INSR	NAMPT - INSR	VISFATIN	Secreted Signaling	PMID: 28490838
cGC5	cGC5	NAMPT	INSR	0.000734204	0	NAMPT_INSR	NAMPT - INSR	VISFATIN	Secreted Signaling	PMID: 28490838
mGC1	cGC5	NAMPT	INSR	0.000664315	0	NAMPT_INSR	NAMPT - INSR	VISFATIN	Secreted Signaling	PMID: 28490838
mGC2	cGC5	NAMPT	INSR	0.00062468	0	NAMPT_INSR	NAMPT - INSR	VISFATIN	Secreted Signaling	PMID: 28490838
mGC3	cGC5	NAMPT	INSR	0.000593837	0	NAMPT_INSR	NAMPT - INSR	VISFATIN	Secreted Signaling	PMID: 28490838
mGC4	cGC5	NAMPT	INSR	0.000850755	0	NAMPT_INSR	NAMPT - INSR	VISFATIN	Secreted Signaling	PMID: 28490838
cGC4	cGC1	NAMPT	ITGA5_ITGB1	0.0169624	0.04	NAMPT_ITGA5_ITGB1	NAMPT - (ITGA5+ITGB1)	VISFATIN	Secreted Signaling	PMID: 28490838
cGC4	cGC2	NAMPT	ITGA5_ITGB1	0.0105034	0.04	NAMPT_ITGA5_ITGB1	NAMPT - (ITGA5+ITGB1)	VISFATIN	Secreted Signaling	PMID: 28490838
cGC1	cGC4	NAMPT	ITGA5_ITGB1	0.00839391	0.04	NAMPT_ITGA5_ITGB1	NAMPT - (ITGA5+ITGB1)	VISFATIN	Secreted Signaling	PMID: 28490838
cGC4	cGC4	NAMPT	ITGA5_ITGB1	0.0199264	0	NAMPT_ITGA5_ITGB1	NAMPT - (ITGA5+ITGB1)	VISFATIN	Secreted Signaling	PMID: 28490838
mGC1	cGC4	NAMPT	ITGA5_ITGB1	0.00929372	0	NAMPT_ITGA5_ITGB1	NAMPT - (ITGA5+ITGB1)	VISFATIN	Secreted Signaling	PMID: 28490838
mGC2	cGC4	NAMPT	ITGA5_ITGB1	0.00874373	0	NAMPT_ITGA5_ITGB1	NAMPT - (ITGA5+ITGB1)	VISFATIN	Secreted Signaling	PMID: 28490838
cGC4	mGC1	NAMPT	ITGA5_ITGB1	0.0183034	0.03	NAMPT_ITGA5_ITGB1	NAMPT - (ITGA5+ITGB1)	VISFATIN	Secreted Signaling	PMID: 28490838
mGC1	mGC1	NAMPT	ITGA5_ITGB1	0.0085292	0	NAMPT_ITGA5_ITGB1	NAMPT - (ITGA5+ITGB1)	VISFATIN	Secreted Signaling	PMID: 28490838
mGC2	mGC1	NAMPT	ITGA5_ITGB1	0.00802409	0	NAMPT_ITGA5_ITGB1	NAMPT - (ITGA5+ITGB1)	VISFATIN	Secreted Signaling	PMID: 28490838
cGC4	mGC2	NAMPT	ITGA5_ITGB1	0.0170601	0.04	NAMPT_ITGA5_ITGB1	NAMPT - (ITGA5+ITGB1)	VISFATIN	Secreted Signaling	PMID: 28490838
mGC1	mGC2	NAMPT	ITGA5_ITGB1	0.00794449	0	NAMPT_ITGA5_ITGB1	NAMPT - (ITGA5+ITGB1)	VISFATIN	Secreted Signaling	PMID: 28490838
cGC4	mGC3	NAMPT	ITGA5_ITGB1	0.0177736	0.03	NAMPT_ITGA5_ITGB1	NAMPT - (ITGA5+ITGB1)	VISFATIN	Secreted Signaling	PMID: 28490838
mGC1	mGC3	NAMPT	ITGA5_ITGB1	0.00827995	0.01	NAMPT_ITGA5_ITGB1	NAMPT - (ITGA5+ITGB1)	VISFATIN	Secreted Signaling	PMID: 28490838
cGC4	mGC4	NAMPT	ITGA5_ITGB1	0.0169617	0.04	NAMPT_ITGA5_ITGB1	NAMPT - (ITGA5+ITGB1)	VISFATIN	Secreted Signaling	PMID: 28490838
cGC2	cGC1	ANGPTL4	ITGA5_ITGB1	0.0100052	0.03	ANGPTL4_ITGA5_ITGB1	ANGPTL4 - (ITGA5+ITGB1)	ANGPTL	Secreted Signaling	PMID: 30049845
cGC3	cGC1	ANGPTL4	ITGA5_ITGB1	0.0133657	0	ANGPTL4_ITGA5_ITGB1	ANGPTL4 - (ITGA5+ITGB1)	ANGPTL	Secreted Signaling	PMID: 30049845
cGC5	cGC1	ANGPTL4	ITGA5_ITGB1	0.0283506	0	ANGPTL4_ITGA5_ITGB1	ANGPTL4 - (ITGA5+ITGB1)	ANGPTL	Secreted Signaling	PMID: 30049845
cGC3	cGC2	ANGPTL4	ITGA5_ITGB1	0.00826474	0	ANGPTL4_ITGA5_ITGB1	ANGPTL4 - (ITGA5+ITGB1)	ANGPTL	Secreted Signaling	PMID: 30049845
cGC5	cGC2	ANGPTL4	ITGA5_ITGB1	0.017633	0	ANGPTL4_ITGA5_ITGB1	ANGPTL4 - (ITGA5+ITGB1)	ANGPTL	Secreted Signaling	PMID: 30049845
cGC2	cGC4	ANGPTL4	ITGA5_ITGB1	0.011768	0.01	ANGPTL4_ITGA5_ITGB1	ANGPTL4 - (ITGA5+ITGB1)	ANGPTL	Secreted Signaling	PMID: 30049845
cGC3	cGC4	ANGPTL4	ITGA5_ITGB1	0.0157112	0	ANGPTL4_ITGA5_ITGB1	ANGPTL4 - (ITGA5+ITGB1)	ANGPTL	Secreted Signaling	PMID: 30049845
cGC5	cGC4	ANGPTL4	ITGA5_ITGB1	0.0332372	0	ANGPTL4_ITGA5_ITGB1	ANGPTL4 - (ITGA5+ITGB1)	ANGPTL	Secreted Signaling	PMID: 30049845
mGC1	cGC4	ANGPTL4	ITGA5_ITGB1	0.00721324	0	ANGPTL4_ITGA5_ITGB1	ANGPTL4 - (ITGA5+ITGB1)	ANGPTL	Secreted Signaling	PMID: 30049845
mGC3	cGC4	ANGPTL4	ITGA5_ITGB1	0.00797648	0.03	ANGPTL4_ITGA5_ITGB1	ANGPTL4 - (ITGA5+ITGB1)	ANGPTL	Secreted Signaling	PMID: 30049845
cGC2	mGC1	ANGPTL4	ITGA5_ITGB1	0.0108022	0.03	ANGPTL4_ITGA5_ITGB1	ANGPTL4 - (ITGA5+ITGB1)	ANGPTL	Secreted Signaling	PMID: 30049845
cGC3	mGC1	ANGPTL4	ITGA5_ITGB1	0.0144264	0	ANGPTL4_ITGA5_ITGB1	ANGPTL4 - (ITGA5+ITGB1)	ANGPTL	Secreted Signaling	PMID: 30049845
cGC5	mGC1	ANGPTL4	ITGA5_ITGB1	0.0305638	0	ANGPTL4_ITGA5_ITGB1	ANGPTL4 - (ITGA5+ITGB1)	ANGPTL	Secreted Signaling	PMID: 30049845
mGC1	mGC1	ANGPTL4	ITGA5_ITGB1	0.00661872	0	ANGPTL4_ITGA5_ITGB1	ANGPTL4 - (ITGA5+ITGB1)	ANGPTL	Secreted Signaling	PMID: 30049845
cGC2	mGC2	ANGPTL4	ITGA5_ITGB1	0.0100632	0.03	ANGPTL4_ITGA5_ITGB1	ANGPTL4 - (ITGA5+ITGB1)	ANGPTL	Secreted Signaling	PMID: 30049845
cGC3	mGC2	ANGPTL4	ITGA5_ITGB1	0.0134429	0	ANGPTL4_ITGA5_ITGB1	ANGPTL4 - (ITGA5+ITGB1)	ANGPTL	Secreted Signaling	PMID: 30049845
cGC5	mGC2	ANGPTL4	ITGA5_ITGB1	0.028512	0	ANGPTL4_ITGA5_ITGB1	ANGPTL4 - (ITGA5+ITGB1)	ANGPTL	Secreted Signaling	PMID: 30049845
cGC2	mGC3	ANGPTL4	ITGA5_ITGB1	0.0104872	0.03	ANGPTL4_ITGA5_ITGB1	ANGPTL4 - (ITGA5+ITGB1)	ANGPTL	Secreted Signaling	PMID: 30049845
cGC3	mGC3	ANGPTL4	ITGA5_ITGB1	0.0140073	0	ANGPTL4_ITGA5_ITGB1	ANGPTL4 - (ITGA5+ITGB1)	ANGPTL	Secreted Signaling	PMID: 30049845
cGC5	mGC3	ANGPTL4	ITGA5_ITGB1	0.0296899	0	ANGPTL4_ITGA5_ITGB1	ANGPTL4 - (ITGA5+ITGB1)	ANGPTL	Secreted Signaling	PMID: 30049845
cGC2	mGC4	ANGPTL4	ITGA5_ITGB1	0.0100048	0.04	ANGPTL4_ITGA5_ITGB1	ANGPTL4 - (ITGA5+ITGB1)	ANGPTL	Secreted Signaling	PMID: 30049845
cGC3	mGC4	ANGPTL4	ITGA5_ITGB1	0.0133651	0	ANGPTL4_ITGA5_ITGB1	ANGPTL4 - (ITGA5+ITGB1)	ANGPTL	Secreted Signaling	PMID: 30049845
cGC5	mGC4	ANGPTL4	ITGA5_ITGB1	0.0283494	0	ANGPTL4_ITGA5_ITGB1	ANGPTL4 - (ITGA5+ITGB1)	ANGPTL	Secreted Signaling	PMID: 30049845
cGC2	cGC5	ANGPTL4	ITGAV_ITGB3	0.00341324	0	ANGPTL4_ITGAV_ITGB3	ANGPTL4 - (ITGAV+ITGB3)	ANGPTL	Secreted Signaling	PMID: 30049845
cGC3	cGC5	ANGPTL4	ITGAV_ITGB3	0.00456986	0	ANGPTL4_ITGAV_ITGB3	ANGPTL4 - (ITGAV+ITGB3)	ANGPTL	Secreted Signaling	PMID: 30049845
cGC4	cGC5	ANGPTL4	ITGAV_ITGB3	0.00223424	0	ANGPTL4_ITGAV_ITGB3	ANGPTL4 - (ITGAV+ITGB3)	ANGPTL	Secreted Signaling	PMID: 30049845
cGC5	cGC5	ANGPTL4	ITGAV_ITGB3	0.00979123	0	ANGPTL4_ITGAV_ITGB3	ANGPTL4 - (ITGAV+ITGB3)	ANGPTL	Secreted Signaling	PMID: 30049845
mGC1	cGC5	ANGPTL4	ITGAV_ITGB3	0.00208533	0	ANGPTL4_ITGAV_ITGB3	ANGPTL4 - (ITGAV+ITGB3)	ANGPTL	Secreted Signaling	PMID: 30049845
mGC2	cGC5	ANGPTL4	ITGAV_ITGB3	0.00160438	0	ANGPTL4_ITGAV_ITGB3	ANGPTL4 - (ITGAV+ITGB3)	ANGPTL	Secreted Signaling	PMID: 30049845
mGC3	cGC5	ANGPTL4	ITGAV_ITGB3	0.00230724	0	ANGPTL4_ITGAV_ITGB3	ANGPTL4 - (ITGAV+ITGB3)	ANGPTL	Secreted Signaling	PMID: 30049845
mGC4	cGC5	ANGPTL4	ITGAV_ITGB3	0.00207508	0	ANGPTL4_ITGAV_ITGB3	ANGPTL4 - (ITGAV+ITGB3)	ANGPTL	Secreted Signaling	PMID: 30049845
cGC2	cGC1	ANGPTL4	SDC1	0.0178171	0.02	ANGPTL4_SDC1	ANGPTL4 - SDC1	ANGPTL	Secreted Signaling	PMID: 29017031
cGC3	cGC1	ANGPTL4	SDC1	0.0237384	0	ANGPTL4_SDC1	ANGPTL4 - SDC1	ANGPTL	Secreted Signaling	PMID: 29017031
cGC5	cGC1	ANGPTL4	SDC1	0.0497661	0	ANGPTL4_SDC1	ANGPTL4 - SDC1	ANGPTL	Secreted Signaling	PMID: 29017031
mGC1	cGC1	ANGPTL4	SDC1	0.0109469	0	ANGPTL4_SDC1	ANGPTL4 - SDC1	ANGPTL	Secreted Signaling	PMID: 29017031
mGC3	cGC1	ANGPTL4	SDC1	0.0121004	0.03	ANGPTL4_SDC1	ANGPTL4 - SDC1	ANGPTL	Secreted Signaling	PMID: 29017031
cGC2	cGC2	ANGPTL4	SDC1	0.0157969	0.03	ANGPTL4_SDC1	ANGPTL4 - SDC1	ANGPTL	Secreted Signaling	PMID: 29017031
cGC3	cGC2	ANGPTL4	SDC1	0.0210612	0	ANGPTL4_SDC1	ANGPTL4 - SDC1	ANGPTL	Secreted Signaling	PMID: 29017031
cGC5	cGC2	ANGPTL4	SDC1	0.0442867	0	ANGPTL4_SDC1	ANGPTL4 - SDC1	ANGPTL	Secreted Signaling	PMID: 29017031
cGC2	cGC4	ANGPTL4	SDC1	0.015857	0.03	ANGPTL4_SDC1	ANGPTL4 - SDC1	ANGPTL	Secreted Signaling	PMID: 29017031
cGC3	cGC4	ANGPTL4	SDC1	0.0211409	0	ANGPTL4_SDC1	ANGPTL4 - SDC1	ANGPTL	Secreted Signaling	PMID: 29017031
cGC5	cGC4	ANGPTL4	SDC1	0.0444502	0	ANGPTL4_SDC1	ANGPTL4 - SDC1	ANGPTL	Secreted Signaling	PMID: 29017031
cGC2	mGC1	ANGPTL4	SDC1	0.0153337	0.03	ANGPTL4_SDC1	ANGPTL4 - SDC1	ANGPTL	Secreted Signaling	PMID: 29017031
cGC3	mGC1	ANGPTL4	SDC1	0.0204469	0	ANGPTL4_SDC1	ANGPTL4 - SDC1	ANGPTL	Secreted Signaling	PMID: 29017031
cGC5	mGC1	ANGPTL4	SDC1	0.0430248	0	ANGPTL4_SDC1	ANGPTL4 - SDC1	ANGPTL	Secreted Signaling	PMID: 29017031
cGC2	mGC2	ANGPTL4	SDC1	0.0163631	0.03	ANGPTL4_SDC1	ANGPTL4 - SDC1	ANGPTL	Secreted Signaling	PMID: 29017031
cGC3	mGC2	ANGPTL4	SDC1	0.0218119	0	ANGPTL4_SDC1	ANGPTL4 - SDC1	ANGPTL	Secreted Signaling	PMID: 29017031
cGC5	mGC2	ANGPTL4	SDC1	0.0458265	0	ANGPTL4_SDC1	ANGPTL4 - SDC1	ANGPTL	Secreted Signaling	PMID: 29017031
mGC1	mGC2	ANGPTL4	SDC1	0.0100479	0	ANGPTL4_SDC1	ANGPTL4 - SDC1	ANGPTL	Secreted Signaling	PMID: 29017031
cGC2	mGC3	ANGPTL4	SDC1	0.0148636	0.03	ANGPTL4_SDC1	ANGPTL4 - SDC1	ANGPTL	Secreted Signaling	PMID: 29017031
cGC3	mGC3	ANGPTL4	SDC1	0.0198231	0	ANGPTL4_SDC1	ANGPTL4 - SDC1	ANGPTL	Secreted Signaling	PMID: 29017031
cGC5	mGC3	ANGPTL4	SDC1	0.0417415	0	ANGPTL4_SDC1	ANGPTL4 - SDC1	ANGPTL	Secreted Signaling	PMID: 29017031
cGC2	mGC4	ANGPTL4	SDC1	0.0155931	0.03	ANGPTL4_SDC1	ANGPTL4 - SDC1	ANGPTL	Secreted Signaling	PMID: 29017031
cGC3	mGC4	ANGPTL4	SDC1	0.0207909	0	ANGPTL4_SDC1	ANGPTL4 - SDC1	ANGPTL	Secreted Signaling	PMID: 29017031
cGC5	mGC4	ANGPTL4	SDC1	0.0437317	0	ANGPTL4_SDC1	ANGPTL4 - SDC1	ANGPTL	Secreted Signaling	PMID: 29017031
cGC3	cGC1	ANGPTL4	SDC2	0.00425802	0	ANGPTL4_SDC2	ANGPTL4 - SDC2	ANGPTL	Secreted Signaling	PMID: 29017031
cGC5	cGC1	ANGPTL4	SDC2	0.00912635	0	ANGPTL4_SDC2	ANGPTL4 - SDC2	ANGPTL	Secreted Signaling	PMID: 29017031
cGC5	cGC2	ANGPTL4	SDC2	0.0050113	0.03	ANGPTL4_SDC2	ANGPTL4 - SDC2	ANGPTL	Secreted Signaling	PMID: 29017031
cGC2	cGC3	ANGPTL4	SDC2	0.00627437	0.01	ANGPTL4_SDC2	ANGPTL4 - SDC2	ANGPTL	Secreted Signaling	PMID: 29017031
cGC3	cGC3	ANGPTL4	SDC2	0.00839236	0	ANGPTL4_SDC2	ANGPTL4 - SDC2	ANGPTL	Secreted Signaling	PMID: 29017031
cGC4	cGC3	ANGPTL4	SDC2	0.00411116	0	ANGPTL4_SDC2	ANGPTL4 - SDC2	ANGPTL	Secreted Signaling	PMID: 29017031
cGC5	cGC3	ANGPTL4	SDC2	0.0179027	0	ANGPTL4_SDC2	ANGPTL4 - SDC2	ANGPTL	Secreted Signaling	PMID: 29017031
mGC1	cGC3	ANGPTL4	SDC2	0.00383763	0	ANGPTL4_SDC2	ANGPTL4 - SDC2	ANGPTL	Secreted Signaling	PMID: 29017031
mGC2	cGC3	ANGPTL4	SDC2	0.00295374	0	ANGPTL4_SDC2	ANGPTL4 - SDC2	ANGPTL	Secreted Signaling	PMID: 29017031
mGC3	cGC3	ANGPTL4	SDC2	0.00424522	0	ANGPTL4_SDC2	ANGPTL4 - SDC2	ANGPTL	Secreted Signaling	PMID: 29017031
mGC4	cGC3	ANGPTL4	SDC2	0.00381881	0.02	ANGPTL4_SDC2	ANGPTL4 - SDC2	ANGPTL	Secreted Signaling	PMID: 29017031
cGC3	cGC4	ANGPTL4	SDC2	0.00355871	0	ANGPTL4_SDC2	ANGPTL4 - SDC2	ANGPTL	Secreted Signaling	PMID: 29017031
cGC5	cGC4	ANGPTL4	SDC2	0.00763364	0	ANGPTL4_SDC2	ANGPTL4 - SDC2	ANGPTL	Secreted Signaling	PMID: 29017031
cGC2	cGC5	ANGPTL4	SDC2	0.00825264	0.01	ANGPTL4_SDC2	ANGPTL4 - SDC2	ANGPTL	Secreted Signaling	PMID: 29017031
cGC3	cGC5	ANGPTL4	SDC2	0.011031	0	ANGPTL4_SDC2	ANGPTL4 - SDC2	ANGPTL	Secreted Signaling	PMID: 29017031
cGC4	cGC5	ANGPTL4	SDC2	0.0054111	0	ANGPTL4_SDC2	ANGPTL4 - SDC2	ANGPTL	Secreted Signaling	PMID: 29017031
cGC5	cGC5	ANGPTL4	SDC2	0.0234607	0	ANGPTL4_SDC2	ANGPTL4 - SDC2	ANGPTL	Secreted Signaling	PMID: 29017031
mGC1	cGC5	ANGPTL4	SDC2	0.00505152	0	ANGPTL4_SDC2	ANGPTL4 - SDC2	ANGPTL	Secreted Signaling	PMID: 29017031
mGC2	cGC5	ANGPTL4	SDC2	0.00388914	0	ANGPTL4_SDC2	ANGPTL4 - SDC2	ANGPTL	Secreted Signaling	PMID: 29017031
mGC3	cGC5	ANGPTL4	SDC2	0.00558731	0	ANGPTL4_SDC2	ANGPTL4 - SDC2	ANGPTL	Secreted Signaling	PMID: 29017031
mGC4	cGC5	ANGPTL4	SDC2	0.00502678	0	ANGPTL4_SDC2	ANGPTL4 - SDC2	ANGPTL	Secreted Signaling	PMID: 29017031
cGC2	mGC1	ANGPTL4	SDC2	0.00402083	0.03	ANGPTL4_SDC2	ANGPTL4 - SDC2	ANGPTL	Secreted Signaling	PMID: 29017031
cGC3	mGC1	ANGPTL4	SDC2	0.00538223	0	ANGPTL4_SDC2	ANGPTL4 - SDC2	ANGPTL	Secreted Signaling	PMID: 29017031
cGC5	mGC1	ANGPTL4	SDC2	0.011521	0	ANGPTL4_SDC2	ANGPTL4 - SDC2	ANGPTL	Secreted Signaling	PMID: 29017031
cGC3	mGC2	ANGPTL4	SDC2	0.00436094	0	ANGPTL4_SDC2	ANGPTL4 - SDC2	ANGPTL	Secreted Signaling	PMID: 29017031
cGC5	mGC2	ANGPTL4	SDC2	0.00934584	0	ANGPTL4_SDC2	ANGPTL4 - SDC2	ANGPTL	Secreted Signaling	PMID: 29017031
cGC2	cGC1	ANGPTL4	SDC4	0.0269922	0.03	ANGPTL4_SDC4	ANGPTL4 - SDC4	ANGPTL	Secreted Signaling	PMID: 29017031
cGC3	cGC1	ANGPTL4	SDC4	0.0358514	0	ANGPTL4_SDC4	ANGPTL4 - SDC4	ANGPTL	Secreted Signaling	PMID: 29017031
cGC5	cGC1	ANGPTL4	SDC4	0.0741516	0	ANGPTL4_SDC4	ANGPTL4 - SDC4	ANGPTL	Secreted Signaling	PMID: 29017031
cGC3	cGC2	ANGPTL4	SDC4	0.0310743	0	ANGPTL4_SDC4	ANGPTL4 - SDC4	ANGPTL	Secreted Signaling	PMID: 29017031
cGC5	cGC2	ANGPTL4	SDC4	0.0646131	0	ANGPTL4_SDC4	ANGPTL4 - SDC4	ANGPTL	Secreted Signaling	PMID: 29017031
cGC2	cGC4	ANGPTL4	SDC4	0.0252053	0.03	ANGPTL4_SDC4	ANGPTL4 - SDC4	ANGPTL	Secreted Signaling	PMID: 29017031
cGC3	cGC4	ANGPTL4	SDC4	0.0334982	0	ANGPTL4_SDC4	ANGPTL4 - SDC4	ANGPTL	Secreted Signaling	PMID: 29017031
cGC5	cGC4	ANGPTL4	SDC4	0.0694655	0	ANGPTL4_SDC4	ANGPTL4 - SDC4	ANGPTL	Secreted Signaling	PMID: 29017031
cGC2	mGC1	ANGPTL4	SDC4	0.0280773	0.03	ANGPTL4_SDC4	ANGPTL4 - SDC4	ANGPTL	Secreted Signaling	PMID: 29017031
cGC3	mGC1	ANGPTL4	SDC4	0.037279	0	ANGPTL4_SDC4	ANGPTL4 - SDC4	ANGPTL	Secreted Signaling	PMID: 29017031
cGC5	mGC1	ANGPTL4	SDC4	0.0769826	0	ANGPTL4_SDC4	ANGPTL4 - SDC4	ANGPTL	Secreted Signaling	PMID: 29017031
mGC1	mGC1	ANGPTL4	SDC4	0.0173207	0	ANGPTL4_SDC4	ANGPTL4 - SDC4	ANGPTL	Secreted Signaling	PMID: 29017031
cGC2	mGC2	ANGPTL4	SDC4	0.0268351	0.03	ANGPTL4_SDC4	ANGPTL4 - SDC4	ANGPTL	Secreted Signaling	PMID: 29017031
cGC3	mGC2	ANGPTL4	SDC4	0.0356447	0	ANGPTL4_SDC4	ANGPTL4 - SDC4	ANGPTL	Secreted Signaling	PMID: 29017031
cGC5	mGC2	ANGPTL4	SDC4	0.0737409	0	ANGPTL4_SDC4	ANGPTL4 - SDC4	ANGPTL	Secreted Signaling	PMID: 29017031
cGC3	mGC3	ANGPTL4	SDC4	0.0316207	0	ANGPTL4_SDC4	ANGPTL4 - SDC4	ANGPTL	Secreted Signaling	PMID: 29017031
cGC5	mGC3	ANGPTL4	SDC4	0.0657093	0	ANGPTL4_SDC4	ANGPTL4 - SDC4	ANGPTL	Secreted Signaling	PMID: 29017031
cGC2	mGC4	ANGPTL4	SDC4	0.0270346	0.03	ANGPTL4_SDC4	ANGPTL4 - SDC4	ANGPTL	Secreted Signaling	PMID: 29017031
cGC3	mGC4	ANGPTL4	SDC4	0.0359072	0	ANGPTL4_SDC4	ANGPTL4 - SDC4	ANGPTL	Secreted Signaling	PMID: 29017031
cGC5	mGC4	ANGPTL4	SDC4	0.0742624	0	ANGPTL4_SDC4	ANGPTL4 - SDC4	ANGPTL	Secreted Signaling	PMID: 29017031
cGC5	cGC1	GAS6	AXL	0.00336996	0	GAS6_AXL	GAS6 - AXL	GAS	Secreted Signaling	PMID: 27801848
cGC5	cGC2	GAS6	AXL	0.00309398	0	GAS6_AXL	GAS6 - AXL	GAS	Secreted Signaling	PMID: 27801848
cGC5	cGC3	GAS6	AXL	0.00164647	0	GAS6_AXL	GAS6 - AXL	GAS	Secreted Signaling	PMID: 27801848
cGC5	cGC4	GAS6	AXL	0.00495935	0	GAS6_AXL	GAS6 - AXL	GAS	Secreted Signaling	PMID: 27801848
cGC5	cGC5	GAS6	AXL	0.00451105	0	GAS6_AXL	GAS6 - AXL	GAS	Secreted Signaling	PMID: 27801848
cGC5	mGC1	GAS6	AXL	0.00458634	0	GAS6_AXL	GAS6 - AXL	GAS	Secreted Signaling	PMID: 27801848
cGC5	mGC2	GAS6	AXL	0.00345702	0	GAS6_AXL	GAS6 - AXL	GAS	Secreted Signaling	PMID: 27801848
cGC5	mGC3	GAS6	AXL	0.00386304	0	GAS6_AXL	GAS6 - AXL	GAS	Secreted Signaling	PMID: 27801848
cGC5	mGC4	GAS6	AXL	0.00405963	0	GAS6_AXL	GAS6 - AXL	GAS	Secreted Signaling	PMID: 27801848
cGC5	cGC4	GRN	SORT1	0.00928886	0	GRN_SORT1	GRN - SORT1	GRN	Secreted Signaling	PMID: 29555433
mGC2	cGC4	GRN	SORT1	0.00674321	0.03	GRN_SORT1	GRN - SORT1	GRN	Secreted Signaling	PMID: 29555433
cGC1	cGC5	GRN	SORT1	0.00872051	0	GRN_SORT1	GRN - SORT1	GRN	Secreted Signaling	PMID: 29555433
cGC4	cGC5	GRN	SORT1	0.0092232	0	GRN_SORT1	GRN - SORT1	GRN	Secreted Signaling	PMID: 29555433
cGC5	cGC5	GRN	SORT1	0.0135469	0	GRN_SORT1	GRN - SORT1	GRN	Secreted Signaling	PMID: 29555433
mGC1	cGC5	GRN	SORT1	0.00916145	0	GRN_SORT1	GRN - SORT1	GRN	Secreted Signaling	PMID: 29555433
mGC2	cGC5	GRN	SORT1	0.00984593	0	GRN_SORT1	GRN - SORT1	GRN	Secreted Signaling	PMID: 29555433
mGC3	cGC5	GRN	SORT1	0.00966347	0	GRN_SORT1	GRN - SORT1	GRN	Secreted Signaling	PMID: 29555433
cGC5	mGC1	GRN	SORT1	0.00376457	0.03	GRN_SORT1	GRN - SORT1	GRN	Secreted Signaling	PMID: 29555433
cGC5	cGC1	PROS1	AXL	0.0200257	0	PROS1_AXL	PROS1 - AXL	PROS	Secreted Signaling	PMID: 29531161
cGC5	cGC2	PROS1	AXL	0.0184109	0.01	PROS1_AXL	PROS1 - AXL	PROS	Secreted Signaling	PMID: 29531161
cGC2	cGC4	PROS1	AXL	0.01502	0.03	PROS1_AXL	PROS1 - AXL	PROS	Secreted Signaling	PMID: 29531161
cGC5	cGC4	PROS1	AXL	0.02924	0	PROS1_AXL	PROS1 - AXL	PROS	Secreted Signaling	PMID: 29531161
mGC1	cGC4	PROS1	AXL	0.0144294	0.01	PROS1_AXL	PROS1 - AXL	PROS	Secreted Signaling	PMID: 29531161
cGC5	cGC5	PROS1	AXL	0.0266557	0	PROS1_AXL	PROS1 - AXL	PROS	Secreted Signaling	PMID: 29531161
cGC1	mGC1	PROS1	AXL	0.011278	0	PROS1_AXL	PROS1 - AXL	PROS	Secreted Signaling	PMID: 29531161
cGC2	mGC1	PROS1	AXL	0.0139008	0.02	PROS1_AXL	PROS1 - AXL	PROS	Secreted Signaling	PMID: 29531161
cGC5	mGC1	PROS1	AXL	0.0270905	0	PROS1_AXL	PROS1 - AXL	PROS	Secreted Signaling	PMID: 29531161
mGC1	mGC1	PROS1	AXL	0.0133537	0	PROS1_AXL	PROS1 - AXL	PROS	Secreted Signaling	PMID: 29531161
mGC2	mGC1	PROS1	AXL	0.0121379	0	PROS1_AXL	PROS1 - AXL	PROS	Secreted Signaling	PMID: 29531161
cGC5	mGC2	PROS1	AXL	0.0205342	0	PROS1_AXL	PROS1 - AXL	PROS	Secreted Signaling	PMID: 29531161
cGC5	mGC3	PROS1	AXL	0.0228998	0	PROS1_AXL	PROS1 - AXL	PROS	Secreted Signaling	PMID: 29531161
cGC5	mGC4	PROS1	AXL	0.0240418	0	PROS1_AXL	PROS1 - AXL	PROS	Secreted Signaling	PMID: 29531161
cGC5	cGC1	COL1A1	ITGA2_ITGB1	0.00671427	0	COL1A1_ITGA2_ITGB1	COL1A1 - (ITGA2+ITGB1)	COLLAGEN	ECM-Receptor	KEGG: hsa04512
cGC5	cGC2	COL1A1	ITGA2_ITGB1	0.00322415	0	COL1A1_ITGA2_ITGB1	COL1A1 - (ITGA2+ITGB1)	COLLAGEN	ECM-Receptor	KEGG: hsa04512
cGC5	cGC4	COL1A1	ITGA2_ITGB1	0.00365432	0	COL1A1_ITGA2_ITGB1	COL1A1 - (ITGA2+ITGB1)	COLLAGEN	ECM-Receptor	KEGG: hsa04512
cGC5	mGC1	COL1A1	ITGA2_ITGB1	0.00826457	0	COL1A1_ITGA2_ITGB1	COL1A1 - (ITGA2+ITGB1)	COLLAGEN	ECM-Receptor	KEGG: hsa04512
cGC5	mGC2	COL1A1	ITGA2_ITGB1	0.00695568	0	COL1A1_ITGA2_ITGB1	COL1A1 - (ITGA2+ITGB1)	COLLAGEN	ECM-Receptor	KEGG: hsa04512
cGC5	mGC3	COL1A1	ITGA2_ITGB1	0.00828202	0	COL1A1_ITGA2_ITGB1	COL1A1 - (ITGA2+ITGB1)	COLLAGEN	ECM-Receptor	KEGG: hsa04512
cGC5	mGC4	COL1A1	ITGA2_ITGB1	0.0070058	0	COL1A1_ITGA2_ITGB1	COL1A1 - (ITGA2+ITGB1)	COLLAGEN	ECM-Receptor	KEGG: hsa04512
cGC3	cGC1	COL4A2	ITGA2_ITGB1	0.096877	0	COL4A2_ITGA2_ITGB1	COL4A2 - (ITGA2+ITGB1)	COLLAGEN	ECM-Receptor	KEGG: hsa04512
cGC5	cGC1	COL4A2	ITGA2_ITGB1	0.085264	0.04	COL4A2_ITGA2_ITGB1	COL4A2 - (ITGA2+ITGB1)	COLLAGEN	ECM-Receptor	KEGG: hsa04512
cGC1	mGC1	COL4A2	ITGA2_ITGB1	0.0909342	0	COL4A2_ITGA2_ITGB1	COL4A2 - (ITGA2+ITGB1)	COLLAGEN	ECM-Receptor	KEGG: hsa04512
cGC2	mGC1	COL4A2	ITGA2_ITGB1	0.0944392	0	COL4A2_ITGA2_ITGB1	COL4A2 - (ITGA2+ITGB1)	COLLAGEN	ECM-Receptor	KEGG: hsa04512
cGC3	mGC1	COL4A2	ITGA2_ITGB1	0.116798	0	COL4A2_ITGA2_ITGB1	COL4A2 - (ITGA2+ITGB1)	COLLAGEN	ECM-Receptor	KEGG: hsa04512
cGC4	mGC1	COL4A2	ITGA2_ITGB1	0.0881502	0	COL4A2_ITGA2_ITGB1	COL4A2 - (ITGA2+ITGB1)	COLLAGEN	ECM-Receptor	KEGG: hsa04512
cGC5	mGC1	COL4A2	ITGA2_ITGB1	0.103069	0	COL4A2_ITGA2_ITGB1	COL4A2 - (ITGA2+ITGB1)	COLLAGEN	ECM-Receptor	KEGG: hsa04512
mGC1	mGC1	COL4A2	ITGA2_ITGB1	0.079655	0	COL4A2_ITGA2_ITGB1	COL4A2 - (ITGA2+ITGB1)	COLLAGEN	ECM-Receptor	KEGG: hsa04512
mGC2	mGC1	COL4A2	ITGA2_ITGB1	0.0870189	0	COL4A2_ITGA2_ITGB1	COL4A2 - (ITGA2+ITGB1)	COLLAGEN	ECM-Receptor	KEGG: hsa04512
mGC3	mGC1	COL4A2	ITGA2_ITGB1	0.0817366	0	COL4A2_ITGA2_ITGB1	COL4A2 - (ITGA2+ITGB1)	COLLAGEN	ECM-Receptor	KEGG: hsa04512
mGC4	mGC1	COL4A2	ITGA2_ITGB1	0.0895329	0	COL4A2_ITGA2_ITGB1	COL4A2 - (ITGA2+ITGB1)	COLLAGEN	ECM-Receptor	KEGG: hsa04512
cGC1	mGC2	COL4A2	ITGA2_ITGB1	0.0775565	0.04	COL4A2_ITGA2_ITGB1	COL4A2 - (ITGA2+ITGB1)	COLLAGEN	ECM-Receptor	KEGG: hsa04512
cGC3	mGC2	COL4A2	ITGA2_ITGB1	0.100034	0	COL4A2_ITGA2_ITGB1	COL4A2 - (ITGA2+ITGB1)	COLLAGEN	ECM-Receptor	KEGG: hsa04512
cGC5	mGC2	COL4A2	ITGA2_ITGB1	0.0880793	0.01	COL4A2_ITGA2_ITGB1	COL4A2 - (ITGA2+ITGB1)	COLLAGEN	ECM-Receptor	KEGG: hsa04512
cGC1	mGC3	COL4A2	ITGA2_ITGB1	0.0911101	0	COL4A2_ITGA2_ITGB1	COL4A2 - (ITGA2+ITGB1)	COLLAGEN	ECM-Receptor	KEGG: hsa04512
cGC2	mGC3	COL4A2	ITGA2_ITGB1	0.0946212	0.01	COL4A2_ITGA2_ITGB1	COL4A2 - (ITGA2+ITGB1)	COLLAGEN	ECM-Receptor	KEGG: hsa04512
cGC3	mGC3	COL4A2	ITGA2_ITGB1	0.117017	0	COL4A2_ITGA2_ITGB1	COL4A2 - (ITGA2+ITGB1)	COLLAGEN	ECM-Receptor	KEGG: hsa04512
cGC4	mGC3	COL4A2	ITGA2_ITGB1	0.0883214	0	COL4A2_ITGA2_ITGB1	COL4A2 - (ITGA2+ITGB1)	COLLAGEN	ECM-Receptor	KEGG: hsa04512
cGC5	mGC3	COL4A2	ITGA2_ITGB1	0.103266	0	COL4A2_ITGA2_ITGB1	COL4A2 - (ITGA2+ITGB1)	COLLAGEN	ECM-Receptor	KEGG: hsa04512
mGC2	mGC3	COL4A2	ITGA2_ITGB1	0.087188	0	COL4A2_ITGA2_ITGB1	COL4A2 - (ITGA2+ITGB1)	COLLAGEN	ECM-Receptor	KEGG: hsa04512
mGC4	mGC3	COL4A2	ITGA2_ITGB1	0.0897065	0.02	COL4A2_ITGA2_ITGB1	COL4A2 - (ITGA2+ITGB1)	COLLAGEN	ECM-Receptor	KEGG: hsa04512
cGC3	mGC4	COL4A2	ITGA2_ITGB1	0.100687	0	COL4A2_ITGA2_ITGB1	COL4A2 - (ITGA2+ITGB1)	COLLAGEN	ECM-Receptor	KEGG: hsa04512
cGC5	cGC1	COL4A4	ITGA2_ITGB1	0.00903751	0	COL4A4_ITGA2_ITGB1	COL4A4 - (ITGA2+ITGB1)	COLLAGEN	ECM-Receptor	KEGG: hsa04512
cGC5	cGC2	COL4A4	ITGA2_ITGB1	0.00434504	0	COL4A4_ITGA2_ITGB1	COL4A4 - (ITGA2+ITGB1)	COLLAGEN	ECM-Receptor	KEGG: hsa04512
cGC5	cGC4	COL4A4	ITGA2_ITGB1	0.00492402	0	COL4A4_ITGA2_ITGB1	COL4A4 - (ITGA2+ITGB1)	COLLAGEN	ECM-Receptor	KEGG: hsa04512
cGC5	mGC1	COL4A4	ITGA2_ITGB1	0.0111182	0	COL4A4_ITGA2_ITGB1	COL4A4 - (ITGA2+ITGB1)	COLLAGEN	ECM-Receptor	KEGG: hsa04512
cGC5	mGC2	COL4A4	ITGA2_ITGB1	0.00936167	0	COL4A4_ITGA2_ITGB1	COL4A4 - (ITGA2+ITGB1)	COLLAGEN	ECM-Receptor	KEGG: hsa04512
cGC5	mGC3	COL4A4	ITGA2_ITGB1	0.0111416	0	COL4A4_ITGA2_ITGB1	COL4A4 - (ITGA2+ITGB1)	COLLAGEN	ECM-Receptor	KEGG: hsa04512
cGC5	mGC4	COL4A4	ITGA2_ITGB1	0.00942896	0	COL4A4_ITGA2_ITGB1	COL4A4 - (ITGA2+ITGB1)	COLLAGEN	ECM-Receptor	KEGG: hsa04512
cGC1	mGC1	COL4A5	ITGA2_ITGB1	0.0305884	0	COL4A5_ITGA2_ITGB1	COL4A5 - (ITGA2+ITGB1)	COLLAGEN	ECM-Receptor	KEGG: hsa04512
mGC1	mGC1	COL4A5	ITGA2_ITGB1	0.0294274	0	COL4A5_ITGA2_ITGB1	COL4A5 - (ITGA2+ITGB1)	COLLAGEN	ECM-Receptor	KEGG: hsa04512
mGC2	mGC1	COL4A5	ITGA2_ITGB1	0.0299311	0	COL4A5_ITGA2_ITGB1	COL4A5 - (ITGA2+ITGB1)	COLLAGEN	ECM-Receptor	KEGG: hsa04512
mGC3	mGC1	COL4A5	ITGA2_ITGB1	0.0307222	0	COL4A5_ITGA2_ITGB1	COL4A5 - (ITGA2+ITGB1)	COLLAGEN	ECM-Receptor	KEGG: hsa04512
mGC4	mGC1	COL4A5	ITGA2_ITGB1	0.0349772	0.01	COL4A5_ITGA2_ITGB1	COL4A5 - (ITGA2+ITGB1)	COLLAGEN	ECM-Receptor	KEGG: hsa04512
cGC1	mGC3	COL4A5	ITGA2_ITGB1	0.0306515	0	COL4A5_ITGA2_ITGB1	COL4A5 - (ITGA2+ITGB1)	COLLAGEN	ECM-Receptor	KEGG: hsa04512
mGC1	mGC3	COL4A5	ITGA2_ITGB1	0.0294883	0	COL4A5_ITGA2_ITGB1	COL4A5 - (ITGA2+ITGB1)	COLLAGEN	ECM-Receptor	KEGG: hsa04512
mGC2	mGC3	COL4A5	ITGA2_ITGB1	0.0299929	0	COL4A5_ITGA2_ITGB1	COL4A5 - (ITGA2+ITGB1)	COLLAGEN	ECM-Receptor	KEGG: hsa04512
mGC3	mGC3	COL4A5	ITGA2_ITGB1	0.0307856	0.01	COL4A5_ITGA2_ITGB1	COL4A5 - (ITGA2+ITGB1)	COLLAGEN	ECM-Receptor	KEGG: hsa04512
mGC4	mGC3	COL4A5	ITGA2_ITGB1	0.035049	0.01	COL4A5_ITGA2_ITGB1	COL4A5 - (ITGA2+ITGB1)	COLLAGEN	ECM-Receptor	KEGG: hsa04512
cGC1	mGC1	LAMA1	ITGA2_ITGB1	0.0559407	0	LAMA1_ITGA2_ITGB1	LAMA1 - (ITGA2+ITGB1)	LAMININ	ECM-Receptor	KEGG: hsa04512
cGC4	mGC1	LAMA1	ITGA2_ITGB1	0.0544474	0	LAMA1_ITGA2_ITGB1	LAMA1 - (ITGA2+ITGB1)	LAMININ	ECM-Receptor	KEGG: hsa04512
mGC2	mGC1	LAMA1	ITGA2_ITGB1	0.0544286	0	LAMA1_ITGA2_ITGB1	LAMA1 - (ITGA2+ITGB1)	LAMININ	ECM-Receptor	KEGG: hsa04512
mGC3	mGC1	LAMA1	ITGA2_ITGB1	0.0572364	0	LAMA1_ITGA2_ITGB1	LAMA1 - (ITGA2+ITGB1)	LAMININ	ECM-Receptor	KEGG: hsa04512
cGC1	mGC2	LAMA1	ITGA2_ITGB1	0.0474424	0.01	LAMA1_ITGA2_ITGB1	LAMA1 - (ITGA2+ITGB1)	LAMININ	ECM-Receptor	KEGG: hsa04512
mGC2	mGC2	LAMA1	ITGA2_ITGB1	0.0461488	0	LAMA1_ITGA2_ITGB1	LAMA1 - (ITGA2+ITGB1)	LAMININ	ECM-Receptor	KEGG: hsa04512
mGC3	mGC2	LAMA1	ITGA2_ITGB1	0.0485514	0.03	LAMA1_ITGA2_ITGB1	LAMA1 - (ITGA2+ITGB1)	LAMININ	ECM-Receptor	KEGG: hsa04512
cGC1	mGC3	LAMA1	ITGA2_ITGB1	0.0560531	0	LAMA1_ITGA2_ITGB1	LAMA1 - (ITGA2+ITGB1)	LAMININ	ECM-Receptor	KEGG: hsa04512
cGC4	mGC3	LAMA1	ITGA2_ITGB1	0.054557	0	LAMA1_ITGA2_ITGB1	LAMA1 - (ITGA2+ITGB1)	LAMININ	ECM-Receptor	KEGG: hsa04512
mGC2	mGC3	LAMA1	ITGA2_ITGB1	0.0545382	0	LAMA1_ITGA2_ITGB1	LAMA1 - (ITGA2+ITGB1)	LAMININ	ECM-Receptor	KEGG: hsa04512
mGC3	mGC3	LAMA1	ITGA2_ITGB1	0.0573513	0	LAMA1_ITGA2_ITGB1	LAMA1 - (ITGA2+ITGB1)	LAMININ	ECM-Receptor	KEGG: hsa04512
cGC5	cGC1	LAMB2	ITGA2_ITGB1	0.00799417	0.02	LAMB2_ITGA2_ITGB1	LAMB2 - (ITGA2+ITGB1)	LAMININ	ECM-Receptor	KEGG: hsa04512
cGC4	mGC1	LAMB2	ITGA2_ITGB1	0.00721926	0.01	LAMB2_ITGA2_ITGB1	LAMB2 - (ITGA2+ITGB1)	LAMININ	ECM-Receptor	KEGG: hsa04512
cGC5	mGC1	LAMB2	ITGA2_ITGB1	0.00983707	0	LAMB2_ITGA2_ITGB1	LAMB2 - (ITGA2+ITGB1)	LAMININ	ECM-Receptor	KEGG: hsa04512
cGC4	mGC2	LAMB2	ITGA2_ITGB1	0.00607491	0.04	LAMB2_ITGA2_ITGB1	LAMB2 - (ITGA2+ITGB1)	LAMININ	ECM-Receptor	KEGG: hsa04512
cGC5	mGC2	LAMB2	ITGA2_ITGB1	0.00828122	0.01	LAMB2_ITGA2_ITGB1	LAMB2 - (ITGA2+ITGB1)	LAMININ	ECM-Receptor	KEGG: hsa04512
cGC4	mGC3	LAMB2	ITGA2_ITGB1	0.00723452	0	LAMB2_ITGA2_ITGB1	LAMB2 - (ITGA2+ITGB1)	LAMININ	ECM-Receptor	KEGG: hsa04512
cGC5	mGC3	LAMB2	ITGA2_ITGB1	0.00985781	0	LAMB2_ITGA2_ITGB1	LAMB2 - (ITGA2+ITGB1)	LAMININ	ECM-Receptor	KEGG: hsa04512
cGC5	mGC4	LAMB2	ITGA2_ITGB1	0.00834081	0.04	LAMB2_ITGA2_ITGB1	LAMB2 - (ITGA2+ITGB1)	LAMININ	ECM-Receptor	KEGG: hsa04512
cGC1	mGC1	LAMC1	ITGA2_ITGB1	0.0760119	0	LAMC1_ITGA2_ITGB1	LAMC1 - (ITGA2+ITGB1)	LAMININ	ECM-Receptor	KEGG: hsa04512
cGC4	mGC1	LAMC1	ITGA2_ITGB1	0.0748667	0	LAMC1_ITGA2_ITGB1	LAMC1 - (ITGA2+ITGB1)	LAMININ	ECM-Receptor	KEGG: hsa04512
mGC1	mGC1	LAMC1	ITGA2_ITGB1	0.0763473	0	LAMC1_ITGA2_ITGB1	LAMC1 - (ITGA2+ITGB1)	LAMININ	ECM-Receptor	KEGG: hsa04512
mGC2	mGC1	LAMC1	ITGA2_ITGB1	0.0703934	0	LAMC1_ITGA2_ITGB1	LAMC1 - (ITGA2+ITGB1)	LAMININ	ECM-Receptor	KEGG: hsa04512
mGC4	mGC1	LAMC1	ITGA2_ITGB1	0.0844193	0	LAMC1_ITGA2_ITGB1	LAMC1 - (ITGA2+ITGB1)	LAMININ	ECM-Receptor	KEGG: hsa04512
mGC1	mGC2	LAMC1	ITGA2_ITGB1	0.0649622	0	LAMC1_ITGA2_ITGB1	LAMC1 - (ITGA2+ITGB1)	LAMININ	ECM-Receptor	KEGG: hsa04512
cGC1	mGC3	LAMC1	ITGA2_ITGB1	0.0761614	0	LAMC1_ITGA2_ITGB1	LAMC1 - (ITGA2+ITGB1)	LAMININ	ECM-Receptor	KEGG: hsa04512
cGC4	mGC3	LAMC1	ITGA2_ITGB1	0.0750141	0	LAMC1_ITGA2_ITGB1	LAMC1 - (ITGA2+ITGB1)	LAMININ	ECM-Receptor	KEGG: hsa04512
mGC1	mGC3	LAMC1	ITGA2_ITGB1	0.0764974	0	LAMC1_ITGA2_ITGB1	LAMC1 - (ITGA2+ITGB1)	LAMININ	ECM-Receptor	KEGG: hsa04512
mGC2	mGC3	LAMC1	ITGA2_ITGB1	0.0705327	0	LAMC1_ITGA2_ITGB1	LAMC1 - (ITGA2+ITGB1)	LAMININ	ECM-Receptor	KEGG: hsa04512
mGC4	mGC3	LAMC1	ITGA2_ITGB1	0.0845838	0	LAMC1_ITGA2_ITGB1	LAMC1 - (ITGA2+ITGB1)	LAMININ	ECM-Receptor	KEGG: hsa04512
mGC1	cGC1	LAMC2	ITGA2_ITGB1	0.00700673	0.03	LAMC2_ITGA2_ITGB1	LAMC2 - (ITGA2+ITGB1)	LAMININ	ECM-Receptor	KEGG: hsa04512
cGC1	mGC1	LAMC2	ITGA2_ITGB1	0.00845605	0	LAMC2_ITGA2_ITGB1	LAMC2 - (ITGA2+ITGB1)	LAMININ	ECM-Receptor	KEGG: hsa04512
mGC1	mGC1	LAMC2	ITGA2_ITGB1	0.00862397	0	LAMC2_ITGA2_ITGB1	LAMC2 - (ITGA2+ITGB1)	LAMININ	ECM-Receptor	KEGG: hsa04512
mGC2	mGC1	LAMC2	ITGA2_ITGB1	0.00778919	0	LAMC2_ITGA2_ITGB1	LAMC2 - (ITGA2+ITGB1)	LAMININ	ECM-Receptor	KEGG: hsa04512
mGC1	mGC2	LAMC2	ITGA2_ITGB1	0.00725858	0	LAMC2_ITGA2_ITGB1	LAMC2 - (ITGA2+ITGB1)	LAMININ	ECM-Receptor	KEGG: hsa04512
cGC1	mGC3	LAMC2	ITGA2_ITGB1	0.00847391	0	LAMC2_ITGA2_ITGB1	LAMC2 - (ITGA2+ITGB1)	LAMININ	ECM-Receptor	KEGG: hsa04512
mGC1	mGC3	LAMC2	ITGA2_ITGB1	0.00864218	0	LAMC2_ITGA2_ITGB1	LAMC2 - (ITGA2+ITGB1)	LAMININ	ECM-Receptor	KEGG: hsa04512
mGC2	mGC3	LAMC2	ITGA2_ITGB1	0.00780565	0	LAMC2_ITGA2_ITGB1	LAMC2 - (ITGA2+ITGB1)	LAMININ	ECM-Receptor	KEGG: hsa04512
cGC1	cGC2	LAMA1	ITGA6_ITGB1	0.0212658	0.01	LAMA1_ITGA6_ITGB1	LAMA1 - (ITGA6+ITGB1)	LAMININ	ECM-Receptor	KEGG: hsa04512
mGC2	cGC2	LAMA1	ITGA6_ITGB1	0.0206705	0	LAMA1_ITGA6_ITGB1	LAMA1 - (ITGA6+ITGB1)	LAMININ	ECM-Receptor	KEGG: hsa04512
mGC3	cGC2	LAMA1	ITGA6_ITGB1	0.0217769	0	LAMA1_ITGA6_ITGB1	LAMA1 - (ITGA6+ITGB1)	LAMININ	ECM-Receptor	KEGG: hsa04512
cGC4	cGC2	LAMB2	ITGA6_ITGB1	0.00265933	0.01	LAMB2_ITGA6_ITGB1	LAMB2 - (ITGA6+ITGB1)	LAMININ	ECM-Receptor	KEGG: hsa04512
cGC5	cGC2	LAMB2	ITGA6_ITGB1	0.00362969	0	LAMB2_ITGA6_ITGB1	LAMB2 - (ITGA6+ITGB1)	LAMININ	ECM-Receptor	KEGG: hsa04512
mGC4	cGC2	LAMB2	ITGA6_ITGB1	0.000715391	0.04	LAMB2_ITGA6_ITGB1	LAMB2 - (ITGA6+ITGB1)	LAMININ	ECM-Receptor	KEGG: hsa04512
cGC4	cGC5	LAMB2	ITGA6_ITGB1	0.00233996	0	LAMB2_ITGA6_ITGB1	LAMB2 - (ITGA6+ITGB1)	LAMININ	ECM-Receptor	KEGG: hsa04512
cGC5	cGC5	LAMB2	ITGA6_ITGB1	0.00319416	0.03	LAMB2_ITGA6_ITGB1	LAMB2 - (ITGA6+ITGB1)	LAMININ	ECM-Receptor	KEGG: hsa04512
cGC1	cGC2	LAMC1	ITGA6_ITGB1	0.0292818	0.04	LAMC1_ITGA6_ITGB1	LAMC1 - (ITGA6+ITGB1)	LAMININ	ECM-Receptor	KEGG: hsa04512
mGC1	cGC2	LAMC1	ITGA6_ITGB1	0.0294176	0.04	LAMC1_ITGA6_ITGB1	LAMC1 - (ITGA6+ITGB1)	LAMININ	ECM-Receptor	KEGG: hsa04512
mGC4	cGC2	LAMC1	ITGA6_ITGB1	0.0327035	0	LAMC1_ITGA6_ITGB1	LAMC1 - (ITGA6+ITGB1)	LAMININ	ECM-Receptor	KEGG: hsa04512
cGC1	cGC2	LAMC2	ITGA6_ITGB1	0.00311737	0.04	LAMC2_ITGA6_ITGB1	LAMC2 - (ITGA6+ITGB1)	LAMININ	ECM-Receptor	KEGG: hsa04512
mGC1	cGC2	LAMC2	ITGA6_ITGB1	0.00317962	0	LAMC2_ITGA6_ITGB1	LAMC2 - (ITGA6+ITGB1)	LAMININ	ECM-Receptor	KEGG: hsa04512
cGC2	cGC5	THBS1	ITGAV_ITGB3	0.0166685	0	THBS1_ITGAV_ITGB3	THBS1 - (ITGAV+ITGB3)	THBS	ECM-Receptor	KEGG: hsa04512
cGC3	cGC5	THBS1	ITGAV_ITGB3	0.019102	0	THBS1_ITGAV_ITGB3	THBS1 - (ITGAV+ITGB3)	THBS	ECM-Receptor	KEGG: hsa04512
cGC5	cGC5	THBS1	ITGAV_ITGB3	0.0111458	0	THBS1_ITGAV_ITGB3	THBS1 - (ITGAV+ITGB3)	THBS	ECM-Receptor	KEGG: hsa04512
cGC1	cGC5	THBS3	ITGAV_ITGB3	0.0022492	0	THBS3_ITGAV_ITGB3	THBS3 - (ITGAV+ITGB3)	THBS	ECM-Receptor	KEGG: hsa04512
cGC4	cGC5	THBS3	ITGAV_ITGB3	0.00206163	0	THBS3_ITGAV_ITGB3	THBS3 - (ITGAV+ITGB3)	THBS	ECM-Receptor	KEGG: hsa04512
cGC5	cGC5	THBS3	ITGAV_ITGB3	0.00294659	0	THBS3_ITGAV_ITGB3	THBS3 - (ITGAV+ITGB3)	THBS	ECM-Receptor	KEGG: hsa04512
mGC1	cGC5	THBS3	ITGAV_ITGB3	0.00227588	0	THBS3_ITGAV_ITGB3	THBS3 - (ITGAV+ITGB3)	THBS	ECM-Receptor	KEGG: hsa04512
mGC2	cGC5	THBS3	ITGAV_ITGB3	0.00233221	0	THBS3_ITGAV_ITGB3	THBS3 - (ITGAV+ITGB3)	THBS	ECM-Receptor	KEGG: hsa04512
mGC3	cGC5	THBS3	ITGAV_ITGB3	0.00228699	0	THBS3_ITGAV_ITGB3	THBS3 - (ITGAV+ITGB3)	THBS	ECM-Receptor	KEGG: hsa04512
mGC4	cGC5	THBS3	ITGAV_ITGB3	0.00495857	0	THBS3_ITGAV_ITGB3	THBS3 - (ITGAV+ITGB3)	THBS	ECM-Receptor	KEGG: hsa04512
cGC1	cGC2	LAMA1	ITGAV_ITGB8	0.0152669	0	LAMA1_ITGAV_ITGB8	LAMA1 - (ITGAV+ITGB8)	LAMININ	ECM-Receptor	KEGG: hsa04512
cGC2	cGC2	LAMA1	ITGAV_ITGB8	0.00997575	0.04	LAMA1_ITGAV_ITGB8	LAMA1 - (ITGAV+ITGB8)	LAMININ	ECM-Receptor	KEGG: hsa04512
cGC3	cGC2	LAMA1	ITGAV_ITGB8	0.0125864	0.03	LAMA1_ITGAV_ITGB8	LAMA1 - (ITGAV+ITGB8)	LAMININ	ECM-Receptor	KEGG: hsa04512
cGC4	cGC2	LAMA1	ITGAV_ITGB8	0.0148423	0.01	LAMA1_ITGAV_ITGB8	LAMA1 - (ITGAV+ITGB8)	LAMININ	ECM-Receptor	KEGG: hsa04512
cGC5	cGC2	LAMA1	ITGAV_ITGB8	0.00969542	0.04	LAMA1_ITGAV_ITGB8	LAMA1 - (ITGAV+ITGB8)	LAMININ	ECM-Receptor	KEGG: hsa04512
mGC1	cGC2	LAMA1	ITGAV_ITGB8	0.0111662	0.04	LAMA1_ITGAV_ITGB8	LAMA1 - (ITGAV+ITGB8)	LAMININ	ECM-Receptor	KEGG: hsa04512
mGC2	cGC2	LAMA1	ITGAV_ITGB8	0.014837	0	LAMA1_ITGAV_ITGB8	LAMA1 - (ITGAV+ITGB8)	LAMININ	ECM-Receptor	KEGG: hsa04512
mGC3	cGC2	LAMA1	ITGAV_ITGB8	0.0156361	0	LAMA1_ITGAV_ITGB8	LAMA1 - (ITGAV+ITGB8)	LAMININ	ECM-Receptor	KEGG: hsa04512
mGC4	cGC2	LAMA1	ITGAV_ITGB8	0.0131092	0.03	LAMA1_ITGAV_ITGB8	LAMA1 - (ITGAV+ITGB8)	LAMININ	ECM-Receptor	KEGG: hsa04512
cGC4	cGC2	LAMB2	ITGAV_ITGB8	0.00189897	0	LAMB2_ITGAV_ITGB8	LAMB2 - (ITGAV+ITGB8)	LAMININ	ECM-Receptor	KEGG: hsa04512
cGC5	cGC2	LAMB2	ITGAV_ITGB8	0.0025926	0.01	LAMB2_ITGAV_ITGB8	LAMB2 - (ITGAV+ITGB8)	LAMININ	ECM-Receptor	KEGG: hsa04512
mGC4	cGC2	LAMB2	ITGAV_ITGB8	0.000510561	0	LAMB2_ITGAV_ITGB8	LAMB2 - (ITGAV+ITGB8)	LAMININ	ECM-Receptor	KEGG: hsa04512
cGC1	cGC2	LAMC1	ITGAV_ITGB8	0.0210703	0.01	LAMC1_ITGAV_ITGB8	LAMC1 - (ITGAV+ITGB8)	LAMININ	ECM-Receptor	KEGG: hsa04512
cGC2	cGC2	LAMC1	ITGAV_ITGB8	0.0190266	0.03	LAMC1_ITGAV_ITGB8	LAMC1 - (ITGAV+ITGB8)	LAMININ	ECM-Receptor	KEGG: hsa04512
cGC3	cGC2	LAMC1	ITGAV_ITGB8	0.00476129	0.04	LAMC1_ITGAV_ITGB8	LAMC1 - (ITGAV+ITGB8)	LAMININ	ECM-Receptor	KEGG: hsa04512
cGC4	cGC2	LAMC1	ITGAV_ITGB8	0.0207343	0.02	LAMC1_ITGAV_ITGB8	LAMC1 - (ITGAV+ITGB8)	LAMININ	ECM-Receptor	KEGG: hsa04512
cGC5	cGC2	LAMC1	ITGAV_ITGB8	0.00942754	0.04	LAMC1_ITGAV_ITGB8	LAMC1 - (ITGAV+ITGB8)	LAMININ	ECM-Receptor	KEGG: hsa04512
mGC1	cGC2	LAMC1	ITGAV_ITGB8	0.0211688	0	LAMC1_ITGAV_ITGB8	LAMC1 - (ITGAV+ITGB8)	LAMININ	ECM-Receptor	KEGG: hsa04512
mGC2	cGC2	LAMC1	ITGAV_ITGB8	0.0194275	0.03	LAMC1_ITGAV_ITGB8	LAMC1 - (ITGAV+ITGB8)	LAMININ	ECM-Receptor	KEGG: hsa04512
mGC3	cGC2	LAMC1	ITGAV_ITGB8	0.016331	0.04	LAMC1_ITGAV_ITGB8	LAMC1 - (ITGAV+ITGB8)	LAMININ	ECM-Receptor	KEGG: hsa04512
mGC4	cGC2	LAMC1	ITGAV_ITGB8	0.0235557	0.01	LAMC1_ITGAV_ITGB8	LAMC1 - (ITGAV+ITGB8)	LAMININ	ECM-Receptor	KEGG: hsa04512
cGC1	cGC2	LAMC2	ITGAV_ITGB8	0.00222634	0	LAMC2_ITGAV_ITGB8	LAMC2 - (ITGAV+ITGB8)	LAMININ	ECM-Receptor	KEGG: hsa04512
mGC1	cGC2	LAMC2	ITGAV_ITGB8	0.00227084	0	LAMC2_ITGAV_ITGB8	LAMC2 - (ITGAV+ITGB8)	LAMININ	ECM-Receptor	KEGG: hsa04512
mGC2	cGC2	LAMC2	ITGAV_ITGB8	0.00204975	0.01	LAMC2_ITGAV_ITGB8	LAMC2 - (ITGAV+ITGB8)	LAMININ	ECM-Receptor	KEGG: hsa04512
mGC4	cGC2	LAMC2	ITGAV_ITGB8	0.000504639	0.02	LAMC2_ITGAV_ITGB8	LAMC2 - (ITGAV+ITGB8)	LAMININ	ECM-Receptor	KEGG: hsa04512
cGC5	cGC2	COL1A1	ITGAV_ITGB8	0.00217562	0	COL1A1_ITGAV_ITGB8	COL1A1 - (ITGAV+ITGB8)	COLLAGEN	ECM-Receptor	KEGG: hsa04512
cGC1	cGC2	COL4A2	ITGAV_ITGB8	0.0255044	0.01	COL4A2_ITGAV_ITGB8	COL4A2 - (ITGAV+ITGB8)	COLLAGEN	ECM-Receptor	KEGG: hsa04512
cGC2	cGC2	COL4A2	ITGAV_ITGB8	0.0265612	0	COL4A2_ITGAV_ITGB8	COL4A2 - (ITGAV+ITGB8)	COLLAGEN	ECM-Receptor	KEGG: hsa04512
cGC3	cGC2	COL4A2	ITGAV_ITGB8	0.033443	0	COL4A2_ITGAV_ITGB8	COL4A2 - (ITGAV+ITGB8)	COLLAGEN	ECM-Receptor	KEGG: hsa04512
cGC4	cGC2	COL4A2	ITGAV_ITGB8	0.0246693	0.01	COL4A2_ITGAV_ITGB8	COL4A2 - (ITGAV+ITGB8)	COLLAGEN	ECM-Receptor	KEGG: hsa04512
cGC5	cGC2	COL4A2	ITGAV_ITGB8	0.0291883	0	COL4A2_ITGAV_ITGB8	COL4A2 - (ITGAV+ITGB8)	COLLAGEN	ECM-Receptor	KEGG: hsa04512
mGC1	cGC2	COL4A2	ITGAV_ITGB8	0.0221433	0.04	COL4A2_ITGAV_ITGB8	COL4A2 - (ITGAV+ITGB8)	COLLAGEN	ECM-Receptor	KEGG: hsa04512
mGC2	cGC2	COL4A2	ITGAV_ITGB8	0.0243309	0.01	COL4A2_ITGAV_ITGB8	COL4A2 - (ITGAV+ITGB8)	COLLAGEN	ECM-Receptor	KEGG: hsa04512
mGC3	cGC2	COL4A2	ITGAV_ITGB8	0.0227591	0.03	COL4A2_ITGAV_ITGB8	COL4A2 - (ITGAV+ITGB8)	COLLAGEN	ECM-Receptor	KEGG: hsa04512
mGC4	cGC2	COL4A2	ITGAV_ITGB8	0.0250836	0	COL4A2_ITGAV_ITGB8	COL4A2 - (ITGAV+ITGB8)	COLLAGEN	ECM-Receptor	KEGG: hsa04512
cGC5	cGC2	COL4A4	ITGAV_ITGB8	0.00293305	0	COL4A4_ITGAV_ITGB8	COL4A4 - (ITGAV+ITGB8)	COLLAGEN	ECM-Receptor	KEGG: hsa04512
cGC1	cGC2	COL4A5	ITGAV_ITGB8	0.00818807	0.01	COL4A5_ITGAV_ITGB8	COL4A5 - (ITGAV+ITGB8)	COLLAGEN	ECM-Receptor	KEGG: hsa04512
cGC2	cGC2	COL4A5	ITGAV_ITGB8	0.00778662	0.02	COL4A5_ITGAV_ITGB8	COL4A5 - (ITGAV+ITGB8)	COLLAGEN	ECM-Receptor	KEGG: hsa04512
cGC4	cGC2	COL4A5	ITGAV_ITGB8	0.00662581	0.02	COL4A5_ITGAV_ITGB8	COL4A5 - (ITGAV+ITGB8)	COLLAGEN	ECM-Receptor	KEGG: hsa04512
cGC5	cGC2	COL4A5	ITGAV_ITGB8	0.00265958	0.04	COL4A5_ITGAV_ITGB8	COL4A5 - (ITGAV+ITGB8)	COLLAGEN	ECM-Receptor	KEGG: hsa04512
mGC1	cGC2	COL4A5	ITGAV_ITGB8	0.0078704	0.03	COL4A5_ITGAV_ITGB8	COL4A5 - (ITGAV+ITGB8)	COLLAGEN	ECM-Receptor	KEGG: hsa04512
mGC2	cGC2	COL4A5	ITGAV_ITGB8	0.00800815	0.01	COL4A5_ITGAV_ITGB8	COL4A5 - (ITGAV+ITGB8)	COLLAGEN	ECM-Receptor	KEGG: hsa04512
mGC3	cGC2	COL4A5	ITGAV_ITGB8	0.00822472	0.01	COL4A5_ITGAV_ITGB8	COL4A5 - (ITGAV+ITGB8)	COLLAGEN	ECM-Receptor	KEGG: hsa04512
mGC4	cGC2	COL4A5	ITGAV_ITGB8	0.00939404	0	COL4A5_ITGAV_ITGB8	COL4A5 - (ITGAV+ITGB8)	COLLAGEN	ECM-Receptor	KEGG: hsa04512
cGC5	cGC1	COL1A1	CD44	0.00828147	0	COL1A1_CD44	COL1A1 - CD44	COLLAGEN	ECM-Receptor	KEGG: hsa04512
cGC5	cGC2	COL1A1	CD44	0.00482634	0	COL1A1_CD44	COL1A1 - CD44	COLLAGEN	ECM-Receptor	KEGG: hsa04512
cGC5	cGC4	COL1A1	CD44	0.0061902	0	COL1A1_CD44	COL1A1 - CD44	COLLAGEN	ECM-Receptor	KEGG: hsa04512
cGC5	mGC1	COL1A1	CD44	0.00884877	0	COL1A1_CD44	COL1A1 - CD44	COLLAGEN	ECM-Receptor	KEGG: hsa04512
cGC5	mGC2	COL1A1	CD44	0.00858508	0	COL1A1_CD44	COL1A1 - CD44	COLLAGEN	ECM-Receptor	KEGG: hsa04512
cGC5	mGC3	COL1A1	CD44	0.00696943	0	COL1A1_CD44	COL1A1 - CD44	COLLAGEN	ECM-Receptor	KEGG: hsa04512
cGC5	mGC4	COL1A1	CD44	0.0088827	0	COL1A1_CD44	COL1A1 - CD44	COLLAGEN	ECM-Receptor	KEGG: hsa04512
cGC1	cGC1	COL4A2	CD44	0.0911047	0	COL4A2_CD44	COL4A2 - CD44	COLLAGEN	ECM-Receptor	KEGG: hsa04512
cGC2	cGC1	COL4A2	CD44	0.0946156	0.04	COL4A2_CD44	COL4A2 - CD44	COLLAGEN	ECM-Receptor	KEGG: hsa04512
cGC3	cGC1	COL4A2	CD44	0.11701	0	COL4A2_CD44	COL4A2 - CD44	COLLAGEN	ECM-Receptor	KEGG: hsa04512
cGC5	cGC1	COL4A2	CD44	0.10326	0	COL4A2_CD44	COL4A2 - CD44	COLLAGEN	ECM-Receptor	KEGG: hsa04512
cGC1	mGC1	COL4A2	CD44	0.0967917	0	COL4A2_CD44	COL4A2 - CD44	COLLAGEN	ECM-Receptor	KEGG: hsa04512
cGC2	mGC1	COL4A2	CD44	0.100498	0	COL4A2_CD44	COL4A2 - CD44	COLLAGEN	ECM-Receptor	KEGG: hsa04512
cGC3	mGC1	COL4A2	CD44	0.124094	0	COL4A2_CD44	COL4A2 - CD44	COLLAGEN	ECM-Receptor	KEGG: hsa04512
cGC4	mGC1	COL4A2	CD44	0.093847	0	COL4A2_CD44	COL4A2 - CD44	COLLAGEN	ECM-Receptor	KEGG: hsa04512
cGC5	mGC1	COL4A2	CD44	0.109614	0	COL4A2_CD44	COL4A2 - CD44	COLLAGEN	ECM-Receptor	KEGG: hsa04512
mGC1	mGC1	COL4A2	CD44	0.0848538	0.03	COL4A2_CD44	COL4A2 - CD44	COLLAGEN	ECM-Receptor	KEGG: hsa04512
mGC2	mGC1	COL4A2	CD44	0.09265	0	COL4A2_CD44	COL4A2 - CD44	COLLAGEN	ECM-Receptor	KEGG: hsa04512
mGC4	mGC1	COL4A2	CD44	0.0953097	0.01	COL4A2_CD44	COL4A2 - CD44	COLLAGEN	ECM-Receptor	KEGG: hsa04512
cGC1	mGC2	COL4A2	CD44	0.0941563	0	COL4A2_CD44	COL4A2 - CD44	COLLAGEN	ECM-Receptor	KEGG: hsa04512
cGC2	mGC2	COL4A2	CD44	0.0977722	0	COL4A2_CD44	COL4A2 - CD44	COLLAGEN	ECM-Receptor	KEGG: hsa04512
cGC3	mGC2	COL4A2	CD44	0.120814	0	COL4A2_CD44	COL4A2 - CD44	COLLAGEN	ECM-Receptor	KEGG: hsa04512
cGC4	mGC2	COL4A2	CD44	0.0912837	0.01	COL4A2_CD44	COL4A2 - CD44	COLLAGEN	ECM-Receptor	KEGG: hsa04512
cGC5	mGC2	COL4A2	CD44	0.106671	0	COL4A2_CD44	COL4A2 - CD44	COLLAGEN	ECM-Receptor	KEGG: hsa04512
mGC2	mGC2	COL4A2	CD44	0.0901161	0	COL4A2_CD44	COL4A2 - CD44	COLLAGEN	ECM-Receptor	KEGG: hsa04512
cGC3	mGC3	COL4A2	CD44	0.100213	0	COL4A2_CD44	COL4A2 - CD44	COLLAGEN	ECM-Receptor	KEGG: hsa04512
cGC3	mGC4	COL4A2	CD44	0.124514	0	COL4A2_CD44	COL4A2 - CD44	COLLAGEN	ECM-Receptor	KEGG: hsa04512
cGC5	mGC4	COL4A2	CD44	0.109992	0.01	COL4A2_CD44	COL4A2 - CD44	COLLAGEN	ECM-Receptor	KEGG: hsa04512
cGC5	cGC1	COL4A4	CD44	0.0111409	0	COL4A4_CD44	COL4A4 - CD44	COLLAGEN	ECM-Receptor	KEGG: hsa04512
cGC5	cGC2	COL4A4	CD44	0.00650061	0	COL4A4_CD44	COL4A4 - CD44	COLLAGEN	ECM-Receptor	KEGG: hsa04512
cGC5	cGC4	COL4A4	CD44	0.00833363	0	COL4A4_CD44	COL4A4 - CD44	COLLAGEN	ECM-Receptor	KEGG: hsa04512
cGC5	mGC1	COL4A4	CD44	0.0119017	0	COL4A4_CD44	COL4A4 - CD44	COLLAGEN	ECM-Receptor	KEGG: hsa04512
cGC5	mGC2	COL4A4	CD44	0.0115481	0	COL4A4_CD44	COL4A4 - CD44	COLLAGEN	ECM-Receptor	KEGG: hsa04512
cGC5	mGC3	COL4A4	CD44	0.00938013	0	COL4A4_CD44	COL4A4 - CD44	COLLAGEN	ECM-Receptor	KEGG: hsa04512
cGC5	mGC4	COL4A4	CD44	0.0119472	0	COL4A4_CD44	COL4A4 - CD44	COLLAGEN	ECM-Receptor	KEGG: hsa04512
cGC1	cGC1	COL4A5	CD44	0.0306495	0	COL4A5_CD44	COL4A5 - CD44	COLLAGEN	ECM-Receptor	KEGG: hsa04512
mGC1	cGC1	COL4A5	CD44	0.0294864	0.03	COL4A5_CD44	COL4A5 - CD44	COLLAGEN	ECM-Receptor	KEGG: hsa04512
mGC2	cGC1	COL4A5	CD44	0.029991	0.01	COL4A5_CD44	COL4A5 - CD44	COLLAGEN	ECM-Receptor	KEGG: hsa04512
mGC4	cGC1	COL4A5	CD44	0.0350468	0.03	COL4A5_CD44	COL4A5 - CD44	COLLAGEN	ECM-Receptor	KEGG: hsa04512
cGC1	mGC1	COL4A5	CD44	0.0326985	0	COL4A5_CD44	COL4A5 - CD44	COLLAGEN	ECM-Receptor	KEGG: hsa04512
mGC1	mGC1	COL4A5	CD44	0.0314601	0	COL4A5_CD44	COL4A5 - CD44	COLLAGEN	ECM-Receptor	KEGG: hsa04512
mGC2	mGC1	COL4A5	CD44	0.0319974	0	COL4A5_CD44	COL4A5 - CD44	COLLAGEN	ECM-Receptor	KEGG: hsa04512
mGC3	mGC1	COL4A5	CD44	0.0328413	0	COL4A5_CD44	COL4A5 - CD44	COLLAGEN	ECM-Receptor	KEGG: hsa04512
mGC4	mGC1	COL4A5	CD44	0.0373785	0.02	COL4A5_CD44	COL4A5 - CD44	COLLAGEN	ECM-Receptor	KEGG: hsa04512
cGC1	mGC2	COL4A5	CD44	0.0317469	0	COL4A5_CD44	COL4A5 - CD44	COLLAGEN	ECM-Receptor	KEGG: hsa04512
mGC1	mGC2	COL4A5	CD44	0.0305434	0	COL4A5_CD44	COL4A5 - CD44	COLLAGEN	ECM-Receptor	KEGG: hsa04512
mGC2	mGC2	COL4A5	CD44	0.0310656	0	COL4A5_CD44	COL4A5 - CD44	COLLAGEN	ECM-Receptor	KEGG: hsa04512
mGC3	mGC2	COL4A5	CD44	0.0318856	0.02	COL4A5_CD44	COL4A5 - CD44	COLLAGEN	ECM-Receptor	KEGG: hsa04512
mGC4	mGC2	COL4A5	CD44	0.0362957	0.03	COL4A5_CD44	COL4A5 - CD44	COLLAGEN	ECM-Receptor	KEGG: hsa04512
mGC4	mGC4	COL4A5	CD44	0.0375177	0.04	COL4A5_CD44	COL4A5 - CD44	COLLAGEN	ECM-Receptor	KEGG: hsa04512
cGC1	cGC1	LAMA1	CD44	0.0560496	0	LAMA1_CD44	LAMA1 - CD44	LAMININ	ECM-Receptor	KEGG: hsa04512
mGC2	cGC1	LAMA1	CD44	0.0545347	0	LAMA1_CD44	LAMA1 - CD44	LAMININ	ECM-Receptor	KEGG: hsa04512
mGC3	cGC1	LAMA1	CD44	0.0573477	0	LAMA1_CD44	LAMA1 - CD44	LAMININ	ECM-Receptor	KEGG: hsa04512
cGC1	mGC1	LAMA1	CD44	0.0596921	0	LAMA1_CD44	LAMA1 - CD44	LAMININ	ECM-Receptor	KEGG: hsa04512
cGC4	mGC1	LAMA1	CD44	0.0581049	0.01	LAMA1_CD44	LAMA1 - CD44	LAMININ	ECM-Receptor	KEGG: hsa04512
mGC2	mGC1	LAMA1	CD44	0.0580849	0	LAMA1_CD44	LAMA1 - CD44	LAMININ	ECM-Receptor	KEGG: hsa04512
mGC3	mGC1	LAMA1	CD44	0.0610692	0	LAMA1_CD44	LAMA1 - CD44	LAMININ	ECM-Receptor	KEGG: hsa04512
cGC1	mGC2	LAMA1	CD44	0.058002	0	LAMA1_CD44	LAMA1 - CD44	LAMININ	ECM-Receptor	KEGG: hsa04512
cGC4	mGC2	LAMA1	CD44	0.056457	0.03	LAMA1_CD44	LAMA1 - CD44	LAMININ	ECM-Receptor	KEGG: hsa04512
mGC2	mGC2	LAMA1	CD44	0.0564375	0	LAMA1_CD44	LAMA1 - CD44	LAMININ	ECM-Receptor	KEGG: hsa04512
mGC3	mGC2	LAMA1	CD44	0.0593425	0	LAMA1_CD44	LAMA1 - CD44	LAMININ	ECM-Receptor	KEGG: hsa04512
cGC1	mGC4	LAMA1	CD44	0.0599093	0.03	LAMA1_CD44	LAMA1 - CD44	LAMININ	ECM-Receptor	KEGG: hsa04512
mGC3	mGC4	LAMA1	CD44	0.061291	0.03	LAMA1_CD44	LAMA1 - CD44	LAMININ	ECM-Receptor	KEGG: hsa04512
cGC4	cGC1	LAMB2	CD44	0.00723404	0.02	LAMB2_CD44	LAMB2 - CD44	LAMININ	ECM-Receptor	KEGG: hsa04512
cGC5	cGC1	LAMB2	CD44	0.00985717	0	LAMB2_CD44	LAMB2 - CD44	LAMININ	ECM-Receptor	KEGG: hsa04512
cGC4	mGC1	LAMB2	CD44	0.00773014	0.02	LAMB2_CD44	LAMB2 - CD44	LAMININ	ECM-Receptor	KEGG: hsa04512
cGC5	mGC1	LAMB2	CD44	0.0105312	0	LAMB2_CD44	LAMB2 - CD44	LAMININ	ECM-Receptor	KEGG: hsa04512
cGC4	mGC2	LAMB2	CD44	0.00749953	0.02	LAMB2_CD44	LAMB2 - CD44	LAMININ	ECM-Receptor	KEGG: hsa04512
cGC5	mGC2	LAMB2	CD44	0.0102179	0	LAMB2_CD44	LAMB2 - CD44	LAMININ	ECM-Receptor	KEGG: hsa04512
cGC4	mGC4	LAMB2	CD44	0.00775982	0.02	LAMB2_CD44	LAMB2 - CD44	LAMININ	ECM-Receptor	KEGG: hsa04512
cGC5	mGC4	LAMB2	CD44	0.0105716	0.01	LAMB2_CD44	LAMB2 - CD44	LAMININ	ECM-Receptor	KEGG: hsa04512
cGC1	cGC1	LAMC1	CD44	0.0761568	0	LAMC1_CD44	LAMC1 - CD44	LAMININ	ECM-Receptor	KEGG: hsa04512
mGC1	cGC1	LAMC1	CD44	0.0764928	0	LAMC1_CD44	LAMC1 - CD44	LAMININ	ECM-Receptor	KEGG: hsa04512
mGC4	cGC1	LAMC1	CD44	0.0845787	0.01	LAMC1_CD44	LAMC1 - CD44	LAMININ	ECM-Receptor	KEGG: hsa04512
cGC1	mGC1	LAMC1	CD44	0.0809939	0	LAMC1_CD44	LAMC1 - CD44	LAMININ	ECM-Receptor	KEGG: hsa04512
cGC4	mGC1	LAMC1	CD44	0.0797801	0	LAMC1_CD44	LAMC1 - CD44	LAMININ	ECM-Receptor	KEGG: hsa04512
mGC1	mGC1	LAMC1	CD44	0.0813493	0	LAMC1_CD44	LAMC1 - CD44	LAMININ	ECM-Receptor	KEGG: hsa04512
mGC2	mGC1	LAMC1	CD44	0.075037	0	LAMC1_CD44	LAMC1 - CD44	LAMININ	ECM-Receptor	KEGG: hsa04512
mGC4	mGC1	LAMC1	CD44	0.0898987	0	LAMC1_CD44	LAMC1 - CD44	LAMININ	ECM-Receptor	KEGG: hsa04512
cGC1	mGC2	LAMC1	CD44	0.0787511	0	LAMC1_CD44	LAMC1 - CD44	LAMININ	ECM-Receptor	KEGG: hsa04512
cGC4	mGC2	LAMC1	CD44	0.0775681	0.04	LAMC1_CD44	LAMC1 - CD44	LAMININ	ECM-Receptor	KEGG: hsa04512
mGC1	mGC2	LAMC1	CD44	0.0790976	0	LAMC1_CD44	LAMC1 - CD44	LAMININ	ECM-Receptor	KEGG: hsa04512
mGC2	mGC2	LAMC1	CD44	0.0729461	0	LAMC1_CD44	LAMC1 - CD44	LAMININ	ECM-Receptor	KEGG: hsa04512
mGC4	mGC2	LAMC1	CD44	0.0874328	0.01	LAMC1_CD44	LAMC1 - CD44	LAMININ	ECM-Receptor	KEGG: hsa04512
mGC4	mGC4	LAMC1	CD44	0.0902152	0.03	LAMC1_CD44	LAMC1 - CD44	LAMININ	ECM-Receptor	KEGG: hsa04512
cGC1	cGC1	LAMC2	CD44	0.00847335	0	LAMC2_CD44	LAMC2 - CD44	LAMININ	ECM-Receptor	KEGG: hsa04512
mGC1	cGC1	LAMC2	CD44	0.00864161	0	LAMC2_CD44	LAMC2 - CD44	LAMININ	ECM-Receptor	KEGG: hsa04512
cGC1	mGC1	LAMC2	CD44	0.00905367	0	LAMC2_CD44	LAMC2 - CD44	LAMININ	ECM-Receptor	KEGG: hsa04512
mGC1	mGC1	LAMC2	CD44	0.00923334	0	LAMC2_CD44	LAMC2 - CD44	LAMININ	ECM-Receptor	KEGG: hsa04512
mGC2	mGC1	LAMC2	CD44	0.00834007	0	LAMC2_CD44	LAMC2 - CD44	LAMININ	ECM-Receptor	KEGG: hsa04512
cGC1	mGC2	LAMC2	CD44	0.00878392	0	LAMC2_CD44	LAMC2 - CD44	LAMININ	ECM-Receptor	KEGG: hsa04512
mGC1	mGC2	LAMC2	CD44	0.00895829	0	LAMC2_CD44	LAMC2 - CD44	LAMININ	ECM-Receptor	KEGG: hsa04512
mGC2	mGC2	LAMC2	CD44	0.00809142	0.01	LAMC2_CD44	LAMC2 - CD44	LAMININ	ECM-Receptor	KEGG: hsa04512
cGC1	mGC4	LAMC2	CD44	0.00908838	0.02	LAMC2_CD44	LAMC2 - CD44	LAMININ	ECM-Receptor	KEGG: hsa04512
cGC5	cGC1	COL1A1	SDC1	0.0115068	0	COL1A1_SDC1	COL1A1 - SDC1	COLLAGEN	ECM-Receptor	KEGG: hsa04512
cGC5	cGC2	COL1A1	SDC1	0.0101947	0	COL1A1_SDC1	COL1A1 - SDC1	COLLAGEN	ECM-Receptor	KEGG: hsa04512
cGC5	cGC3	COL1A1	SDC1	0.0013473	0	COL1A1_SDC1	COL1A1 - SDC1	COLLAGEN	ECM-Receptor	KEGG: hsa04512
cGC5	cGC4	COL1A1	SDC1	0.0102337	0	COL1A1_SDC1	COL1A1 - SDC1	COLLAGEN	ECM-Receptor	KEGG: hsa04512
cGC5	cGC5	COL1A1	SDC1	0.000856736	0	COL1A1_SDC1	COL1A1 - SDC1	COLLAGEN	ECM-Receptor	KEGG: hsa04512
cGC5	mGC1	COL1A1	SDC1	0.00989416	0	COL1A1_SDC1	COL1A1 - SDC1	COLLAGEN	ECM-Receptor	KEGG: hsa04512
cGC5	mGC2	COL1A1	SDC1	0.0105622	0	COL1A1_SDC1	COL1A1 - SDC1	COLLAGEN	ECM-Receptor	KEGG: hsa04512
cGC5	mGC3	COL1A1	SDC1	0.00958914	0	COL1A1_SDC1	COL1A1 - SDC1	COLLAGEN	ECM-Receptor	KEGG: hsa04512
cGC5	mGC4	COL1A1	SDC1	0.0100624	0	COL1A1_SDC1	COL1A1 - SDC1	COLLAGEN	ECM-Receptor	KEGG: hsa04512
cGC1	cGC1	COL4A2	SDC1	0.122599	0	COL4A2_SDC1	COL4A2 - SDC1	COLLAGEN	ECM-Receptor	KEGG: hsa04512
cGC2	cGC1	COL4A2	SDC1	0.127154	0	COL4A2_SDC1	COL4A2 - SDC1	COLLAGEN	ECM-Receptor	KEGG: hsa04512
cGC3	cGC1	COL4A2	SDC1	0.155924	0	COL4A2_SDC1	COL4A2 - SDC1	COLLAGEN	ECM-Receptor	KEGG: hsa04512
cGC4	cGC1	COL4A2	SDC1	0.118973	0	COL4A2_SDC1	COL4A2 - SDC1	COLLAGEN	ECM-Receptor	KEGG: hsa04512
cGC5	cGC1	COL4A2	SDC1	0.138317	0	COL4A2_SDC1	COL4A2 - SDC1	COLLAGEN	ECM-Receptor	KEGG: hsa04512
mGC1	cGC1	COL4A2	SDC1	0.107858	0	COL4A2_SDC1	COL4A2 - SDC1	COLLAGEN	ECM-Receptor	KEGG: hsa04512
mGC2	cGC1	COL4A2	SDC1	0.117497	0	COL4A2_SDC1	COL4A2 - SDC1	COLLAGEN	ECM-Receptor	KEGG: hsa04512
mGC3	cGC1	COL4A2	SDC1	0.110588	0	COL4A2_SDC1	COL4A2 - SDC1	COLLAGEN	ECM-Receptor	KEGG: hsa04512
mGC4	cGC1	COL4A2	SDC1	0.120775	0	COL4A2_SDC1	COL4A2 - SDC1	COLLAGEN	ECM-Receptor	KEGG: hsa04512
cGC1	cGC2	COL4A2	SDC1	0.110029	0.04	COL4A2_SDC1	COL4A2 - SDC1	COLLAGEN	ECM-Receptor	KEGG: hsa04512
cGC2	cGC2	COL4A2	SDC1	0.114178	0.04	COL4A2_SDC1	COL4A2 - SDC1	COLLAGEN	ECM-Receptor	KEGG: hsa04512
cGC3	cGC2	COL4A2	SDC1	0.140484	0	COL4A2_SDC1	COL4A2 - SDC1	COLLAGEN	ECM-Receptor	KEGG: hsa04512
cGC5	cGC2	COL4A2	SDC1	0.124364	0	COL4A2_SDC1	COL4A2 - SDC1	COLLAGEN	ECM-Receptor	KEGG: hsa04512
cGC1	cGC4	COL4A2	SDC1	0.110407	0	COL4A2_SDC1	COL4A2 - SDC1	COLLAGEN	ECM-Receptor	KEGG: hsa04512
cGC2	cGC4	COL4A2	SDC1	0.114568	0.04	COL4A2_SDC1	COL4A2 - SDC1	COLLAGEN	ECM-Receptor	KEGG: hsa04512
cGC3	cGC4	COL4A2	SDC1	0.140951	0	COL4A2_SDC1	COL4A2 - SDC1	COLLAGEN	ECM-Receptor	KEGG: hsa04512
cGC4	cGC4	COL4A2	SDC1	0.107098	0.04	COL4A2_SDC1	COL4A2 - SDC1	COLLAGEN	ECM-Receptor	KEGG: hsa04512
cGC5	cGC4	COL4A2	SDC1	0.124784	0.01	COL4A2_SDC1	COL4A2 - SDC1	COLLAGEN	ECM-Receptor	KEGG: hsa04512
cGC1	mGC1	COL4A2	SDC1	0.107104	0	COL4A2_SDC1	COL4A2 - SDC1	COLLAGEN	ECM-Receptor	KEGG: hsa04512
cGC3	mGC1	COL4A2	SDC1	0.136874	0	COL4A2_SDC1	COL4A2 - SDC1	COLLAGEN	ECM-Receptor	KEGG: hsa04512
cGC5	mGC1	COL4A2	SDC1	0.121109	0	COL4A2_SDC1	COL4A2 - SDC1	COLLAGEN	ECM-Receptor	KEGG: hsa04512
mGC2	mGC1	COL4A2	SDC1	0.102571	0	COL4A2_SDC1	COL4A2 - SDC1	COLLAGEN	ECM-Receptor	KEGG: hsa04512
cGC1	mGC2	COL4A2	SDC1	0.113583	0	COL4A2_SDC1	COL4A2 - SDC1	COLLAGEN	ECM-Receptor	KEGG: hsa04512
cGC2	mGC2	COL4A2	SDC1	0.117848	0	COL4A2_SDC1	COL4A2 - SDC1	COLLAGEN	ECM-Receptor	KEGG: hsa04512
cGC3	mGC2	COL4A2	SDC1	0.144862	0	COL4A2_SDC1	COL4A2 - SDC1	COLLAGEN	ECM-Receptor	KEGG: hsa04512
cGC4	mGC2	COL4A2	SDC1	0.11019	0.01	COL4A2_SDC1	COL4A2 - SDC1	COLLAGEN	ECM-Receptor	KEGG: hsa04512
cGC5	mGC2	COL4A2	SDC1	0.128314	0	COL4A2_SDC1	COL4A2 - SDC1	COLLAGEN	ECM-Receptor	KEGG: hsa04512
mGC2	mGC2	COL4A2	SDC1	0.108809	0	COL4A2_SDC1	COL4A2 - SDC1	COLLAGEN	ECM-Receptor	KEGG: hsa04512
cGC3	mGC3	COL4A2	SDC1	0.133181	0	COL4A2_SDC1	COL4A2 - SDC1	COLLAGEN	ECM-Receptor	KEGG: hsa04512
cGC5	mGC3	COL4A2	SDC1	0.117784	0.01	COL4A2_SDC1	COL4A2 - SDC1	COLLAGEN	ECM-Receptor	KEGG: hsa04512
cGC3	mGC4	COL4A2	SDC1	0.138899	0	COL4A2_SDC1	COL4A2 - SDC1	COLLAGEN	ECM-Receptor	KEGG: hsa04512
cGC5	mGC4	COL4A2	SDC1	0.122934	0.02	COL4A2_SDC1	COL4A2 - SDC1	COLLAGEN	ECM-Receptor	KEGG: hsa04512
cGC5	cGC1	COL4A4	SDC1	0.0154626	0	COL4A4_SDC1	COL4A4 - SDC1	COLLAGEN	ECM-Receptor	KEGG: hsa04512
cGC5	cGC2	COL4A4	SDC1	0.0137056	0	COL4A4_SDC1	COL4A4 - SDC1	COLLAGEN	ECM-Receptor	KEGG: hsa04512
cGC5	cGC3	COL4A4	SDC1	0.00181689	0	COL4A4_SDC1	COL4A4 - SDC1	COLLAGEN	ECM-Receptor	KEGG: hsa04512
cGC5	cGC4	COL4A4	SDC1	0.0137578	0	COL4A4_SDC1	COL4A4 - SDC1	COLLAGEN	ECM-Receptor	KEGG: hsa04512
cGC5	cGC5	COL4A4	SDC1	0.00115554	0	COL4A4_SDC1	COL4A4 - SDC1	COLLAGEN	ECM-Receptor	KEGG: hsa04512
cGC5	mGC1	COL4A4	SDC1	0.013303	0	COL4A4_SDC1	COL4A4 - SDC1	COLLAGEN	ECM-Receptor	KEGG: hsa04512
cGC5	mGC2	COL4A4	SDC1	0.0141979	0	COL4A4_SDC1	COL4A4 - SDC1	COLLAGEN	ECM-Receptor	KEGG: hsa04512
cGC5	mGC3	COL4A4	SDC1	0.0128942	0	COL4A4_SDC1	COL4A4 - SDC1	COLLAGEN	ECM-Receptor	KEGG: hsa04512
cGC5	mGC4	COL4A4	SDC1	0.0135284	0	COL4A4_SDC1	COL4A4 - SDC1	COLLAGEN	ECM-Receptor	KEGG: hsa04512
cGC1	cGC1	COL4A5	SDC1	0.0422157	0	COL4A5_SDC1	COL4A5 - SDC1	COLLAGEN	ECM-Receptor	KEGG: hsa04512
mGC1	cGC1	COL4A5	SDC1	0.0406319	0	COL4A5_SDC1	COL4A5 - SDC1	COLLAGEN	ECM-Receptor	KEGG: hsa04512
mGC2	cGC1	COL4A5	SDC1	0.0413192	0	COL4A5_SDC1	COL4A5 - SDC1	COLLAGEN	ECM-Receptor	KEGG: hsa04512
mGC3	cGC1	COL4A5	SDC1	0.0423981	0	COL4A5_SDC1	COL4A5 - SDC1	COLLAGEN	ECM-Receptor	KEGG: hsa04512
mGC4	cGC1	COL4A5	SDC1	0.0481898	0.01	COL4A5_SDC1	COL4A5 - SDC1	COLLAGEN	ECM-Receptor	KEGG: hsa04512
mGC4	cGC2	COL4A5	SDC1	0.0428762	0.04	COL4A5_SDC1	COL4A5 - SDC1	COLLAGEN	ECM-Receptor	KEGG: hsa04512
cGC1	cGC4	COL4A5	SDC1	0.0376743	0.01	COL4A5_SDC1	COL4A5 - SDC1	COLLAGEN	ECM-Receptor	KEGG: hsa04512
mGC2	cGC4	COL4A5	SDC1	0.0368706	0.02	COL4A5_SDC1	COL4A5 - SDC1	COLLAGEN	ECM-Receptor	KEGG: hsa04512
cGC1	mGC1	COL4A5	SDC1	0.0364579	0.02	COL4A5_SDC1	COL4A5 - SDC1	COLLAGEN	ECM-Receptor	KEGG: hsa04512
mGC1	mGC1	COL4A5	SDC1	0.0350823	0.01	COL4A5_SDC1	COL4A5 - SDC1	COLLAGEN	ECM-Receptor	KEGG: hsa04512
mGC2	mGC1	COL4A5	SDC1	0.0356792	0	COL4A5_SDC1	COL4A5 - SDC1	COLLAGEN	ECM-Receptor	KEGG: hsa04512
cGC1	mGC2	COL4A5	SDC1	0.0388493	0	COL4A5_SDC1	COL4A5 - SDC1	COLLAGEN	ECM-Receptor	KEGG: hsa04512
mGC1	mGC2	COL4A5	SDC1	0.0373869	0	COL4A5_SDC1	COL4A5 - SDC1	COLLAGEN	ECM-Receptor	KEGG: hsa04512
mGC2	mGC2	COL4A5	SDC1	0.0380215	0	COL4A5_SDC1	COL4A5 - SDC1	COLLAGEN	ECM-Receptor	KEGG: hsa04512
mGC3	mGC2	COL4A5	SDC1	0.0390178	0.02	COL4A5_SDC1	COL4A5 - SDC1	COLLAGEN	ECM-Receptor	KEGG: hsa04512
mGC4	mGC2	COL4A5	SDC1	0.0443691	0.02	COL4A5_SDC1	COL4A5 - SDC1	COLLAGEN	ECM-Receptor	KEGG: hsa04512
cGC2	cGC1	THBS1	SDC1	0.0823852	0	THBS1_SDC1	THBS1 - SDC1	THBS	ECM-Receptor	KEGG: hsa04512
cGC3	cGC1	THBS1	SDC1	0.0935008	0	THBS1_SDC1	THBS1 - SDC1	THBS	ECM-Receptor	KEGG: hsa04512
cGC5	cGC1	THBS1	SDC1	0.0563365	0	THBS1_SDC1	THBS1 - SDC1	THBS	ECM-Receptor	KEGG: hsa04512
cGC2	cGC2	THBS1	SDC1	0.0735924	0	THBS1_SDC1	THBS1 - SDC1	THBS	ECM-Receptor	KEGG: hsa04512
cGC3	cGC2	THBS1	SDC1	0.0836299	0	THBS1_SDC1	THBS1 - SDC1	THBS	ECM-Receptor	KEGG: hsa04512
cGC5	cGC2	THBS1	SDC1	0.0501719	0	THBS1_SDC1	THBS1 - SDC1	THBS	ECM-Receptor	KEGG: hsa04512
cGC2	cGC3	THBS1	SDC1	0.0102982	0.01	THBS1_SDC1	THBS1 - SDC1	THBS	ECM-Receptor	KEGG: hsa04512
cGC3	cGC3	THBS1	SDC1	0.0118129	0	THBS1_SDC1	THBS1 - SDC1	THBS	ECM-Receptor	KEGG: hsa04512
cGC2	cGC4	THBS1	SDC1	0.0738558	0	THBS1_SDC1	THBS1 - SDC1	THBS	ECM-Receptor	KEGG: hsa04512
cGC3	cGC4	THBS1	SDC1	0.083926	0	THBS1_SDC1	THBS1 - SDC1	THBS	ECM-Receptor	KEGG: hsa04512
cGC5	cGC4	THBS1	SDC1	0.050356	0	THBS1_SDC1	THBS1 - SDC1	THBS	ECM-Receptor	KEGG: hsa04512
cGC2	cGC5	THBS1	SDC1	0.00656996	0.03	THBS1_SDC1	THBS1 - SDC1	THBS	ECM-Receptor	KEGG: hsa04512
cGC3	cGC5	THBS1	SDC1	0.00754047	0	THBS1_SDC1	THBS1 - SDC1	THBS	ECM-Receptor	KEGG: hsa04512
cGC2	mGC1	THBS1	SDC1	0.071558	0	THBS1_SDC1	THBS1 - SDC1	THBS	ECM-Receptor	KEGG: hsa04512
cGC3	mGC1	THBS1	SDC1	0.0813424	0	THBS1_SDC1	THBS1 - SDC1	THBS	ECM-Receptor	KEGG: hsa04512
cGC5	mGC1	THBS1	SDC1	0.0487508	0	THBS1_SDC1	THBS1 - SDC1	THBS	ECM-Receptor	KEGG: hsa04512
cGC2	mGC2	THBS1	SDC1	0.07607	0	THBS1_SDC1	THBS1 - SDC1	THBS	ECM-Receptor	KEGG: hsa04512
cGC3	mGC2	THBS1	SDC1	0.0864139	0	THBS1_SDC1	THBS1 - SDC1	THBS	ECM-Receptor	KEGG: hsa04512
cGC5	mGC2	THBS1	SDC1	0.0519051	0	THBS1_SDC1	THBS1 - SDC1	THBS	ECM-Receptor	KEGG: hsa04512
cGC2	mGC3	THBS1	SDC1	0.0694855	0	THBS1_SDC1	THBS1 - SDC1	THBS	ECM-Receptor	KEGG: hsa04512
cGC3	mGC3	THBS1	SDC1	0.0790106	0	THBS1_SDC1	THBS1 - SDC1	THBS	ECM-Receptor	KEGG: hsa04512
cGC5	mGC3	THBS1	SDC1	0.0473052	0	THBS1_SDC1	THBS1 - SDC1	THBS	ECM-Receptor	KEGG: hsa04512
cGC2	mGC4	THBS1	SDC1	0.0726981	0	THBS1_SDC1	THBS1 - SDC1	THBS	ECM-Receptor	KEGG: hsa04512
cGC3	mGC4	THBS1	SDC1	0.0826245	0	THBS1_SDC1	THBS1 - SDC1	THBS	ECM-Receptor	KEGG: hsa04512
cGC5	mGC4	THBS1	SDC1	0.0495469	0	THBS1_SDC1	THBS1 - SDC1	THBS	ECM-Receptor	KEGG: hsa04512
cGC1	cGC1	THBS3	SDC1	0.011799	0	THBS3_SDC1	THBS3 - SDC1	THBS	ECM-Receptor	KEGG: hsa04512
cGC5	cGC1	THBS3	SDC1	0.0154117	0.02	THBS3_SDC1	THBS3 - SDC1	THBS	ECM-Receptor	KEGG: hsa04512
mGC1	cGC1	THBS3	SDC1	0.0119376	0	THBS3_SDC1	THBS3 - SDC1	THBS	ECM-Receptor	KEGG: hsa04512
mGC2	cGC1	THBS3	SDC1	0.0122301	0	THBS3_SDC1	THBS3 - SDC1	THBS	ECM-Receptor	KEGG: hsa04512
mGC3	cGC1	THBS3	SDC1	0.0119953	0.01	THBS3_SDC1	THBS3 - SDC1	THBS	ECM-Receptor	KEGG: hsa04512
mGC4	cGC1	THBS3	SDC1	0.0257154	0.02	THBS3_SDC1	THBS3 - SDC1	THBS	ECM-Receptor	KEGG: hsa04512
cGC5	cGC2	THBS3	SDC1	0.0136604	0.04	THBS3_SDC1	THBS3 - SDC1	THBS	ECM-Receptor	KEGG: hsa04512
mGC4	cGC2	THBS3	SDC1	0.0228205	0.02	THBS3_SDC1	THBS3 - SDC1	THBS	ECM-Receptor	KEGG: hsa04512
cGC5	cGC4	THBS3	SDC1	0.0137125	0.03	THBS3_SDC1	THBS3 - SDC1	THBS	ECM-Receptor	KEGG: hsa04512
mGC4	cGC4	THBS3	SDC1	0.0229067	0.02	THBS3_SDC1	THBS3 - SDC1	THBS	ECM-Receptor	KEGG: hsa04512
cGC5	mGC1	THBS3	SDC1	0.0132591	0.03	THBS3_SDC1	THBS3 - SDC1	THBS	ECM-Receptor	KEGG: hsa04512
mGC2	mGC1	THBS3	SDC1	0.0105171	0	THBS3_SDC1	THBS3 - SDC1	THBS	ECM-Receptor	KEGG: hsa04512
mGC4	mGC1	THBS3	SDC1	0.0221561	0.02	THBS3_SDC1	THBS3 - SDC1	THBS	ECM-Receptor	KEGG: hsa04512
cGC1	mGC2	THBS3	SDC1	0.0108307	0.01	THBS3_SDC1	THBS3 - SDC1	THBS	ECM-Receptor	KEGG: hsa04512
cGC5	mGC2	THBS3	SDC1	0.0141511	0.02	THBS3_SDC1	THBS3 - SDC1	THBS	ECM-Receptor	KEGG: hsa04512
mGC1	mGC2	THBS3	SDC1	0.010958	0	THBS3_SDC1	THBS3 - SDC1	THBS	ECM-Receptor	KEGG: hsa04512
mGC2	mGC2	THBS3	SDC1	0.0112268	0	THBS3_SDC1	THBS3 - SDC1	THBS	ECM-Receptor	KEGG: hsa04512
mGC4	mGC2	THBS3	SDC1	0.0236324	0.02	THBS3_SDC1	THBS3 - SDC1	THBS	ECM-Receptor	KEGG: hsa04512
cGC5	mGC3	THBS3	SDC1	0.0128517	0.04	THBS3_SDC1	THBS3 - SDC1	THBS	ECM-Receptor	KEGG: hsa04512
mGC4	mGC3	THBS3	SDC1	0.0214812	0.02	THBS3_SDC1	THBS3 - SDC1	THBS	ECM-Receptor	KEGG: hsa04512
mGC4	mGC4	THBS3	SDC1	0.0225282	0.02	THBS3_SDC1	THBS3 - SDC1	THBS	ECM-Receptor	KEGG: hsa04512
cGC5	cGC1	COL1A1	SDC4	0.0174903	0	COL1A1_SDC4	COL1A1 - SDC4	COLLAGEN	ECM-Receptor	KEGG: hsa04512
cGC5	cGC2	COL1A1	SDC4	0.0151214	0	COL1A1_SDC4	COL1A1 - SDC4	COLLAGEN	ECM-Receptor	KEGG: hsa04512
cGC5	cGC3	COL1A1	SDC4	0.00593414	0	COL1A1_SDC4	COL1A1 - SDC4	COLLAGEN	ECM-Receptor	KEGG: hsa04512
cGC5	cGC4	COL1A1	SDC4	0.0163218	0	COL1A1_SDC4	COL1A1 - SDC4	COLLAGEN	ECM-Receptor	KEGG: hsa04512
cGC5	cGC5	COL1A1	SDC4	0.00527016	0	COL1A1_SDC4	COL1A1 - SDC4	COLLAGEN	ECM-Receptor	KEGG: hsa04512
cGC5	mGC1	COL1A1	SDC4	0.0182005	0	COL1A1_SDC4	COL1A1 - SDC4	COLLAGEN	ECM-Receptor	KEGG: hsa04512
cGC5	mGC2	COL1A1	SDC4	0.0173875	0	COL1A1_SDC4	COL1A1 - SDC4	COLLAGEN	ECM-Receptor	KEGG: hsa04512
cGC5	mGC3	COL1A1	SDC4	0.0153917	0	COL1A1_SDC4	COL1A1 - SDC4	COLLAGEN	ECM-Receptor	KEGG: hsa04512
cGC5	mGC4	COL1A1	SDC4	0.017518	0	COL1A1_SDC4	COL1A1 - SDC4	COLLAGEN	ECM-Receptor	KEGG: hsa04512
cGC1	cGC1	COL4A2	SDC4	0.176061	0	COL4A2_SDC4	COL4A2 - SDC4	COLLAGEN	ECM-Receptor	KEGG: hsa04512
cGC3	cGC1	COL4A2	SDC4	0.220269	0	COL4A2_SDC4	COL4A2 - SDC4	COLLAGEN	ECM-Receptor	KEGG: hsa04512
cGC5	cGC1	COL4A2	SDC4	0.197093	0	COL4A2_SDC4	COL4A2 - SDC4	COLLAGEN	ECM-Receptor	KEGG: hsa04512
mGC2	cGC1	COL4A2	SDC4	0.169162	0.03	COL4A2_SDC4	COL4A2 - SDC4	COLLAGEN	ECM-Receptor	KEGG: hsa04512
cGC3	cGC2	COL4A2	SDC4	0.195912	0	COL4A2_SDC4	COL4A2 - SDC4	COLLAGEN	ECM-Receptor	KEGG: hsa04512
cGC3	cGC4	COL4A2	SDC4	0.208428	0	COL4A2_SDC4	COL4A2 - SDC4	COLLAGEN	ECM-Receptor	KEGG: hsa04512
cGC5	cGC4	COL4A2	SDC4	0.1862	0.02	COL4A2_SDC4	COL4A2 - SDC4	COLLAGEN	ECM-Receptor	KEGG: hsa04512
cGC1	mGC1	COL4A2	SDC4	0.182017	0	COL4A2_SDC4	COL4A2 - SDC4	COLLAGEN	ECM-Receptor	KEGG: hsa04512
cGC2	mGC1	COL4A2	SDC4	0.188306	0.01	COL4A2_SDC4	COL4A2 - SDC4	COLLAGEN	ECM-Receptor	KEGG: hsa04512
cGC3	mGC1	COL4A2	SDC4	0.227309	0	COL4A2_SDC4	COL4A2 - SDC4	COLLAGEN	ECM-Receptor	KEGG: hsa04512
cGC4	mGC1	COL4A2	SDC4	0.176988	0.04	COL4A2_SDC4	COL4A2 - SDC4	COLLAGEN	ECM-Receptor	KEGG: hsa04512
cGC5	mGC1	COL4A2	SDC4	0.203585	0	COL4A2_SDC4	COL4A2 - SDC4	COLLAGEN	ECM-Receptor	KEGG: hsa04512
mGC2	mGC1	COL4A2	SDC4	0.174935	0	COL4A2_SDC4	COL4A2 - SDC4	COLLAGEN	ECM-Receptor	KEGG: hsa04512
cGC1	mGC2	COL4A2	SDC4	0.175192	0	COL4A2_SDC4	COL4A2 - SDC4	COLLAGEN	ECM-Receptor	KEGG: hsa04512
cGC3	mGC2	COL4A2	SDC4	0.219241	0	COL4A2_SDC4	COL4A2 - SDC4	COLLAGEN	ECM-Receptor	KEGG: hsa04512
cGC5	mGC2	COL4A2	SDC4	0.196145	0	COL4A2_SDC4	COL4A2 - SDC4	COLLAGEN	ECM-Receptor	KEGG: hsa04512
mGC2	mGC2	COL4A2	SDC4	0.168321	0.04	COL4A2_SDC4	COL4A2 - SDC4	COLLAGEN	ECM-Receptor	KEGG: hsa04512
cGC3	mGC3	COL4A2	SDC4	0.198763	0	COL4A2_SDC4	COL4A2 - SDC4	COLLAGEN	ECM-Receptor	KEGG: hsa04512
cGC1	mGC4	COL4A2	SDC4	0.176295	0.01	COL4A2_SDC4	COL4A2 - SDC4	COLLAGEN	ECM-Receptor	KEGG: hsa04512
cGC3	mGC4	COL4A2	SDC4	0.220546	0	COL4A2_SDC4	COL4A2 - SDC4	COLLAGEN	ECM-Receptor	KEGG: hsa04512
cGC5	mGC4	COL4A2	SDC4	0.197348	0	COL4A2_SDC4	COL4A2 - SDC4	COLLAGEN	ECM-Receptor	KEGG: hsa04512
cGC5	cGC1	COL4A4	SDC4	0.0234541	0	COL4A4_SDC4	COL4A4 - SDC4	COLLAGEN	ECM-Receptor	KEGG: hsa04512
cGC5	cGC2	COL4A4	SDC4	0.0202942	0	COL4A4_SDC4	COL4A4 - SDC4	COLLAGEN	ECM-Receptor	KEGG: hsa04512
cGC5	cGC3	COL4A4	SDC4	0.00798963	0	COL4A4_SDC4	COL4A4 - SDC4	COLLAGEN	ECM-Receptor	KEGG: hsa04512
cGC5	cGC4	COL4A4	SDC4	0.0218962	0	COL4A4_SDC4	COL4A4 - SDC4	COLLAGEN	ECM-Receptor	KEGG: hsa04512
cGC5	cGC5	COL4A4	SDC4	0.00709729	0	COL4A4_SDC4	COL4A4 - SDC4	COLLAGEN	ECM-Receptor	KEGG: hsa04512
cGC5	mGC1	COL4A4	SDC4	0.0244006	0	COL4A4_SDC4	COL4A4 - SDC4	COLLAGEN	ECM-Receptor	KEGG: hsa04512
cGC5	mGC2	COL4A4	SDC4	0.0233172	0	COL4A4_SDC4	COL4A4 - SDC4	COLLAGEN	ECM-Receptor	KEGG: hsa04512
cGC5	mGC3	COL4A4	SDC4	0.0206551	0	COL4A4_SDC4	COL4A4 - SDC4	COLLAGEN	ECM-Receptor	KEGG: hsa04512
cGC5	mGC4	COL4A4	SDC4	0.0234911	0	COL4A4_SDC4	COL4A4 - SDC4	COLLAGEN	ECM-Receptor	KEGG: hsa04512
cGC1	cGC1	COL4A5	SDC4	0.0631472	0.02	COL4A5_SDC4	COL4A5 - SDC4	COLLAGEN	ECM-Receptor	KEGG: hsa04512
mGC1	cGC1	COL4A5	SDC4	0.0608282	0.01	COL4A5_SDC4	COL4A5 - SDC4	COLLAGEN	ECM-Receptor	KEGG: hsa04512
mGC2	cGC1	COL4A5	SDC4	0.061835	0	COL4A5_SDC4	COL4A5 - SDC4	COLLAGEN	ECM-Receptor	KEGG: hsa04512
cGC1	mGC1	COL4A5	SDC4	0.0655879	0	COL4A5_SDC4	COL4A5 - SDC4	COLLAGEN	ECM-Receptor	KEGG: hsa04512
mGC1	mGC1	COL4A5	SDC4	0.0631852	0	COL4A5_SDC4	COL4A5 - SDC4	COLLAGEN	ECM-Receptor	KEGG: hsa04512
mGC2	mGC1	COL4A5	SDC4	0.0642284	0	COL4A5_SDC4	COL4A5 - SDC4	COLLAGEN	ECM-Receptor	KEGG: hsa04512
mGC4	mGC1	COL4A5	SDC4	0.0746119	0.03	COL4A5_SDC4	COL4A5 - SDC4	COLLAGEN	ECM-Receptor	KEGG: hsa04512
cGC1	mGC2	COL4A5	SDC4	0.0627934	0.02	COL4A5_SDC4	COL4A5 - SDC4	COLLAGEN	ECM-Receptor	KEGG: hsa04512
mGC1	mGC2	COL4A5	SDC4	0.0604865	0.02	COL4A5_SDC4	COL4A5 - SDC4	COLLAGEN	ECM-Receptor	KEGG: hsa04512
mGC2	mGC2	COL4A5	SDC4	0.0614881	0.01	COL4A5_SDC4	COL4A5 - SDC4	COLLAGEN	ECM-Receptor	KEGG: hsa04512
cGC1	mGC4	COL4A5	SDC4	0.0632427	0.03	COL4A5_SDC4	COL4A5 - SDC4	COLLAGEN	ECM-Receptor	KEGG: hsa04512
cGC2	cGC1	THBS1	SDC4	0.120723	0	THBS1_SDC4	THBS1 - SDC4	THBS	ECM-Receptor	KEGG: hsa04512
cGC3	cGC1	THBS1	SDC4	0.136244	0	THBS1_SDC4	THBS1 - SDC4	THBS	ECM-Receptor	KEGG: hsa04512
cGC5	cGC1	THBS1	SDC4	0.083658	0	THBS1_SDC4	THBS1 - SDC4	THBS	ECM-Receptor	KEGG: hsa04512
cGC2	cGC2	THBS1	SDC4	0.105879	0	THBS1_SDC4	THBS1 - SDC4	THBS	ECM-Receptor	KEGG: hsa04512
cGC3	cGC2	THBS1	SDC4	0.119751	0	THBS1_SDC4	THBS1 - SDC4	THBS	ECM-Receptor	KEGG: hsa04512
cGC5	cGC2	THBS1	SDC4	0.0729931	0	THBS1_SDC4	THBS1 - SDC4	THBS	ECM-Receptor	KEGG: hsa04512
cGC2	cGC3	THBS1	SDC4	0.044015	0	THBS1_SDC4	THBS1 - SDC4	THBS	ECM-Receptor	KEGG: hsa04512
cGC3	cGC3	THBS1	SDC4	0.0502371	0	THBS1_SDC4	THBS1 - SDC4	THBS	ECM-Receptor	KEGG: hsa04512
cGC5	cGC3	THBS1	SDC4	0.0297055	0	THBS1_SDC4	THBS1 - SDC4	THBS	ECM-Receptor	KEGG: hsa04512
cGC2	cGC4	THBS1	SDC4	0.113455	0	THBS1_SDC4	THBS1 - SDC4	THBS	ECM-Receptor	KEGG: hsa04512
cGC3	cGC4	THBS1	SDC4	0.128177	0	THBS1_SDC4	THBS1 - SDC4	THBS	ECM-Receptor	KEGG: hsa04512
cGC5	cGC4	THBS1	SDC4	0.0784221	0	THBS1_SDC4	THBS1 - SDC4	THBS	ECM-Receptor	KEGG: hsa04512
cGC2	cGC5	THBS1	SDC4	0.0392583	0	THBS1_SDC4	THBS1 - SDC4	THBS	ECM-Receptor	KEGG: hsa04512
cGC3	cGC5	THBS1	SDC4	0.0448395	0	THBS1_SDC4	THBS1 - SDC4	THBS	ECM-Receptor	KEGG: hsa04512
cGC5	cGC5	THBS1	SDC4	0.0264525	0	THBS1_SDC4	THBS1 - SDC4	THBS	ECM-Receptor	KEGG: hsa04512
cGC2	mGC1	THBS1	SDC4	0.125092	0	THBS1_SDC4	THBS1 - SDC4	THBS	ECM-Receptor	KEGG: hsa04512
cGC3	mGC1	THBS1	SDC4	0.141084	0	THBS1_SDC4	THBS1 - SDC4	THBS	ECM-Receptor	KEGG: hsa04512
cGC5	mGC1	THBS1	SDC4	0.0868179	0	THBS1_SDC4	THBS1 - SDC4	THBS	ECM-Receptor	KEGG: hsa04512
cGC2	mGC2	THBS1	SDC4	0.120088	0	THBS1_SDC4	THBS1 - SDC4	THBS	ECM-Receptor	KEGG: hsa04512
cGC3	mGC2	THBS1	SDC4	0.13554	0	THBS1_SDC4	THBS1 - SDC4	THBS	ECM-Receptor	KEGG: hsa04512
cGC5	mGC2	THBS1	SDC4	0.0831994	0	THBS1_SDC4	THBS1 - SDC4	THBS	ECM-Receptor	KEGG: hsa04512
cGC2	mGC3	THBS1	SDC4	0.107595	0	THBS1_SDC4	THBS1 - SDC4	THBS	ECM-Receptor	KEGG: hsa04512
cGC3	mGC3	THBS1	SDC4	0.121661	0	THBS1_SDC4	THBS1 - SDC4	THBS	ECM-Receptor	KEGG: hsa04512
cGC5	mGC3	THBS1	SDC4	0.0742202	0	THBS1_SDC4	THBS1 - SDC4	THBS	ECM-Receptor	KEGG: hsa04512
cGC2	mGC4	THBS1	SDC4	0.120895	0	THBS1_SDC4	THBS1 - SDC4	THBS	ECM-Receptor	KEGG: hsa04512
cGC3	mGC4	THBS1	SDC4	0.136434	0	THBS1_SDC4	THBS1 - SDC4	THBS	ECM-Receptor	KEGG: hsa04512
cGC5	mGC4	THBS1	SDC4	0.0837817	0	THBS1_SDC4	THBS1 - SDC4	THBS	ECM-Receptor	KEGG: hsa04512
cGC5	cGC1	THBS3	SDC4	0.0233775	0.03	THBS3_SDC4	THBS3 - SDC4	THBS	ECM-Receptor	KEGG: hsa04512
mGC2	cGC1	THBS3	SDC4	0.0185826	0.02	THBS3_SDC4	THBS3 - SDC4	THBS	ECM-Receptor	KEGG: hsa04512
mGC4	cGC1	THBS3	SDC4	0.0387972	0.03	THBS3_SDC4	THBS3 - SDC4	THBS	ECM-Receptor	KEGG: hsa04512
mGC4	cGC2	THBS3	SDC4	0.0336413	0.03	THBS3_SDC4	THBS3 - SDC4	THBS	ECM-Receptor	KEGG: hsa04512
mGC4	cGC4	THBS3	SDC4	0.0362579	0.03	THBS3_SDC4	THBS3 - SDC4	THBS	ECM-Receptor	KEGG: hsa04512
cGC5	mGC1	THBS3	SDC4	0.024321	0.03	THBS3_SDC4	THBS3 - SDC4	THBS	ECM-Receptor	KEGG: hsa04512
mGC1	mGC1	THBS3	SDC4	0.0188771	0	THBS3_SDC4	THBS3 - SDC4	THBS	ECM-Receptor	KEGG: hsa04512
mGC2	mGC1	THBS3	SDC4	0.0193363	0	THBS3_SDC4	THBS3 - SDC4	THBS	ECM-Receptor	KEGG: hsa04512
mGC4	mGC1	THBS3	SDC4	0.0403372	0.02	THBS3_SDC4	THBS3 - SDC4	THBS	ECM-Receptor	KEGG: hsa04512
cGC5	mGC2	THBS3	SDC4	0.023241	0.03	THBS3_SDC4	THBS3 - SDC4	THBS	ECM-Receptor	KEGG: hsa04512
mGC4	mGC2	THBS3	SDC4	0.0385742	0.02	THBS3_SDC4	THBS3 - SDC4	THBS	ECM-Receptor	KEGG: hsa04512
mGC4	mGC3	THBS3	SDC4	0.0342313	0.03	THBS3_SDC4	THBS3 - SDC4	THBS	ECM-Receptor	KEGG: hsa04512
cGC5	mGC4	THBS3	SDC4	0.0234144	0.03	THBS3_SDC4	THBS3 - SDC4	THBS	ECM-Receptor	KEGG: hsa04512
mGC4	mGC4	THBS3	SDC4	0.0388574	0.03	THBS3_SDC4	THBS3 - SDC4	THBS	ECM-Receptor	KEGG: hsa04512
cGC2	cGC1	THBS1	CD47	0.0180047	0	THBS1_CD47	THBS1 - CD47	THBS	ECM-Receptor	KEGG: hsa04512
cGC3	cGC1	THBS1	CD47	0.0206293	0	THBS1_CD47	THBS1 - CD47	THBS	ECM-Receptor	KEGG: hsa04512
cGC5	cGC1	THBS1	CD47	0.0120448	0	THBS1_CD47	THBS1 - CD47	THBS	ECM-Receptor	KEGG: hsa04512
cGC2	cGC2	THBS1	CD47	0.0181338	0	THBS1_CD47	THBS1 - CD47	THBS	ECM-Receptor	KEGG: hsa04512
cGC3	cGC2	THBS1	CD47	0.0207768	0	THBS1_CD47	THBS1 - CD47	THBS	ECM-Receptor	KEGG: hsa04512
cGC5	cGC2	THBS1	CD47	0.0121316	0	THBS1_CD47	THBS1 - CD47	THBS	ECM-Receptor	KEGG: hsa04512
cGC2	cGC3	THBS1	CD47	0.00936151	0	THBS1_CD47	THBS1 - CD47	THBS	ECM-Receptor	KEGG: hsa04512
cGC3	cGC3	THBS1	CD47	0.0107399	0	THBS1_CD47	THBS1 - CD47	THBS	ECM-Receptor	KEGG: hsa04512
cGC5	cGC3	THBS1	CD47	0.00624445	0	THBS1_CD47	THBS1 - CD47	THBS	ECM-Receptor	KEGG: hsa04512
cGC2	cGC4	THBS1	CD47	0.0190035	0	THBS1_CD47	THBS1 - CD47	THBS	ECM-Receptor	KEGG: hsa04512
cGC3	cGC4	THBS1	CD47	0.0217704	0	THBS1_CD47	THBS1 - CD47	THBS	ECM-Receptor	KEGG: hsa04512
cGC5	cGC4	THBS1	CD47	0.0127172	0	THBS1_CD47	THBS1 - CD47	THBS	ECM-Receptor	KEGG: hsa04512
cGC2	cGC5	THBS1	CD47	0.00476414	0	THBS1_CD47	THBS1 - CD47	THBS	ECM-Receptor	KEGG: hsa04512
cGC3	cGC5	THBS1	CD47	0.00546936	0	THBS1_CD47	THBS1 - CD47	THBS	ECM-Receptor	KEGG: hsa04512
cGC5	cGC5	THBS1	CD47	0.00317294	0	THBS1_CD47	THBS1 - CD47	THBS	ECM-Receptor	KEGG: hsa04512
cGC2	mGC1	THBS1	CD47	0.0178404	0	THBS1_CD47	THBS1 - CD47	THBS	ECM-Receptor	KEGG: hsa04512
cGC3	mGC1	THBS1	CD47	0.0204415	0	THBS1_CD47	THBS1 - CD47	THBS	ECM-Receptor	KEGG: hsa04512
cGC5	mGC1	THBS1	CD47	0.0119342	0	THBS1_CD47	THBS1 - CD47	THBS	ECM-Receptor	KEGG: hsa04512
cGC2	mGC2	THBS1	CD47	0.017464	0	THBS1_CD47	THBS1 - CD47	THBS	ECM-Receptor	KEGG: hsa04512
cGC3	mGC2	THBS1	CD47	0.0200114	0	THBS1_CD47	THBS1 - CD47	THBS	ECM-Receptor	KEGG: hsa04512
cGC5	mGC2	THBS1	CD47	0.0116809	0	THBS1_CD47	THBS1 - CD47	THBS	ECM-Receptor	KEGG: hsa04512
cGC2	mGC3	THBS1	CD47	0.00652993	0	THBS1_CD47	THBS1 - CD47	THBS	ECM-Receptor	KEGG: hsa04512
cGC3	mGC3	THBS1	CD47	0.00749456	0	THBS1_CD47	THBS1 - CD47	THBS	ECM-Receptor	KEGG: hsa04512
cGC5	mGC3	THBS1	CD47	0.00435155	0	THBS1_CD47	THBS1 - CD47	THBS	ECM-Receptor	KEGG: hsa04512
cGC2	mGC4	THBS1	CD47	0.0169129	0	THBS1_CD47	THBS1 - CD47	THBS	ECM-Receptor	KEGG: hsa04512
cGC3	mGC4	THBS1	CD47	0.0193814	0	THBS1_CD47	THBS1 - CD47	THBS	ECM-Receptor	KEGG: hsa04512
cGC5	mGC4	THBS1	CD47	0.0113102	0	THBS1_CD47	THBS1 - CD47	THBS	ECM-Receptor	KEGG: hsa04512
cGC5	cGC1	THBS3	CD47	0.00318638	0.03	THBS3_CD47	THBS3 - CD47	THBS	ECM-Receptor	KEGG: hsa04512
mGC2	cGC1	THBS3	CD47	0.00252212	0.04	THBS3_CD47	THBS3 - CD47	THBS	ECM-Receptor	KEGG: hsa04512
mGC4	cGC1	THBS3	CD47	0.0053612	0.02	THBS3_CD47	THBS3 - CD47	THBS	ECM-Receptor	KEGG: hsa04512
mGC4	cGC2	THBS3	CD47	0.00540013	0.03	THBS3_CD47	THBS3 - CD47	THBS	ECM-Receptor	KEGG: hsa04512
cGC5	cGC4	THBS3	CD47	0.00336595	0.03	THBS3_CD47	THBS3 - CD47	THBS	ECM-Receptor	KEGG: hsa04512
mGC2	cGC4	THBS3	CD47	0.00266436	0.04	THBS3_CD47	THBS3 - CD47	THBS	ECM-Receptor	KEGG: hsa04512
mGC4	cGC4	THBS3	CD47	0.00566264	0.02	THBS3_CD47	THBS3 - CD47	THBS	ECM-Receptor	KEGG: hsa04512
cGC5	mGC1	THBS3	CD47	0.00315685	0.03	THBS3_CD47	THBS3 - CD47	THBS	ECM-Receptor	KEGG: hsa04512
mGC2	mGC1	THBS3	CD47	0.00249874	0.01	THBS3_CD47	THBS3 - CD47	THBS	ECM-Receptor	KEGG: hsa04512
mGC4	mGC1	THBS3	CD47	0.00531164	0.02	THBS3_CD47	THBS3 - CD47	THBS	ECM-Receptor	KEGG: hsa04512
cGC5	mGC2	THBS3	CD47	0.00308929	0.04	THBS3_CD47	THBS3 - CD47	THBS	ECM-Receptor	KEGG: hsa04512
mGC4	mGC2	THBS3	CD47	0.00519819	0.03	THBS3_CD47	THBS3 - CD47	THBS	ECM-Receptor	KEGG: hsa04512
mGC4	mGC4	THBS3	CD47	0.00503216	0.02	THBS3_CD47	THBS3 - CD47	THBS	ECM-Receptor	KEGG: hsa04512
mGC4	cGC2	AGRN	DAG1	0.0112485	0	AGRN_DAG1	AGRN - DAG1	AGRN	ECM-Receptor	KEGG: hsa04512
cGC1	cGC3	AGRN	DAG1	0.00437981	0	AGRN_DAG1	AGRN - DAG1	AGRN	ECM-Receptor	KEGG: hsa04512
mGC1	cGC3	AGRN	DAG1	0.00474969	0	AGRN_DAG1	AGRN - DAG1	AGRN	ECM-Receptor	KEGG: hsa04512
mGC2	cGC3	AGRN	DAG1	0.00483845	0	AGRN_DAG1	AGRN - DAG1	AGRN	ECM-Receptor	KEGG: hsa04512
mGC3	cGC3	AGRN	DAG1	0.00450339	0.01	AGRN_DAG1	AGRN - DAG1	AGRN	ECM-Receptor	KEGG: hsa04512
mGC4	cGC3	AGRN	DAG1	0.0146161	0	AGRN_DAG1	AGRN - DAG1	AGRN	ECM-Receptor	KEGG: hsa04512
mGC4	cGC4	AGRN	DAG1	0.0113241	0.03	AGRN_DAG1	AGRN - DAG1	AGRN	ECM-Receptor	KEGG: hsa04512
cGC1	cGC5	AGRN	DAG1	0.010452	0	AGRN_DAG1	AGRN - DAG1	AGRN	ECM-Receptor	KEGG: hsa04512
cGC4	cGC5	AGRN	DAG1	0.008615	0	AGRN_DAG1	AGRN - DAG1	AGRN	ECM-Receptor	KEGG: hsa04512
mGC1	cGC5	AGRN	DAG1	0.0113289	0	AGRN_DAG1	AGRN - DAG1	AGRN	ECM-Receptor	KEGG: hsa04512
mGC2	cGC5	AGRN	DAG1	0.0115392	0	AGRN_DAG1	AGRN - DAG1	AGRN	ECM-Receptor	KEGG: hsa04512
mGC3	cGC5	AGRN	DAG1	0.0107451	0	AGRN_DAG1	AGRN - DAG1	AGRN	ECM-Receptor	KEGG: hsa04512
mGC4	cGC5	AGRN	DAG1	0.0343898	0	AGRN_DAG1	AGRN - DAG1	AGRN	ECM-Receptor	KEGG: hsa04512
mGC4	mGC1	AGRN	DAG1	0.010393	0.03	AGRN_DAG1	AGRN - DAG1	AGRN	ECM-Receptor	KEGG: hsa04512
mGC4	mGC2	AGRN	DAG1	0.0102099	0.03	AGRN_DAG1	AGRN - DAG1	AGRN	ECM-Receptor	KEGG: hsa04512
mGC4	mGC4	AGRN	DAG1	0.0106131	0.04	AGRN_DAG1	AGRN - DAG1	AGRN	ECM-Receptor	KEGG: hsa04512
cGC1	cGC1	HSPG2	DAG1	0.00363255	0	HSPG2_DAG1	HSPG2 - DAG1	HSPG	ECM-Receptor	KEGG: hsa04512
cGC2	cGC1	HSPG2	DAG1	0.00889623	0.03	HSPG2_DAG1	HSPG2 - DAG1	HSPG	ECM-Receptor	KEGG: hsa04512
cGC4	cGC1	HSPG2	DAG1	0.00846438	0	HSPG2_DAG1	HSPG2 - DAG1	HSPG	ECM-Receptor	KEGG: hsa04512
mGC4	cGC1	HSPG2	DAG1	0.00710354	0.03	HSPG2_DAG1	HSPG2 - DAG1	HSPG	ECM-Receptor	KEGG: hsa04512
cGC2	cGC2	HSPG2	DAG1	0.0104216	0.02	HSPG2_DAG1	HSPG2 - DAG1	HSPG	ECM-Receptor	KEGG: hsa04512
cGC4	cGC2	HSPG2	DAG1	0.00991641	0	HSPG2_DAG1	HSPG2 - DAG1	HSPG	ECM-Receptor	KEGG: hsa04512
mGC4	cGC2	HSPG2	DAG1	0.00832408	0.03	HSPG2_DAG1	HSPG2 - DAG1	HSPG	ECM-Receptor	KEGG: hsa04512
cGC1	cGC3	HSPG2	DAG1	0.00554616	0	HSPG2_DAG1	HSPG2 - DAG1	HSPG	ECM-Receptor	KEGG: hsa04512
cGC2	cGC3	HSPG2	DAG1	0.013545	0	HSPG2_DAG1	HSPG2 - DAG1	HSPG	ECM-Receptor	KEGG: hsa04512
cGC4	cGC3	HSPG2	DAG1	0.0128904	0	HSPG2_DAG1	HSPG2 - DAG1	HSPG	ECM-Receptor	KEGG: hsa04512
mGC1	cGC3	HSPG2	DAG1	0.00425299	0	HSPG2_DAG1	HSPG2 - DAG1	HSPG	ECM-Receptor	KEGG: hsa04512
mGC2	cGC3	HSPG2	DAG1	0.00478319	0	HSPG2_DAG1	HSPG2 - DAG1	HSPG	ECM-Receptor	KEGG: hsa04512
mGC3	cGC3	HSPG2	DAG1	0.00408911	0	HSPG2_DAG1	HSPG2 - DAG1	HSPG	ECM-Receptor	KEGG: hsa04512
mGC4	cGC3	HSPG2	DAG1	0.0108258	0	HSPG2_DAG1	HSPG2 - DAG1	HSPG	ECM-Receptor	KEGG: hsa04512
cGC1	cGC4	HSPG2	DAG1	0.00428811	0.01	HSPG2_DAG1	HSPG2 - DAG1	HSPG	ECM-Receptor	KEGG: hsa04512
cGC2	cGC4	HSPG2	DAG1	0.0104917	0.02	HSPG2_DAG1	HSPG2 - DAG1	HSPG	ECM-Receptor	KEGG: hsa04512
cGC4	cGC4	HSPG2	DAG1	0.00998318	0	HSPG2_DAG1	HSPG2 - DAG1	HSPG	ECM-Receptor	KEGG: hsa04512
mGC4	cGC4	HSPG2	DAG1	0.00838022	0.03	HSPG2_DAG1	HSPG2 - DAG1	HSPG	ECM-Receptor	KEGG: hsa04512
cGC1	cGC5	HSPG2	DAG1	0.013214	0	HSPG2_DAG1	HSPG2 - DAG1	HSPG	ECM-Receptor	KEGG: hsa04512
cGC2	cGC5	HSPG2	DAG1	0.0319167	0	HSPG2_DAG1	HSPG2 - DAG1	HSPG	ECM-Receptor	KEGG: hsa04512
cGC4	cGC5	HSPG2	DAG1	0.0304016	0	HSPG2_DAG1	HSPG2 - DAG1	HSPG	ECM-Receptor	KEGG: hsa04512
cGC5	cGC5	HSPG2	DAG1	0.00946329	0.03	HSPG2_DAG1	HSPG2 - DAG1	HSPG	ECM-Receptor	KEGG: hsa04512
mGC1	cGC5	HSPG2	DAG1	0.0101512	0	HSPG2_DAG1	HSPG2 - DAG1	HSPG	ECM-Receptor	KEGG: hsa04512
mGC2	cGC5	HSPG2	DAG1	0.0114083	0	HSPG2_DAG1	HSPG2 - DAG1	HSPG	ECM-Receptor	KEGG: hsa04512
mGC3	cGC5	HSPG2	DAG1	0.00976225	0	HSPG2_DAG1	HSPG2 - DAG1	HSPG	ECM-Receptor	KEGG: hsa04512
mGC4	cGC5	HSPG2	DAG1	0.0256049	0	HSPG2_DAG1	HSPG2 - DAG1	HSPG	ECM-Receptor	KEGG: hsa04512
cGC1	mGC1	HSPG2	DAG1	0.00393323	0	HSPG2_DAG1	HSPG2 - DAG1	HSPG	ECM-Receptor	KEGG: hsa04512
cGC2	mGC1	HSPG2	DAG1	0.00962839	0.01	HSPG2_DAG1	HSPG2 - DAG1	HSPG	ECM-Receptor	KEGG: hsa04512
cGC4	mGC1	HSPG2	DAG1	0.00916133	0	HSPG2_DAG1	HSPG2 - DAG1	HSPG	ECM-Receptor	KEGG: hsa04512
mGC2	mGC1	HSPG2	DAG1	0.00339139	0	HSPG2_DAG1	HSPG2 - DAG1	HSPG	ECM-Receptor	KEGG: hsa04512
mGC4	mGC1	HSPG2	DAG1	0.00768931	0.03	HSPG2_DAG1	HSPG2 - DAG1	HSPG	ECM-Receptor	KEGG: hsa04512
cGC1	mGC2	HSPG2	DAG1	0.00386348	0	HSPG2_DAG1	HSPG2 - DAG1	HSPG	ECM-Receptor	KEGG: hsa04512
cGC2	mGC2	HSPG2	DAG1	0.00945859	0.01	HSPG2_DAG1	HSPG2 - DAG1	HSPG	ECM-Receptor	KEGG: hsa04512
cGC4	mGC2	HSPG2	DAG1	0.00899969	0	HSPG2_DAG1	HSPG2 - DAG1	HSPG	ECM-Receptor	KEGG: hsa04512
mGC2	mGC2	HSPG2	DAG1	0.00333122	0	HSPG2_DAG1	HSPG2 - DAG1	HSPG	ECM-Receptor	KEGG: hsa04512
mGC4	mGC2	HSPG2	DAG1	0.00755344	0.03	HSPG2_DAG1	HSPG2 - DAG1	HSPG	ECM-Receptor	KEGG: hsa04512
cGC4	mGC3	HSPG2	DAG1	0.00783032	0.01	HSPG2_DAG1	HSPG2 - DAG1	HSPG	ECM-Receptor	KEGG: hsa04512
mGC4	mGC3	HSPG2	DAG1	0.00657075	0.03	HSPG2_DAG1	HSPG2 - DAG1	HSPG	ECM-Receptor	KEGG: hsa04512
cGC2	mGC4	HSPG2	DAG1	0.00983246	0.01	HSPG2_DAG1	HSPG2 - DAG1	HSPG	ECM-Receptor	KEGG: hsa04512
cGC4	mGC4	HSPG2	DAG1	0.00935559	0	HSPG2_DAG1	HSPG2 - DAG1	HSPG	ECM-Receptor	KEGG: hsa04512
mGC4	mGC4	HSPG2	DAG1	0.0078526	0.04	HSPG2_DAG1	HSPG2 - DAG1	HSPG	ECM-Receptor	KEGG: hsa04512
cGC1	cGC3	LAMA1	DAG1	0.0282671	0	LAMA1_DAG1	LAMA1 - DAG1	LAMININ	ECM-Receptor	KEGG: hsa04512
cGC3	cGC3	LAMA1	DAG1	0.0233582	0	LAMA1_DAG1	LAMA1 - DAG1	LAMININ	ECM-Receptor	KEGG: hsa04512
cGC4	cGC3	LAMA1	DAG1	0.027491	0	LAMA1_DAG1	LAMA1 - DAG1	LAMININ	ECM-Receptor	KEGG: hsa04512
mGC1	cGC3	LAMA1	DAG1	0.0207482	0	LAMA1_DAG1	LAMA1 - DAG1	LAMININ	ECM-Receptor	KEGG: hsa04512
mGC2	cGC3	LAMA1	DAG1	0.0274812	0	LAMA1_DAG1	LAMA1 - DAG1	LAMININ	ECM-Receptor	KEGG: hsa04512
mGC3	cGC3	LAMA1	DAG1	0.0289415	0	LAMA1_DAG1	LAMA1 - DAG1	LAMININ	ECM-Receptor	KEGG: hsa04512
mGC4	cGC3	LAMA1	DAG1	0.0243174	0.04	LAMA1_DAG1	LAMA1 - DAG1	LAMININ	ECM-Receptor	KEGG: hsa04512
cGC1	cGC5	LAMA1	DAG1	0.0652852	0	LAMA1_DAG1	LAMA1 - DAG1	LAMININ	ECM-Receptor	KEGG: hsa04512
cGC2	cGC5	LAMA1	DAG1	0.0434233	0	LAMA1_DAG1	LAMA1 - DAG1	LAMININ	ECM-Receptor	KEGG: hsa04512
cGC3	cGC5	LAMA1	DAG1	0.0543071	0	LAMA1_DAG1	LAMA1 - DAG1	LAMININ	ECM-Receptor	KEGG: hsa04512
cGC4	cGC5	LAMA1	DAG1	0.0635593	0	LAMA1_DAG1	LAMA1 - DAG1	LAMININ	ECM-Receptor	KEGG: hsa04512
cGC5	cGC5	LAMA1	DAG1	0.0422432	0	LAMA1_DAG1	LAMA1 - DAG1	LAMININ	ECM-Receptor	KEGG: hsa04512
mGC1	cGC5	LAMA1	DAG1	0.0484102	0	LAMA1_DAG1	LAMA1 - DAG1	LAMININ	ECM-Receptor	KEGG: hsa04512
mGC2	cGC5	LAMA1	DAG1	0.0635376	0	LAMA1_DAG1	LAMA1 - DAG1	LAMININ	ECM-Receptor	KEGG: hsa04512
mGC3	cGC5	LAMA1	DAG1	0.0667821	0	LAMA1_DAG1	LAMA1 - DAG1	LAMININ	ECM-Receptor	KEGG: hsa04512
mGC4	cGC5	LAMA1	DAG1	0.0564636	0	LAMA1_DAG1	LAMA1 - DAG1	LAMININ	ECM-Receptor	KEGG: hsa04512
cGC1	mGC1	LAMA1	DAG1	0.0201806	0	LAMA1_DAG1	LAMA1 - DAG1	LAMININ	ECM-Receptor	KEGG: hsa04512
mGC2	mGC1	LAMA1	DAG1	0.019615	0	LAMA1_DAG1	LAMA1 - DAG1	LAMININ	ECM-Receptor	KEGG: hsa04512
mGC3	mGC1	LAMA1	DAG1	0.0206661	0.01	LAMA1_DAG1	LAMA1 - DAG1	LAMININ	ECM-Receptor	KEGG: hsa04512
cGC1	mGC2	LAMA1	DAG1	0.0198284	0	LAMA1_DAG1	LAMA1 - DAG1	LAMININ	ECM-Receptor	KEGG: hsa04512
mGC2	mGC2	LAMA1	DAG1	0.0192725	0	LAMA1_DAG1	LAMA1 - DAG1	LAMININ	ECM-Receptor	KEGG: hsa04512
mGC3	mGC2	LAMA1	DAG1	0.0203057	0.03	LAMA1_DAG1	LAMA1 - DAG1	LAMININ	ECM-Receptor	KEGG: hsa04512
cGC5	cGC1	LAMB2	DAG1	0.00317809	0.04	LAMB2_DAG1	LAMB2 - DAG1	LAMININ	ECM-Receptor	KEGG: hsa04512
cGC5	cGC2	LAMB2	DAG1	0.00372669	0.03	LAMB2_DAG1	LAMB2 - DAG1	LAMININ	ECM-Receptor	KEGG: hsa04512
cGC4	cGC3	LAMB2	DAG1	0.00355711	0	LAMB2_DAG1	LAMB2 - DAG1	LAMININ	ECM-Receptor	KEGG: hsa04512
cGC5	cGC3	LAMB2	DAG1	0.00485346	0	LAMB2_DAG1	LAMB2 - DAG1	LAMININ	ECM-Receptor	KEGG: hsa04512
cGC5	cGC4	LAMB2	DAG1	0.00375194	0.04	LAMB2_DAG1	LAMB2 - DAG1	LAMININ	ECM-Receptor	KEGG: hsa04512
cGC4	cGC5	LAMB2	DAG1	0.00849846	0	LAMB2_DAG1	LAMB2 - DAG1	LAMININ	ECM-Receptor	KEGG: hsa04512
cGC5	cGC5	LAMB2	DAG1	0.0115747	0	LAMB2_DAG1	LAMB2 - DAG1	LAMININ	ECM-Receptor	KEGG: hsa04512
cGC4	mGC1	LAMB2	DAG1	0.00252117	0.04	LAMB2_DAG1	LAMB2 - DAG1	LAMININ	ECM-Receptor	KEGG: hsa04512
cGC5	mGC1	LAMB2	DAG1	0.00344129	0	LAMB2_DAG1	LAMB2 - DAG1	LAMININ	ECM-Receptor	KEGG: hsa04512
cGC5	mGC2	LAMB2	DAG1	0.00338022	0.01	LAMB2_DAG1	LAMB2 - DAG1	LAMININ	ECM-Receptor	KEGG: hsa04512
cGC4	mGC4	LAMB2	DAG1	0.00257499	0.03	LAMB2_DAG1	LAMB2 - DAG1	LAMININ	ECM-Receptor	KEGG: hsa04512
cGC1	cGC3	LAMC1	DAG1	0.0388174	0	LAMC1_DAG1	LAMC1 - DAG1	LAMININ	ECM-Receptor	KEGG: hsa04512
cGC2	cGC3	LAMC1	DAG1	0.035114	0	LAMC1_DAG1	LAMC1 - DAG1	LAMININ	ECM-Receptor	KEGG: hsa04512
cGC4	cGC3	LAMC1	DAG1	0.0382094	0	LAMC1_DAG1	LAMC1 - DAG1	LAMININ	ECM-Receptor	KEGG: hsa04512
mGC1	cGC3	LAMC1	DAG1	0.0389956	0	LAMC1_DAG1	LAMC1 - DAG1	LAMININ	ECM-Receptor	KEGG: hsa04512
mGC2	cGC3	LAMC1	DAG1	0.0358415	0	LAMC1_DAG1	LAMC1 - DAG1	LAMININ	ECM-Receptor	KEGG: hsa04512
mGC3	cGC3	LAMC1	DAG1	0.0302094	0	LAMC1_DAG1	LAMC1 - DAG1	LAMININ	ECM-Receptor	KEGG: hsa04512
mGC4	cGC3	LAMC1	DAG1	0.0433036	0	LAMC1_DAG1	LAMC1 - DAG1	LAMININ	ECM-Receptor	KEGG: hsa04512
mGC4	cGC4	LAMC1	DAG1	0.0337718	0.02	LAMC1_DAG1	LAMC1 - DAG1	LAMININ	ECM-Receptor	KEGG: hsa04512
cGC1	cGC5	LAMC1	DAG1	0.0883953	0	LAMC1_DAG1	LAMC1 - DAG1	LAMININ	ECM-Receptor	KEGG: hsa04512
cGC2	cGC5	LAMC1	DAG1	0.0803574	0	LAMC1_DAG1	LAMC1 - DAG1	LAMININ	ECM-Receptor	KEGG: hsa04512
cGC4	cGC5	LAMC1	DAG1	0.0870811	0	LAMC1_DAG1	LAMC1 - DAG1	LAMININ	ECM-Receptor	KEGG: hsa04512
cGC5	cGC5	LAMC1	DAG1	0.0411133	0.04	LAMC1_DAG1	LAMC1 - DAG1	LAMININ	ECM-Receptor	KEGG: hsa04512
mGC1	cGC5	LAMC1	DAG1	0.0887801	0	LAMC1_DAG1	LAMC1 - DAG1	LAMININ	ECM-Receptor	KEGG: hsa04512
mGC2	cGC5	LAMC1	DAG1	0.0819427	0	LAMC1_DAG1	LAMC1 - DAG1	LAMININ	ECM-Receptor	KEGG: hsa04512
mGC3	cGC5	LAMC1	DAG1	0.069589	0	LAMC1_DAG1	LAMC1 - DAG1	LAMININ	ECM-Receptor	KEGG: hsa04512
mGC4	cGC5	LAMC1	DAG1	0.0980271	0	LAMC1_DAG1	LAMC1 - DAG1	LAMININ	ECM-Receptor	KEGG: hsa04512
cGC1	mGC1	LAMC1	DAG1	0.027799	0	LAMC1_DAG1	LAMC1 - DAG1	LAMININ	ECM-Receptor	KEGG: hsa04512
mGC1	mGC1	LAMC1	DAG1	0.0279281	0	LAMC1_DAG1	LAMC1 - DAG1	LAMININ	ECM-Receptor	KEGG: hsa04512
mGC4	mGC1	LAMC1	DAG1	0.031053	0.03	LAMC1_DAG1	LAMC1 - DAG1	LAMININ	ECM-Receptor	KEGG: hsa04512
cGC1	mGC2	LAMC1	DAG1	0.0273176	0.03	LAMC1_DAG1	LAMC1 - DAG1	LAMININ	ECM-Receptor	KEGG: hsa04512
mGC1	mGC2	LAMC1	DAG1	0.0274446	0	LAMC1_DAG1	LAMC1 - DAG1	LAMININ	ECM-Receptor	KEGG: hsa04512
cGC1	cGC3	LAMC2	DAG1	0.00416914	0	LAMC2_DAG1	LAMC2 - DAG1	LAMININ	ECM-Receptor	KEGG: hsa04512
mGC1	cGC3	LAMC2	DAG1	0.0042523	0	LAMC2_DAG1	LAMC2 - DAG1	LAMININ	ECM-Receptor	KEGG: hsa04512
mGC2	cGC3	LAMC2	DAG1	0.00383904	0	LAMC2_DAG1	LAMC2 - DAG1	LAMININ	ECM-Receptor	KEGG: hsa04512
cGC1	cGC4	LAMC2	DAG1	0.00322243	0.03	LAMC2_DAG1	LAMC2 - DAG1	LAMININ	ECM-Receptor	KEGG: hsa04512
cGC1	cGC5	LAMC2	DAG1	0.00995221	0	LAMC2_DAG1	LAMC2 - DAG1	LAMININ	ECM-Receptor	KEGG: hsa04512
mGC1	cGC5	LAMC2	DAG1	0.0101495	0	LAMC2_DAG1	LAMC2 - DAG1	LAMININ	ECM-Receptor	KEGG: hsa04512
mGC2	cGC5	LAMC2	DAG1	0.00916845	0	LAMC2_DAG1	LAMC2 - DAG1	LAMININ	ECM-Receptor	KEGG: hsa04512
cGC1	mGC1	LAMC2	DAG1	0.00295549	0.04	LAMC2_DAG1	LAMC2 - DAG1	LAMININ	ECM-Receptor	KEGG: hsa04512
mGC1	mGC1	LAMC2	DAG1	0.00301451	0	LAMC2_DAG1	LAMC2 - DAG1	LAMININ	ECM-Receptor	KEGG: hsa04512
mGC1	mGC2	LAMC2	DAG1	0.002961	0	LAMC2_DAG1	LAMC2 - DAG1	LAMININ	ECM-Receptor	KEGG: hsa04512
cGC3	mGC4	APP	CD74	0.00731627	0.01	APP_CD74	APP - CD74	APP	Cell-Cell Contact	PMID: 19849849
cGC3	cGC3	CADM1	CADM1	0.00272193	0	CADM1_CADM1	CADM1 - CADM1	CADM	Cell-Cell Contact	PMID: 24503895
cGC5	cGC3	CADM1	CADM1	0.0108646	0	CADM1_CADM1	CADM1 - CADM1	CADM	Cell-Cell Contact	PMID: 24503895
cGC3	cGC5	CADM1	CADM1	0.0108646	0	CADM1_CADM1	CADM1 - CADM1	CADM	Cell-Cell Contact	PMID: 24503895
cGC5	cGC5	CADM1	CADM1	0.0423324	0	CADM1_CADM1	CADM1 - CADM1	CADM	Cell-Cell Contact	PMID: 24503895
cGC1	cGC1	CD99	CD99	0.0443547	0	CD99_CD99	CD99 - CD99	CD99	Cell-Cell Contact	KEGG: hsa04514
cGC3	cGC1	CD99	CD99	0.0423514	0	CD99_CD99	CD99 - CD99	CD99	Cell-Cell Contact	KEGG: hsa04514
cGC4	cGC1	CD99	CD99	0.0451463	0.01	CD99_CD99	CD99 - CD99	CD99	Cell-Cell Contact	KEGG: hsa04514
cGC5	cGC1	CD99	CD99	0.0518131	0	CD99_CD99	CD99 - CD99	CD99	Cell-Cell Contact	KEGG: hsa04514
mGC2	cGC1	CD99	CD99	0.0441015	0	CD99_CD99	CD99 - CD99	CD99	Cell-Cell Contact	KEGG: hsa04514
mGC3	cGC1	CD99	CD99	0.0461604	0	CD99_CD99	CD99 - CD99	CD99	Cell-Cell Contact	KEGG: hsa04514
cGC5	cGC2	CD99	CD99	0.052397	0	CD99_CD99	CD99 - CD99	CD99	Cell-Cell Contact	KEGG: hsa04514
cGC1	cGC3	CD99	CD99	0.0423514	0	CD99_CD99	CD99 - CD99	CD99	Cell-Cell Contact	KEGG: hsa04514
cGC4	cGC3	CD99	CD99	0.0431089	0.04	CD99_CD99	CD99 - CD99	CD99	Cell-Cell Contact	KEGG: hsa04514
cGC5	cGC3	CD99	CD99	0.0494904	0	CD99_CD99	CD99 - CD99	CD99	Cell-Cell Contact	KEGG: hsa04514
mGC2	cGC3	CD99	CD99	0.0421092	0	CD99_CD99	CD99 - CD99	CD99	Cell-Cell Contact	KEGG: hsa04514
mGC3	cGC3	CD99	CD99	0.0440794	0.01	CD99_CD99	CD99 - CD99	CD99	Cell-Cell Contact	KEGG: hsa04514
cGC1	cGC4	CD99	CD99	0.0451463	0.01	CD99_CD99	CD99 - CD99	CD99	Cell-Cell Contact	KEGG: hsa04514
cGC3	cGC4	CD99	CD99	0.0431089	0.04	CD99_CD99	CD99 - CD99	CD99	Cell-Cell Contact	KEGG: hsa04514
cGC5	cGC4	CD99	CD99	0.0527304	0	CD99_CD99	CD99 - CD99	CD99	Cell-Cell Contact	KEGG: hsa04514
mGC2	cGC4	CD99	CD99	0.0448888	0	CD99_CD99	CD99 - CD99	CD99	Cell-Cell Contact	KEGG: hsa04514
mGC3	cGC4	CD99	CD99	0.0469827	0	CD99_CD99	CD99 - CD99	CD99	Cell-Cell Contact	KEGG: hsa04514
cGC1	cGC5	CD99	CD99	0.0518131	0	CD99_CD99	CD99 - CD99	CD99	Cell-Cell Contact	KEGG: hsa04514
cGC2	cGC5	CD99	CD99	0.052397	0	CD99_CD99	CD99 - CD99	CD99	Cell-Cell Contact	KEGG: hsa04514
cGC3	cGC5	CD99	CD99	0.0494904	0	CD99_CD99	CD99 - CD99	CD99	Cell-Cell Contact	KEGG: hsa04514
cGC4	cGC5	CD99	CD99	0.0527304	0	CD99_CD99	CD99 - CD99	CD99	Cell-Cell Contact	KEGG: hsa04514
cGC5	cGC5	CD99	CD99	0.0604464	0.01	CD99_CD99	CD99 - CD99	CD99	Cell-Cell Contact	KEGG: hsa04514
mGC2	cGC5	CD99	CD99	0.0515197	0	CD99_CD99	CD99 - CD99	CD99	Cell-Cell Contact	KEGG: hsa04514
mGC3	cGC5	CD99	CD99	0.0539054	0	CD99_CD99	CD99 - CD99	CD99	Cell-Cell Contact	KEGG: hsa04514
cGC1	mGC2	CD99	CD99	0.0441015	0	CD99_CD99	CD99 - CD99	CD99	Cell-Cell Contact	KEGG: hsa04514
cGC3	mGC2	CD99	CD99	0.0421092	0	CD99_CD99	CD99 - CD99	CD99	Cell-Cell Contact	KEGG: hsa04514
cGC4	mGC2	CD99	CD99	0.0448888	0	CD99_CD99	CD99 - CD99	CD99	Cell-Cell Contact	KEGG: hsa04514
cGC5	mGC2	CD99	CD99	0.0515197	0	CD99_CD99	CD99 - CD99	CD99	Cell-Cell Contact	KEGG: hsa04514
mGC2	mGC2	CD99	CD99	0.0438497	0	CD99_CD99	CD99 - CD99	CD99	Cell-Cell Contact	KEGG: hsa04514
mGC3	mGC2	CD99	CD99	0.0458975	0	CD99_CD99	CD99 - CD99	CD99	Cell-Cell Contact	KEGG: hsa04514
cGC1	mGC3	CD99	CD99	0.0461604	0	CD99_CD99	CD99 - CD99	CD99	Cell-Cell Contact	KEGG: hsa04514
cGC3	mGC3	CD99	CD99	0.0440794	0.01	CD99_CD99	CD99 - CD99	CD99	Cell-Cell Contact	KEGG: hsa04514
cGC4	mGC3	CD99	CD99	0.0469827	0	CD99_CD99	CD99 - CD99	CD99	Cell-Cell Contact	KEGG: hsa04514
cGC5	mGC3	CD99	CD99	0.0539054	0	CD99_CD99	CD99 - CD99	CD99	Cell-Cell Contact	KEGG: hsa04514
mGC2	mGC3	CD99	CD99	0.0458975	0	CD99_CD99	CD99 - CD99	CD99	Cell-Cell Contact	KEGG: hsa04514
mGC3	mGC3	CD99	CD99	0.048036	0	CD99_CD99	CD99 - CD99	CD99	Cell-Cell Contact	KEGG: hsa04514
cGC1	cGC1	CDH2	CDH2	0.257095	0	CDH2_CDH2	CDH2 - CDH2	CDH	Cell-Cell Contact	KEGG: hsa04514
mGC1	cGC1	CDH2	CDH2	0.256587	0	CDH2_CDH2	CDH2 - CDH2	CDH	Cell-Cell Contact	KEGG: hsa04514
mGC2	cGC1	CDH2	CDH2	0.251873	0	CDH2_CDH2	CDH2 - CDH2	CDH	Cell-Cell Contact	KEGG: hsa04514
mGC4	cGC1	CDH2	CDH2	0.265315	0	CDH2_CDH2	CDH2 - CDH2	CDH	Cell-Cell Contact	KEGG: hsa04514
cGC1	mGC1	CDH2	CDH2	0.256587	0	CDH2_CDH2	CDH2 - CDH2	CDH	Cell-Cell Contact	KEGG: hsa04514
mGC1	mGC1	CDH2	CDH2	0.25608	0	CDH2_CDH2	CDH2 - CDH2	CDH	Cell-Cell Contact	KEGG: hsa04514
mGC2	mGC1	CDH2	CDH2	0.251372	0	CDH2_CDH2	CDH2 - CDH2	CDH	Cell-Cell Contact	KEGG: hsa04514
mGC4	mGC1	CDH2	CDH2	0.264797	0	CDH2_CDH2	CDH2 - CDH2	CDH	Cell-Cell Contact	KEGG: hsa04514
cGC1	mGC2	CDH2	CDH2	0.251873	0	CDH2_CDH2	CDH2 - CDH2	CDH	Cell-Cell Contact	KEGG: hsa04514
mGC1	mGC2	CDH2	CDH2	0.251372	0	CDH2_CDH2	CDH2 - CDH2	CDH	Cell-Cell Contact	KEGG: hsa04514
mGC2	mGC2	CDH2	CDH2	0.246722	0.01	CDH2_CDH2	CDH2 - CDH2	CDH	Cell-Cell Contact	KEGG: hsa04514
mGC4	mGC2	CDH2	CDH2	0.259985	0.01	CDH2_CDH2	CDH2 - CDH2	CDH	Cell-Cell Contact	KEGG: hsa04514
cGC1	mGC4	CDH2	CDH2	0.265315	0	CDH2_CDH2	CDH2 - CDH2	CDH	Cell-Cell Contact	KEGG: hsa04514
mGC1	mGC4	CDH2	CDH2	0.264797	0	CDH2_CDH2	CDH2 - CDH2	CDH	Cell-Cell Contact	KEGG: hsa04514
mGC2	mGC4	CDH2	CDH2	0.259985	0.01	CDH2_CDH2	CDH2 - CDH2	CDH	Cell-Cell Contact	KEGG: hsa04514
mGC4	mGC4	CDH2	CDH2	0.273702	0.01	CDH2_CDH2	CDH2 - CDH2	CDH	Cell-Cell Contact	KEGG: hsa04514
cGC3	cGC3	CLDN11	CLDN11	0.0432812	0	CLDN11_CLDN11	CLDN11 - CLDN11	CLDN	Cell-Cell Contact	KEGG: hsa04514
cGC1	cGC5	DSG2	DSC3	0.00063627	0	DSG2_DSC3	DSG2 - DSC3	DESMOSOME	Cell-Cell Contact	PMID: 27298358
cGC2	cGC5	DSG2	DSC3	0.000598533	0	DSG2_DSC3	DSG2 - DSC3	DESMOSOME	Cell-Cell Contact	PMID: 27298358
cGC3	cGC5	DSG2	DSC3	0.00125492	0	DSG2_DSC3	DSG2 - DSC3	DESMOSOME	Cell-Cell Contact	PMID: 27298358
cGC5	cGC5	DSG2	DSC3	0.000932645	0	DSG2_DSC3	DSG2 - DSC3	DESMOSOME	Cell-Cell Contact	PMID: 27298358
mGC1	cGC5	DSG2	DSC3	0.000526772	0	DSG2_DSC3	DSG2 - DSC3	DESMOSOME	Cell-Cell Contact	PMID: 27298358
mGC2	cGC5	DSG2	DSC3	0.000614596	0	DSG2_DSC3	DSG2 - DSC3	DESMOSOME	Cell-Cell Contact	PMID: 27298358
cGC1	cGC1	EFNB1	EPHB4	0.000504535	0	EFNB1_EPHB4	EFNB1 - EPHB4	EPHB	Cell-Cell Contact	PMID: 15114347
cGC2	cGC1	EFNB1	EPHB4	0.000608796	0	EFNB1_EPHB4	EFNB1 - EPHB4	EPHB	Cell-Cell Contact	PMID: 15114347
cGC4	cGC1	EFNB1	EPHB4	0.000521046	0	EFNB1_EPHB4	EFNB1 - EPHB4	EPHB	Cell-Cell Contact	PMID: 15114347
cGC5	cGC1	EFNB1	EPHB4	0.0025547	0	EFNB1_EPHB4	EFNB1 - EPHB4	EPHB	Cell-Cell Contact	PMID: 15114347
mGC4	cGC1	EFNB1	EPHB4	0.000524718	0	EFNB1_EPHB4	EFNB1 - EPHB4	EPHB	Cell-Cell Contact	PMID: 15114347
cGC1	cGC4	EFNB1	EPHB4	0.000401326	0.01	EFNB1_EPHB4	EFNB1 - EPHB4	EPHB	Cell-Cell Contact	PMID: 15114347
cGC2	cGC4	EFNB1	EPHB4	0.00048427	0	EFNB1_EPHB4	EFNB1 - EPHB4	EPHB	Cell-Cell Contact	PMID: 15114347
cGC4	cGC4	EFNB1	EPHB4	0.000414461	0	EFNB1_EPHB4	EFNB1 - EPHB4	EPHB	Cell-Cell Contact	PMID: 15114347
cGC5	cGC4	EFNB1	EPHB4	0.00203296	0	EFNB1_EPHB4	EFNB1 - EPHB4	EPHB	Cell-Cell Contact	PMID: 15114347
mGC4	cGC4	EFNB1	EPHB4	0.000417382	0.01	EFNB1_EPHB4	EFNB1 - EPHB4	EPHB	Cell-Cell Contact	PMID: 15114347
cGC1	mGC4	EFNB1	EPHB4	0.000406282	0.02	EFNB1_EPHB4	EFNB1 - EPHB4	EPHB	Cell-Cell Contact	PMID: 15114347
cGC2	mGC4	EFNB1	EPHB4	0.00049025	0.04	EFNB1_EPHB4	EFNB1 - EPHB4	EPHB	Cell-Cell Contact	PMID: 15114347
cGC4	mGC4	EFNB1	EPHB4	0.000419579	0.04	EFNB1_EPHB4	EFNB1 - EPHB4	EPHB	Cell-Cell Contact	PMID: 15114347
cGC5	mGC4	EFNB1	EPHB4	0.00205802	0	EFNB1_EPHB4	EFNB1 - EPHB4	EPHB	Cell-Cell Contact	PMID: 15114347
mGC4	mGC4	EFNB1	EPHB4	0.000422537	0.02	EFNB1_EPHB4	EFNB1 - EPHB4	EPHB	Cell-Cell Contact	PMID: 15114347
cGC1	cGC1	EFNB2	EPHB4	0.000606248	0	EFNB2_EPHB4	EFNB2 - EPHB4	EPHB	Cell-Cell Contact	PMID: 15114347
cGC2	cGC1	EFNB2	EPHB4	0.00111154	0	EFNB2_EPHB4	EFNB2 - EPHB4	EPHB	Cell-Cell Contact	PMID: 15114347
cGC3	cGC1	EFNB2	EPHB4	0.00409064	0	EFNB2_EPHB4	EFNB2 - EPHB4	EPHB	Cell-Cell Contact	PMID: 15114347
cGC4	cGC1	EFNB2	EPHB4	0.000581066	0	EFNB2_EPHB4	EFNB2 - EPHB4	EPHB	Cell-Cell Contact	PMID: 15114347
cGC5	cGC1	EFNB2	EPHB4	0.000793701	0	EFNB2_EPHB4	EFNB2 - EPHB4	EPHB	Cell-Cell Contact	PMID: 15114347
mGC1	cGC1	EFNB2	EPHB4	0.000739076	0	EFNB2_EPHB4	EFNB2 - EPHB4	EPHB	Cell-Cell Contact	PMID: 15114347
mGC2	cGC1	EFNB2	EPHB4	0.000660437	0	EFNB2_EPHB4	EFNB2 - EPHB4	EPHB	Cell-Cell Contact	PMID: 15114347
mGC3	cGC1	EFNB2	EPHB4	0.000614031	0	EFNB2_EPHB4	EFNB2 - EPHB4	EPHB	Cell-Cell Contact	PMID: 15114347
mGC4	cGC1	EFNB2	EPHB4	0.000945183	0	EFNB2_EPHB4	EFNB2 - EPHB4	EPHB	Cell-Cell Contact	PMID: 15114347
cGC1	cGC4	EFNB2	EPHB4	0.000482243	0.01	EFNB2_EPHB4	EFNB2 - EPHB4	EPHB	Cell-Cell Contact	PMID: 15114347
cGC2	cGC4	EFNB2	EPHB4	0.000884274	0	EFNB2_EPHB4	EFNB2 - EPHB4	EPHB	Cell-Cell Contact	PMID: 15114347
cGC3	cGC4	EFNB2	EPHB4	0.00325624	0	EFNB2_EPHB4	EFNB2 - EPHB4	EPHB	Cell-Cell Contact	PMID: 15114347
cGC4	cGC4	EFNB2	EPHB4	0.000462209	0.01	EFNB2_EPHB4	EFNB2 - EPHB4	EPHB	Cell-Cell Contact	PMID: 15114347
cGC5	cGC4	EFNB2	EPHB4	0.000631378	0.01	EFNB2_EPHB4	EFNB2 - EPHB4	EPHB	Cell-Cell Contact	PMID: 15114347
mGC1	cGC4	EFNB2	EPHB4	0.000587917	0.01	EFNB2_EPHB4	EFNB2 - EPHB4	EPHB	Cell-Cell Contact	PMID: 15114347
mGC2	cGC4	EFNB2	EPHB4	0.000525354	0.01	EFNB2_EPHB4	EFNB2 - EPHB4	EPHB	Cell-Cell Contact	PMID: 15114347
mGC3	cGC4	EFNB2	EPHB4	0.000488435	0.01	EFNB2_EPHB4	EFNB2 - EPHB4	EPHB	Cell-Cell Contact	PMID: 15114347
mGC4	cGC4	EFNB2	EPHB4	0.000751902	0.01	EFNB2_EPHB4	EFNB2 - EPHB4	EPHB	Cell-Cell Contact	PMID: 15114347
cGC2	mGC4	EFNB2	EPHB4	0.000895189	0.03	EFNB2_EPHB4	EFNB2 - EPHB4	EPHB	Cell-Cell Contact	PMID: 15114347
cGC3	mGC4	EFNB2	EPHB4	0.00329634	0	EFNB2_EPHB4	EFNB2 - EPHB4	EPHB	Cell-Cell Contact	PMID: 15114347
cGC1	cGC1	JAM2	ITGAV_ITGB1	0.0477912	0.02	JAM2_ITGAV_ITGB1	JAM2 - (ITGAV+ITGB1)	JAM	Cell-Cell Contact	KEGG: hsa04514
cGC3	cGC1	JAM2	ITGAV_ITGB1	0.0834574	0	JAM2_ITGAV_ITGB1	JAM2 - (ITGAV+ITGB1)	JAM	Cell-Cell Contact	KEGG: hsa04514
cGC5	cGC1	JAM2	ITGAV_ITGB1	0.126434	0	JAM2_ITGAV_ITGB1	JAM2 - (ITGAV+ITGB1)	JAM	Cell-Cell Contact	KEGG: hsa04514
cGC3	cGC2	JAM2	ITGAV_ITGB1	0.0737736	0	JAM2_ITGAV_ITGB1	JAM2 - (ITGAV+ITGB1)	JAM	Cell-Cell Contact	KEGG: hsa04514
cGC5	cGC2	JAM2	ITGAV_ITGB1	0.112375	0	JAM2_ITGAV_ITGB1	JAM2 - (ITGAV+ITGB1)	JAM	Cell-Cell Contact	KEGG: hsa04514
cGC3	cGC3	JAM2	ITGAV_ITGB1	0.0684084	0	JAM2_ITGAV_ITGB1	JAM2 - (ITGAV+ITGB1)	JAM	Cell-Cell Contact	KEGG: hsa04514
cGC5	cGC3	JAM2	ITGAV_ITGB1	0.10452	0	JAM2_ITGAV_ITGB1	JAM2 - (ITGAV+ITGB1)	JAM	Cell-Cell Contact	KEGG: hsa04514
cGC3	cGC4	JAM2	ITGAV_ITGB1	0.0808797	0	JAM2_ITGAV_ITGB1	JAM2 - (ITGAV+ITGB1)	JAM	Cell-Cell Contact	KEGG: hsa04514
cGC5	cGC4	JAM2	ITGAV_ITGB1	0.122707	0	JAM2_ITGAV_ITGB1	JAM2 - (ITGAV+ITGB1)	JAM	Cell-Cell Contact	KEGG: hsa04514
cGC3	cGC5	JAM2	ITGAV_ITGB1	0.0591892	0	JAM2_ITGAV_ITGB1	JAM2 - (ITGAV+ITGB1)	JAM	Cell-Cell Contact	KEGG: hsa04514
cGC5	cGC5	JAM2	ITGAV_ITGB1	0.0909087	0	JAM2_ITGAV_ITGB1	JAM2 - (ITGAV+ITGB1)	JAM	Cell-Cell Contact	KEGG: hsa04514
cGC1	mGC1	JAM2	ITGAV_ITGB1	0.0524268	0	JAM2_ITGAV_ITGB1	JAM2 - (ITGAV+ITGB1)	JAM	Cell-Cell Contact	KEGG: hsa04514
cGC3	mGC1	JAM2	ITGAV_ITGB1	0.0912211	0	JAM2_ITGAV_ITGB1	JAM2 - (ITGAV+ITGB1)	JAM	Cell-Cell Contact	KEGG: hsa04514
cGC5	mGC1	JAM2	ITGAV_ITGB1	0.137596	0	JAM2_ITGAV_ITGB1	JAM2 - (ITGAV+ITGB1)	JAM	Cell-Cell Contact	KEGG: hsa04514
mGC2	mGC1	JAM2	ITGAV_ITGB1	0.0495574	0	JAM2_ITGAV_ITGB1	JAM2 - (ITGAV+ITGB1)	JAM	Cell-Cell Contact	KEGG: hsa04514
cGC1	mGC2	JAM2	ITGAV_ITGB1	0.0481924	0	JAM2_ITGAV_ITGB1	JAM2 - (ITGAV+ITGB1)	JAM	Cell-Cell Contact	KEGG: hsa04514
cGC3	mGC2	JAM2	ITGAV_ITGB1	0.0841315	0	JAM2_ITGAV_ITGB1	JAM2 - (ITGAV+ITGB1)	JAM	Cell-Cell Contact	KEGG: hsa04514
cGC5	mGC2	JAM2	ITGAV_ITGB1	0.127407	0	JAM2_ITGAV_ITGB1	JAM2 - (ITGAV+ITGB1)	JAM	Cell-Cell Contact	KEGG: hsa04514
cGC3	mGC3	JAM2	ITGAV_ITGB1	0.0818122	0	JAM2_ITGAV_ITGB1	JAM2 - (ITGAV+ITGB1)	JAM	Cell-Cell Contact	KEGG: hsa04514
cGC5	mGC3	JAM2	ITGAV_ITGB1	0.124057	0	JAM2_ITGAV_ITGB1	JAM2 - (ITGAV+ITGB1)	JAM	Cell-Cell Contact	KEGG: hsa04514
cGC1	mGC4	JAM2	ITGAV_ITGB1	0.048995	0.03	JAM2_ITGAV_ITGB1	JAM2 - (ITGAV+ITGB1)	JAM	Cell-Cell Contact	KEGG: hsa04514
cGC3	mGC4	JAM2	ITGAV_ITGB1	0.085479	0	JAM2_ITGAV_ITGB1	JAM2 - (ITGAV+ITGB1)	JAM	Cell-Cell Contact	KEGG: hsa04514
cGC5	mGC4	JAM2	ITGAV_ITGB1	0.12935	0	JAM2_ITGAV_ITGB1	JAM2 - (ITGAV+ITGB1)	JAM	Cell-Cell Contact	KEGG: hsa04514
cGC3	cGC1	JAM2	JAM3	0.00526172	0	JAM2_JAM3	JAM2 - JAM3	JAM	Cell-Cell Contact	PMC1237098; PMID: 11590146
cGC5	cGC1	JAM2	JAM3	0.00833759	0	JAM2_JAM3	JAM2 - JAM3	JAM	Cell-Cell Contact	PMC1237098; PMID: 11590146
cGC3	cGC4	JAM2	JAM3	0.00475597	0.03	JAM2_JAM3	JAM2 - JAM3	JAM	Cell-Cell Contact	PMC1237098; PMID: 11590146
cGC5	cGC4	JAM2	JAM3	0.00753843	0.01	JAM2_JAM3	JAM2 - JAM3	JAM	Cell-Cell Contact	PMC1237098; PMID: 11590146
cGC5	cGC5	JAM2	JAM3	0.0102225	0.02	JAM2_JAM3	JAM2 - JAM3	JAM	Cell-Cell Contact	PMC1237098; PMID: 11590146
cGC1	mGC1	JAM2	JAM3	0.00374063	0	JAM2_JAM3	JAM2 - JAM3	JAM	Cell-Cell Contact	PMC1237098; PMID: 11590146
cGC3	mGC1	JAM2	JAM3	0.00676582	0	JAM2_JAM3	JAM2 - JAM3	JAM	Cell-Cell Contact	PMC1237098; PMID: 11590146
cGC5	mGC1	JAM2	JAM3	0.0107115	0	JAM2_JAM3	JAM2 - JAM3	JAM	Cell-Cell Contact	PMC1237098; PMID: 11590146
mGC2	mGC1	JAM2	JAM3	0.00352599	0	JAM2_JAM3	JAM2 - JAM3	JAM	Cell-Cell Contact	PMC1237098; PMID: 11590146
cGC3	mGC2	JAM2	JAM3	0.00587562	0	JAM2_JAM3	JAM2 - JAM3	JAM	Cell-Cell Contact	PMC1237098; PMID: 11590146
cGC5	mGC2	JAM2	JAM3	0.009307	0	JAM2_JAM3	JAM2 - JAM3	JAM	Cell-Cell Contact	PMC1237098; PMID: 11590146
cGC5	mGC4	JAM2	JAM3	0.0124163	0	JAM2_JAM3	JAM2 - JAM3	JAM	Cell-Cell Contact	PMC1237098; PMID: 11590146
cGC1	cGC1	JAM2	JAM2	0.011339	0	JAM2_JAM2	JAM2 - JAM2	JAM	Cell-Cell Contact	KEGG: hsa04514
cGC3	cGC1	JAM2	JAM2	0.0203836	0	JAM2_JAM2	JAM2 - JAM2	JAM	Cell-Cell Contact	KEGG: hsa04514
cGC5	cGC1	JAM2	JAM2	0.0320148	0	JAM2_JAM2	JAM2 - JAM2	JAM	Cell-Cell Contact	KEGG: hsa04514
mGC2	cGC1	JAM2	JAM2	0.010693	0	JAM2_JAM2	JAM2 - JAM2	JAM	Cell-Cell Contact	KEGG: hsa04514
cGC3	cGC2	JAM2	JAM2	0.0194258	0	JAM2_JAM2	JAM2 - JAM2	JAM	Cell-Cell Contact	KEGG: hsa04514
cGC5	cGC2	JAM2	JAM2	0.0305276	0	JAM2_JAM2	JAM2 - JAM2	JAM	Cell-Cell Contact	KEGG: hsa04514
cGC1	cGC3	JAM2	JAM2	0.0203836	0	JAM2_JAM2	JAM2 - JAM2	JAM	Cell-Cell Contact	KEGG: hsa04514
cGC2	cGC3	JAM2	JAM2	0.0194258	0	JAM2_JAM2	JAM2 - JAM2	JAM	Cell-Cell Contact	KEGG: hsa04514
cGC3	cGC3	JAM2	JAM2	0.0363771	0	JAM2_JAM2	JAM2 - JAM2	JAM	Cell-Cell Contact	KEGG: hsa04514
cGC4	cGC3	JAM2	JAM2	0.0161246	0	JAM2_JAM2	JAM2 - JAM2	JAM	Cell-Cell Contact	KEGG: hsa04514
cGC5	cGC3	JAM2	JAM2	0.0566071	0	JAM2_JAM2	JAM2 - JAM2	JAM	Cell-Cell Contact	KEGG: hsa04514
mGC1	cGC3	JAM2	JAM2	0.0158657	0	JAM2_JAM2	JAM2 - JAM2	JAM	Cell-Cell Contact	KEGG: hsa04514
mGC2	cGC3	JAM2	JAM2	0.0192324	0	JAM2_JAM2	JAM2 - JAM2	JAM	Cell-Cell Contact	KEGG: hsa04514
cGC3	cGC4	JAM2	JAM2	0.0161246	0	JAM2_JAM2	JAM2 - JAM2	JAM	Cell-Cell Contact	KEGG: hsa04514
cGC5	cGC4	JAM2	JAM2	0.0253886	0	JAM2_JAM2	JAM2 - JAM2	JAM	Cell-Cell Contact	KEGG: hsa04514
cGC1	cGC5	JAM2	JAM2	0.0320148	0	JAM2_JAM2	JAM2 - JAM2	JAM	Cell-Cell Contact	KEGG: hsa04514
cGC2	cGC5	JAM2	JAM2	0.0305276	0	JAM2_JAM2	JAM2 - JAM2	JAM	Cell-Cell Contact	KEGG: hsa04514
cGC3	cGC5	JAM2	JAM2	0.0566071	0	JAM2_JAM2	JAM2 - JAM2	JAM	Cell-Cell Contact	KEGG: hsa04514
cGC4	cGC5	JAM2	JAM2	0.0253886	0	JAM2_JAM2	JAM2 - JAM2	JAM	Cell-Cell Contact	KEGG: hsa04514
cGC5	cGC5	JAM2	JAM2	0.0870709	0	JAM2_JAM2	JAM2 - JAM2	JAM	Cell-Cell Contact	KEGG: hsa04514
mGC1	cGC5	JAM2	JAM2	0.0249847	0	JAM2_JAM2	JAM2 - JAM2	JAM	Cell-Cell Contact	KEGG: hsa04514
mGC2	cGC5	JAM2	JAM2	0.0302269	0	JAM2_JAM2	JAM2 - JAM2	JAM	Cell-Cell Contact	KEGG: hsa04514
cGC3	mGC1	JAM2	JAM2	0.0158657	0	JAM2_JAM2	JAM2 - JAM2	JAM	Cell-Cell Contact	KEGG: hsa04514
cGC5	mGC1	JAM2	JAM2	0.0249847	0	JAM2_JAM2	JAM2 - JAM2	JAM	Cell-Cell Contact	KEGG: hsa04514
cGC1	mGC2	JAM2	JAM2	0.010693	0	JAM2_JAM2	JAM2 - JAM2	JAM	Cell-Cell Contact	KEGG: hsa04514
cGC3	mGC2	JAM2	JAM2	0.0192324	0	JAM2_JAM2	JAM2 - JAM2	JAM	Cell-Cell Contact	KEGG: hsa04514
cGC5	mGC2	JAM2	JAM2	0.0302269	0	JAM2_JAM2	JAM2 - JAM2	JAM	Cell-Cell Contact	KEGG: hsa04514
mGC2	mGC2	JAM2	JAM2	0.0100835	0.01	JAM2_JAM2	JAM2 - JAM2	JAM	Cell-Cell Contact	KEGG: hsa04514
mGC1	cGC1	JAM3	JAM2	0.00374063	0	JAM3_JAM2	JAM3 - JAM2	JAM	Cell-Cell Contact	KEGG: hsa04514
cGC1	cGC3	JAM3	JAM2	0.00526172	0	JAM3_JAM2	JAM3 - JAM2	JAM	Cell-Cell Contact	KEGG: hsa04514
cGC4	cGC3	JAM3	JAM2	0.00475597	0.03	JAM3_JAM2	JAM3 - JAM2	JAM	Cell-Cell Contact	KEGG: hsa04514
mGC1	cGC3	JAM3	JAM2	0.00676582	0	JAM3_JAM2	JAM3 - JAM2	JAM	Cell-Cell Contact	KEGG: hsa04514
mGC2	cGC3	JAM3	JAM2	0.00587562	0	JAM3_JAM2	JAM3 - JAM2	JAM	Cell-Cell Contact	KEGG: hsa04514
cGC1	cGC5	JAM3	JAM2	0.00833759	0	JAM3_JAM2	JAM3 - JAM2	JAM	Cell-Cell Contact	KEGG: hsa04514
cGC4	cGC5	JAM3	JAM2	0.00753843	0.01	JAM3_JAM2	JAM3 - JAM2	JAM	Cell-Cell Contact	KEGG: hsa04514
cGC5	cGC5	JAM3	JAM2	0.0102225	0.02	JAM3_JAM2	JAM3 - JAM2	JAM	Cell-Cell Contact	KEGG: hsa04514
mGC1	cGC5	JAM3	JAM2	0.0107115	0	JAM3_JAM2	JAM3 - JAM2	JAM	Cell-Cell Contact	KEGG: hsa04514
mGC2	cGC5	JAM3	JAM2	0.009307	0	JAM3_JAM2	JAM3 - JAM2	JAM	Cell-Cell Contact	KEGG: hsa04514
mGC4	cGC5	JAM3	JAM2	0.0124163	0	JAM3_JAM2	JAM3 - JAM2	JAM	Cell-Cell Contact	KEGG: hsa04514
mGC1	mGC2	JAM3	JAM2	0.00352599	0	JAM3_JAM2	JAM3 - JAM2	JAM	Cell-Cell Contact	KEGG: hsa04514
mGC1	mGC1	JAM3	JAM3	0.00122768	0	JAM3_JAM3	JAM3 - JAM3	JAM	Cell-Cell Contact	KEGG: hsa04514
mGC2	mGC1	JAM3	JAM3	0.00106537	0.01	JAM3_JAM3	JAM3 - JAM3	JAM	Cell-Cell Contact	KEGG: hsa04514
mGC1	mGC2	JAM3	JAM3	0.00106537	0.01	JAM3_JAM3	JAM3 - JAM3	JAM	Cell-Cell Contact	KEGG: hsa04514
cGC4	cGC1	MPZL1	MPZL1	0.0124089	0.01	MPZL1_MPZL1	MPZL1 - MPZL1	MPZ	Cell-Cell Contact	KEGG: hsa04514
cGC1	cGC4	MPZL1	MPZL1	0.0124089	0.01	MPZL1_MPZL1	MPZL1 - MPZL1	MPZ	Cell-Cell Contact	KEGG: hsa04514
cGC4	cGC4	MPZL1	MPZL1	0.014699	0.01	MPZL1_MPZL1	MPZL1 - MPZL1	MPZ	Cell-Cell Contact	KEGG: hsa04514
mGC1	cGC4	MPZL1	MPZL1	0.0123705	0.01	MPZL1_MPZL1	MPZL1 - MPZL1	MPZ	Cell-Cell Contact	KEGG: hsa04514
mGC2	cGC4	MPZL1	MPZL1	0.0121969	0.01	MPZL1_MPZL1	MPZL1 - MPZL1	MPZ	Cell-Cell Contact	KEGG: hsa04514
mGC3	cGC4	MPZL1	MPZL1	0.0122889	0.01	MPZL1_MPZL1	MPZL1 - MPZL1	MPZ	Cell-Cell Contact	KEGG: hsa04514
cGC4	mGC1	MPZL1	MPZL1	0.0123705	0.01	MPZL1_MPZL1	MPZL1 - MPZL1	MPZ	Cell-Cell Contact	KEGG: hsa04514
cGC4	mGC2	MPZL1	MPZL1	0.0121969	0.01	MPZL1_MPZL1	MPZL1 - MPZL1	MPZ	Cell-Cell Contact	KEGG: hsa04514
cGC4	mGC3	MPZL1	MPZL1	0.0122889	0.01	MPZL1_MPZL1	MPZL1 - MPZL1	MPZ	Cell-Cell Contact	KEGG: hsa04514
cGC2	cGC1	NCAM1	FGFR1	0.00891695	0.02	NCAM1_FGFR1	NCAM1 - FGFR1	NCAM	Cell-Cell Contact	PMID: 12791257
cGC3	cGC1	NCAM1	FGFR1	0.0112092	0	NCAM1_FGFR1	NCAM1 - FGFR1	NCAM	Cell-Cell Contact	PMID: 12791257
cGC5	cGC1	NCAM1	FGFR1	0.013224	0	NCAM1_FGFR1	NCAM1 - FGFR1	NCAM	Cell-Cell Contact	PMID: 12791257
cGC3	cGC2	NCAM1	FGFR1	0.00600243	0	NCAM1_FGFR1	NCAM1 - FGFR1	NCAM	Cell-Cell Contact	PMID: 12791257
cGC5	cGC2	NCAM1	FGFR1	0.00708808	0.03	NCAM1_FGFR1	NCAM1 - FGFR1	NCAM	Cell-Cell Contact	PMID: 12791257
cGC2	cGC4	NCAM1	FGFR1	0.00789546	0.03	NCAM1_FGFR1	NCAM1 - FGFR1	NCAM	Cell-Cell Contact	PMID: 12791257
cGC3	cGC4	NCAM1	FGFR1	0.00992773	0	NCAM1_FGFR1	NCAM1 - FGFR1	NCAM	Cell-Cell Contact	PMID: 12791257
cGC5	cGC4	NCAM1	FGFR1	0.011715	0	NCAM1_FGFR1	NCAM1 - FGFR1	NCAM	Cell-Cell Contact	PMID: 12791257
cGC3	cGC5	NCAM1	FGFR1	0.00474226	0.02	NCAM1_FGFR1	NCAM1 - FGFR1	NCAM	Cell-Cell Contact	PMID: 12791257
cGC2	mGC1	NCAM1	FGFR1	0.0102555	0	NCAM1_FGFR1	NCAM1 - FGFR1	NCAM	Cell-Cell Contact	PMID: 12791257
cGC3	mGC1	NCAM1	FGFR1	0.0128874	0	NCAM1_FGFR1	NCAM1 - FGFR1	NCAM	Cell-Cell Contact	PMID: 12791257
cGC5	mGC1	NCAM1	FGFR1	0.0151993	0	NCAM1_FGFR1	NCAM1 - FGFR1	NCAM	Cell-Cell Contact	PMID: 12791257
mGC2	mGC1	NCAM1	FGFR1	0.00331787	0.01	NCAM1_FGFR1	NCAM1 - FGFR1	NCAM	Cell-Cell Contact	PMID: 12791257
cGC2	mGC2	NCAM1	FGFR1	0.00948317	0.01	NCAM1_FGFR1	NCAM1 - FGFR1	NCAM	Cell-Cell Contact	PMID: 12791257
cGC3	mGC2	NCAM1	FGFR1	0.0119192	0	NCAM1_FGFR1	NCAM1 - FGFR1	NCAM	Cell-Cell Contact	PMID: 12791257
cGC5	mGC2	NCAM1	FGFR1	0.0140599	0	NCAM1_FGFR1	NCAM1 - FGFR1	NCAM	Cell-Cell Contact	PMID: 12791257
cGC2	mGC3	NCAM1	FGFR1	0.008843	0.01	NCAM1_FGFR1	NCAM1 - FGFR1	NCAM	Cell-Cell Contact	PMID: 12791257
cGC3	mGC3	NCAM1	FGFR1	0.0111164	0	NCAM1_FGFR1	NCAM1 - FGFR1	NCAM	Cell-Cell Contact	PMID: 12791257
cGC5	mGC3	NCAM1	FGFR1	0.0131148	0	NCAM1_FGFR1	NCAM1 - FGFR1	NCAM	Cell-Cell Contact	PMID: 12791257
cGC3	mGC4	NCAM1	FGFR1	0.0052149	0	NCAM1_FGFR1	NCAM1 - FGFR1	NCAM	Cell-Cell Contact	PMID: 12791257
cGC5	mGC4	NCAM1	FGFR1	0.00615899	0.04	NCAM1_FGFR1	NCAM1 - FGFR1	NCAM	Cell-Cell Contact	PMID: 12791257
cGC2	cGC1	NCAM1	NCAM1	0.00376245	0	NCAM1_NCAM1	NCAM1 - NCAM1	NCAM	Cell-Cell Contact	KEGG: hsa04514
cGC3	cGC1	NCAM1	NCAM1	0.00473598	0	NCAM1_NCAM1	NCAM1 - NCAM1	NCAM	Cell-Cell Contact	KEGG: hsa04514
cGC5	cGC1	NCAM1	NCAM1	0.00559386	0	NCAM1_NCAM1	NCAM1 - NCAM1	NCAM	Cell-Cell Contact	KEGG: hsa04514
cGC1	cGC2	NCAM1	NCAM1	0.00376245	0	NCAM1_NCAM1	NCAM1 - NCAM1	NCAM	Cell-Cell Contact	KEGG: hsa04514
cGC2	cGC2	NCAM1	NCAM1	0.0116728	0.01	NCAM1_NCAM1	NCAM1 - NCAM1	NCAM	Cell-Cell Contact	KEGG: hsa04514
cGC3	cGC2	NCAM1	NCAM1	0.014663	0	NCAM1_NCAM1	NCAM1 - NCAM1	NCAM	Cell-Cell Contact	KEGG: hsa04514
cGC5	cGC2	NCAM1	NCAM1	0.0172879	0	NCAM1_NCAM1	NCAM1 - NCAM1	NCAM	Cell-Cell Contact	KEGG: hsa04514
mGC1	cGC2	NCAM1	NCAM1	0.00328514	0.04	NCAM1_NCAM1	NCAM1 - NCAM1	NCAM	Cell-Cell Contact	KEGG: hsa04514
mGC2	cGC2	NCAM1	NCAM1	0.00378006	0.01	NCAM1_NCAM1	NCAM1 - NCAM1	NCAM	Cell-Cell Contact	KEGG: hsa04514
mGC3	cGC2	NCAM1	NCAM1	0.003456	0.04	NCAM1_NCAM1	NCAM1 - NCAM1	NCAM	Cell-Cell Contact	KEGG: hsa04514
cGC1	cGC3	NCAM1	NCAM1	0.00473598	0	NCAM1_NCAM1	NCAM1 - NCAM1	NCAM	Cell-Cell Contact	KEGG: hsa04514
cGC2	cGC3	NCAM1	NCAM1	0.014663	0	NCAM1_NCAM1	NCAM1 - NCAM1	NCAM	Cell-Cell Contact	KEGG: hsa04514
cGC3	cGC3	NCAM1	NCAM1	0.0184049	0	NCAM1_NCAM1	NCAM1 - NCAM1	NCAM	Cell-Cell Contact	KEGG: hsa04514
cGC4	cGC3	NCAM1	NCAM1	0.00362609	0	NCAM1_NCAM1	NCAM1 - NCAM1	NCAM	Cell-Cell Contact	KEGG: hsa04514
cGC5	cGC3	NCAM1	NCAM1	0.0216849	0	NCAM1_NCAM1	NCAM1 - NCAM1	NCAM	Cell-Cell Contact	KEGG: hsa04514
mGC1	cGC3	NCAM1	NCAM1	0.00413568	0	NCAM1_NCAM1	NCAM1 - NCAM1	NCAM	Cell-Cell Contact	KEGG: hsa04514
mGC2	cGC3	NCAM1	NCAM1	0.00475811	0	NCAM1_NCAM1	NCAM1 - NCAM1	NCAM	Cell-Cell Contact	KEGG: hsa04514
mGC3	cGC3	NCAM1	NCAM1	0.00435058	0	NCAM1_NCAM1	NCAM1 - NCAM1	NCAM	Cell-Cell Contact	KEGG: hsa04514
mGC4	cGC3	NCAM1	NCAM1	0.00387649	0	NCAM1_NCAM1	NCAM1 - NCAM1	NCAM	Cell-Cell Contact	KEGG: hsa04514
cGC3	cGC4	NCAM1	NCAM1	0.00362609	0	NCAM1_NCAM1	NCAM1 - NCAM1	NCAM	Cell-Cell Contact	KEGG: hsa04514
cGC5	cGC4	NCAM1	NCAM1	0.00428378	0	NCAM1_NCAM1	NCAM1 - NCAM1	NCAM	Cell-Cell Contact	KEGG: hsa04514
cGC1	cGC5	NCAM1	NCAM1	0.00559386	0	NCAM1_NCAM1	NCAM1 - NCAM1	NCAM	Cell-Cell Contact	KEGG: hsa04514
cGC2	cGC5	NCAM1	NCAM1	0.0172879	0	NCAM1_NCAM1	NCAM1 - NCAM1	NCAM	Cell-Cell Contact	KEGG: hsa04514
cGC3	cGC5	NCAM1	NCAM1	0.0216849	0	NCAM1_NCAM1	NCAM1 - NCAM1	NCAM	Cell-Cell Contact	KEGG: hsa04514
cGC4	cGC5	NCAM1	NCAM1	0.00428378	0	NCAM1_NCAM1	NCAM1 - NCAM1	NCAM	Cell-Cell Contact	KEGG: hsa04514
cGC5	cGC5	NCAM1	NCAM1	0.0255341	0	NCAM1_NCAM1	NCAM1 - NCAM1	NCAM	Cell-Cell Contact	KEGG: hsa04514
mGC1	cGC5	NCAM1	NCAM1	0.00488535	0	NCAM1_NCAM1	NCAM1 - NCAM1	NCAM	Cell-Cell Contact	KEGG: hsa04514
mGC2	cGC5	NCAM1	NCAM1	0.00561998	0	NCAM1_NCAM1	NCAM1 - NCAM1	NCAM	Cell-Cell Contact	KEGG: hsa04514
mGC3	cGC5	NCAM1	NCAM1	0.00513901	0	NCAM1_NCAM1	NCAM1 - NCAM1	NCAM	Cell-Cell Contact	KEGG: hsa04514
mGC4	cGC5	NCAM1	NCAM1	0.0045794	0.03	NCAM1_NCAM1	NCAM1 - NCAM1	NCAM	Cell-Cell Contact	KEGG: hsa04514
cGC2	mGC1	NCAM1	NCAM1	0.00328514	0.04	NCAM1_NCAM1	NCAM1 - NCAM1	NCAM	Cell-Cell Contact	KEGG: hsa04514
cGC3	mGC1	NCAM1	NCAM1	0.00413568	0	NCAM1_NCAM1	NCAM1 - NCAM1	NCAM	Cell-Cell Contact	KEGG: hsa04514
cGC5	mGC1	NCAM1	NCAM1	0.00488535	0	NCAM1_NCAM1	NCAM1 - NCAM1	NCAM	Cell-Cell Contact	KEGG: hsa04514
cGC2	mGC2	NCAM1	NCAM1	0.00378006	0.01	NCAM1_NCAM1	NCAM1 - NCAM1	NCAM	Cell-Cell Contact	KEGG: hsa04514
cGC3	mGC2	NCAM1	NCAM1	0.00475811	0	NCAM1_NCAM1	NCAM1 - NCAM1	NCAM	Cell-Cell Contact	KEGG: hsa04514
cGC5	mGC2	NCAM1	NCAM1	0.00561998	0	NCAM1_NCAM1	NCAM1 - NCAM1	NCAM	Cell-Cell Contact	KEGG: hsa04514
cGC2	mGC3	NCAM1	NCAM1	0.003456	0.04	NCAM1_NCAM1	NCAM1 - NCAM1	NCAM	Cell-Cell Contact	KEGG: hsa04514
cGC3	mGC3	NCAM1	NCAM1	0.00435058	0	NCAM1_NCAM1	NCAM1 - NCAM1	NCAM	Cell-Cell Contact	KEGG: hsa04514
cGC5	mGC3	NCAM1	NCAM1	0.00513901	0	NCAM1_NCAM1	NCAM1 - NCAM1	NCAM	Cell-Cell Contact	KEGG: hsa04514
cGC3	mGC4	NCAM1	NCAM1	0.00387649	0	NCAM1_NCAM1	NCAM1 - NCAM1	NCAM	Cell-Cell Contact	KEGG: hsa04514
cGC5	mGC4	NCAM1	NCAM1	0.0045794	0.03	NCAM1_NCAM1	NCAM1 - NCAM1	NCAM	Cell-Cell Contact	KEGG: hsa04514
cGC1	cGC1	NECTIN3	NECTIN2	0.00398355	0	NECTIN3_NECTIN2	NECTIN3 - NECTIN2	NECTIN	Cell-Cell Contact	PMID: 23027581
mGC1	cGC1	NECTIN3	NECTIN2	0.00353737	0	NECTIN3_NECTIN2	NECTIN3 - NECTIN2	NECTIN	Cell-Cell Contact	PMID: 23027581
cGC1	cGC3	NECTIN3	NECTIN2	0.005348	0	NECTIN3_NECTIN2	NECTIN3 - NECTIN2	NECTIN	Cell-Cell Contact	PMID: 23027581
cGC4	cGC3	NECTIN3	NECTIN2	0.00433046	0.04	NECTIN3_NECTIN2	NECTIN3 - NECTIN2	NECTIN	Cell-Cell Contact	PMID: 23027581
mGC1	cGC3	NECTIN3	NECTIN2	0.00474973	0	NECTIN3_NECTIN2	NECTIN3 - NECTIN2	NECTIN	Cell-Cell Contact	PMID: 23027581
mGC2	cGC3	NECTIN3	NECTIN2	0.00443796	0	NECTIN3_NECTIN2	NECTIN3 - NECTIN2	NECTIN	Cell-Cell Contact	PMID: 23027581
mGC3	cGC3	NECTIN3	NECTIN2	0.0041785	0.03	NECTIN3_NECTIN2	NECTIN3 - NECTIN2	NECTIN	Cell-Cell Contact	PMID: 23027581
cGC1	cGC5	NECTIN3	NECTIN2	0.00516305	0.02	NECTIN3_NECTIN2	NECTIN3 - NECTIN2	NECTIN	Cell-Cell Contact	PMID: 23027581
mGC1	cGC5	NECTIN3	NECTIN2	0.00458536	0.04	NECTIN3_NECTIN2	NECTIN3 - NECTIN2	NECTIN	Cell-Cell Contact	PMID: 23027581
mGC2	cGC5	NECTIN3	NECTIN2	0.00428434	0.04	NECTIN3_NECTIN2	NECTIN3 - NECTIN2	NECTIN	Cell-Cell Contact	PMID: 23027581
cGC1	mGC1	NECTIN3	NECTIN2	0.0034927	0.01	NECTIN3_NECTIN2	NECTIN3 - NECTIN2	NECTIN	Cell-Cell Contact	PMID: 23027581
cGC1	mGC2	NECTIN3	NECTIN2	0.00376444	0	NECTIN3_NECTIN2	NECTIN3 - NECTIN2	NECTIN	Cell-Cell Contact	PMID: 23027581
mGC1	mGC2	NECTIN3	NECTIN2	0.00334272	0.01	NECTIN3_NECTIN2	NECTIN3 - NECTIN2	NECTIN	Cell-Cell Contact	PMID: 23027581
cGC1	mGC3	NECTIN3	NECTIN2	0.00376543	0	NECTIN3_NECTIN2	NECTIN3 - NECTIN2	NECTIN	Cell-Cell Contact	PMID: 23027581
cGC1	cGC4	JAG1	NOTCH2	0.0205918	0	JAG1_NOTCH2	JAG1 - NOTCH2	NOTCH	Cell-Cell Contact	PMID: 22353464
cGC1	mGC1	JAG1	NOTCH2	0.022838	0	JAG1_NOTCH2	JAG1 - NOTCH2	NOTCH	Cell-Cell Contact	PMID: 22353464
mGC1	mGC1	JAG1	NOTCH2	0.0204273	0	JAG1_NOTCH2	JAG1 - NOTCH2	NOTCH	Cell-Cell Contact	PMID: 22353464
mGC2	mGC1	JAG1	NOTCH2	0.0196012	0	JAG1_NOTCH2	JAG1 - NOTCH2	NOTCH	Cell-Cell Contact	PMID: 22353464
cGC1	mGC2	JAG1	NOTCH2	0.0207066	0	JAG1_NOTCH2	JAG1 - NOTCH2	NOTCH	Cell-Cell Contact	PMID: 22353464
mGC1	mGC2	JAG1	NOTCH2	0.0185166	0	JAG1_NOTCH2	JAG1 - NOTCH2	NOTCH	Cell-Cell Contact	PMID: 22353464
mGC2	mGC2	JAG1	NOTCH2	0.0177664	0.03	JAG1_NOTCH2	JAG1 - NOTCH2	NOTCH	Cell-Cell Contact	PMID: 22353464
cGC5	cGC5	SEMA6A	PLXNA2	0.00320077	0	SEMA6A_PLXNA2	SEMA6A - PLXNA2	SEMA6	Cell-Cell Contact	PMID: 27533782
[truncated: 9 more rows]
